# Supplementary material for: Transcriptional analysis of islets of Langerhans from organ donors of different ages
Source: PLoS One. 2021 Mar 12;16(3):e0247888. doi: 10.1371/journal.pone.0247888 (PMC7954335; doi:10.1371/journal.pone.0247888)
Supplement: S1 Table — 14,794 genes from 33 donors. (XLSX) [file pone.0247888.s001.xlsx]

## Sheet: Blad1
	SampleID	ip_293_1	ip_293_2	ip_293_3	ip_293_4	ip_293_5	ip_293_6	ip_293_7	ip_293_8	ip_293_9	ip_293_10	ip_293_11	ip_293_12	ip_293_13	ip_293_14	ip_293_15	ip_293_16	ip_293_17	ip_293_18	ip_293_19	ip_293_20	ip_293_21	ip_293_22	ip_293_23	ip_293_26	ip_293_27	ip_293_28	ip_293_29	ip_293_30	is_133_005	is_133_009	is_133_013	is_133_026	is_133_029
	Age	8	50	73	81	50	77	28	33	60	18	17	57	79	3	16	35	5	27	55	16	31	72	1	16	14	58	12	73	13	17	57	21	63
	Gender	M	M	F	F	F	F	M	M	M	F	M	F	M	M	M	F	M	M	F	M	M	M	M	F	F	M	M	M	M	F	F	M	M
	Batch	1	1	1	1	1	1	1	1	1	1	1	1	1	1	1	1	1	1	1	1	1	1	1	1	1	1	1	1	2	2	2	2	2
	Group	Children	Middle-aged	Elderly	Elderly	Middle-aged	Elderly	Young	Young	Middle-aged	Teen	Teen	Middle-aged	Elderly	Children	Teen	Young	Children	Young	Middle-aged	Teen	Young	Elderly	Children	Teen	Teen	Middle-aged	Children	Elderly	Teen	Teen	Middle-aged	Young	Elderly
Gene
SEC24B-AS1		0.830913297420723	1.04503160259401	0.575264584427225	0.336927182653804	0.888398246124842	1.11753640091931	0.820954854100168	1.34845069654917	1.72013088368777	1.40511655655756	0.910576860458382	0	0.692449949447982	0.36886718776085	0.25357153386958	0.709041006508658	1.01249419091867	0.589286235349562	1.43562513289258	0.792739107682379	0.907437089038884	0.807203496768423	1.26371920684121	0.329236155050198	0.121279283921175	0.640508696847109	0.263730561199545	1.29824742983943	1.35401632097165	0	2.01336942984009	1.90063801094216	1.12454193422249
A1CF		40.9224798979706	22.5988084060955	109.683780764124	25.1572296381507	46.5915524634362	82.1389254675694	30.1016779836728	59.8134201826452	30.6907562931659	52.9929672758851	66.9273992436911	39.5896065967359	23.4567420375504	68.4248633296376	47.0797814551187	39.4699493623153	66.1158706669893	50.5607589929925	76.9255800374943	48.1589007917045	83.7434799313027	38.8466682819804	38.4381258747533	48.7269509474293	26.1963253269737	43.4478399361289	56.4383400967026	36.8502539700577	57.3610550520719	28.6579292184608	33.9949684499922	36.8431368274942	31.4871741582298
A2M		130.453387695054	70.9315200260684	241.419370597959	137.466290522752	111.543335346786	75.2101997818697	91.1259888051187	93.9099592239599	76.2289581086894	189.389638730294	132.033644766465	108.781168277961	124.987215875361	139.155146582781	192.883413430127	47.2694004339105	129.194258761222	85.4465041256865	87.9320393896707	134.963833082925	61.7057220546441	100.799536658957	205.670300913406	71.7734818009431	161.786564750847	145.288722734819	111.558027387407	158.38618644041	129.616289634832	144.269404356183	72.0941130454277	98.5407707211552	118.281365263221
A4GALT		2.70046821661735	2.22069215551227	2.87632292213613	4.82928961803785	0.690976413652655	0.894029120735449	3.42064522541737	1.2521327896528	2.08226370130624	4.5164460746493	1.70733161335947	5.53532493449803	2.85635604147293	2.02876953268467	2.5357153386958	3.62398736659981	1.82248954365361	1.41428696483895	2.39270855482097	1.98184776920595	1.16670482876428	2.82521223868948	5.47611656297856	2.96312539545178	4.24477493724111	5.12406957477687	5.53834178519044	2.89609042041104	4.80060331980859	5.63361001730426	2.55543043018165	2.04684093486079	6.13386509575906
AAAS		6.23184973065542	6.66207646653681	4.98562639836929	8.9847248707681	5.72523314169343	11.9576394898366	10.7408260078105	4.52694162412935	5.25092585546791	10.5383741741817	14.4554076597768	12.7553139794955	7.5303932002468	6.27074219193445	12.678576693479	9.37509775272559	10.1249419091867	11.4321529657815	10.8868239244354	13.7738419959813	6.22242575340949	7.26483147091581	15.4805602838048	9.87708465150594	8.73210844232458	9.50087900323212	12.2634710957788	14.7800476627874	12.3092392815605	13.9615552602758	14.3258978661698	13.3044660765951	15.5391249092563
AACS		70.0044453076959	85.0394466610876	71.6204407611896	59.6361113297233	110.358804351953	77.4452725837083	58.1509688320953	82.6407641170847	48.6163307652805	58.914529907092	51.1061262932267	54.2702509882307	67.9466512895832	79.5830957594033	55.3631182281916	57.3535391931448	78.7720480534727	71.0679199831572	75.1310486213785	67.977378483764	81.2804364039115	63.4663749334173	72.347924591659	65.6826129325145	59.4268491213756	55.831008075173	75.4269405030698	63.2146633144892	80.0100553301432	111.080093167282	54.2061000341562	61.2590251219051	64.3033524205408
AADAC		0.311592486532771	15.5448450885859	2.68456806066039	9.54627017519111	0	1.34104368110317	0.478890331558432	0.674225348274584	9.32492005367578	0	0.113822107557298	1.20333150749957	1.81768111730095	0	0	1.18173501084776	0.202498838183734	2.47500218846816	0.957083421928389	0	2.85194513697935	2.42161049030527	0.421239735613735	0	0.485117135684699	0.960763045270664	0	2.69636004658959	8.61646749709235	6.73583806416813	0.0774372857630802	24.7082941422481	1.32900410408113
AADAT		21.0844249220508	13.9772976846949	10.0671302274764	4.71698055715325	14.0169501055253	13.0751758907559	12.793213143061	16.7593157999682	11.3166505505774	12.9471454139947	11.2683886481725	7.09965589424747	13.1565490395117	15.9535058706568	10.8190521117687	9.61144475489514	15.2886622828719	8.01429280075405	10.2886467857302	13.4765648306004	9.07437089038884	10.6954463321816	13.6902914074464	9.87708465150594	5.21500920861051	11.1021507453499	14.7689114271745	9.08773200887601	6.03152724796464	9.06276394088076	10.2991590064897	11.403828065653	8.89410438885064
AAGAB		62.110768982199	54.4722722852128	65.2925303324901	44.2497699885329	64.359517385933	59.8999510892751	51.5833299992939	76.3801001688207	62.7395106524011	59.5167227170452	71.0249951157538	50.9009227672319	60.3297018456554	70.7302832531429	64.6607411367429	74.2129586812395	76.1395631570841	61.5214829704943	64.4834955524252	65.6982535491771	63.6502301025846	78.6014404978252	50.3381484058414	70.1273010256922	66.3397683048826	61.1685805488989	66.4601014222853	65.0122366788822	45.5441853417738	62.8269986712409	50.1019238887129	53.5102701542178	40.7902028867978
AAK1		2.59660405443976	3.39635270843053	7.09492987460245	3.93081713096104	4.44199123062421	4.58189924376918	2.80492908484224	3.56376255516566	2.17279690571086	4.71717701130038	3.07319690404704	0.481332602999828	5.79926832662685	2.12098632962489	5.83214527900034	1.02417034273473	1.61999070546987	4.00714640037702	1.43562513289258	4.75643464609427	1.68524030821507	3.6324157354579	5.68673643078542	3.45697962802708	3.75965780155642	3.84305218108266	2.24170977019613	1.09851705601798	3.69277178446815	3.55162370656138	6.89191843291414	2.92405847837256	6.3383272656177
AAMP		76.1324308761738	75.5035332874172	63.5667365792084	70.979326479068	47.6773725420332	46.3777606381514	71.6283110202397	45.6546878688789	63.8259091052565	95.6482913142396	84.6836480226295	78.3368811382221	77.727506825536	82.9951172461912	83.7631300215846	84.4546621085868	91.3269760208642	86.2715048551759	65.0816726911304	73.2292750721597	58.7241430478021	75.3726265107515	63.3965802098671	72.9258083436188	94.1127243228316	82.8391247922261	135.689373737166	75.6978116783298	61.4231040149869	52.6620066834963	88.1236311983853	69.153983013511	66.8591295437738
AARS		96.0743500142711	134.547818833979	127.708737742844	202.717854896705	131.088096761532	104.042638925588	188.545964825005	71.3715690102095	115.24876920708	154.863917626308	144.89554292044	172.798404476938	191.895192240772	154.832002062617	151.12863418627	146.692706013236	188.627667768149	174.310868416401	132.556053937082	188.969184793787	89.188102465536	157.505582306939	136.797604140561	201.327908813196	255.778009789757	189.804077165693	250.939628981367	185.649382467038	114.845202496959	237.958788339612	125.370965650427	106.143322764924	124.926385783626
AARS2		3.01206070315012	3.78823955940329	2.01342604549529	6.85085271396068	2.17164015719406	4.13488468340145	5.95192269222622	2.69690139309833	2.98759574535243	5.11863888460254	4.09759587206272	10.3486509644963	6.31860578871284	3.50423828372807	6.08571681286992	6.77528072886051	5.16372037368523	7.89643555368414	3.9479691154546	5.05371181147516	2.33340965752856	5.24682272899475	3.79115762052362	6.91395925605416	7.27675703527048	6.40508696847109	8.43937795838544	6.2915067753757	6.15461964078025	8.32794524297151	5.80779643223102	7.74875496768728	3.88478122731407
AASDH		4.3622948114588	5.6170448639428	7.28668473607819	1.57232685238442	7.20589688523483	6.36995748524008	3.55747103443406	8.86124743446596	3.80239458499401	2.60950217646404	1.59350950580217	1.92533041199931	4.76059340245488	5.25635742559211	3.04285840643496	2.12712301952597	4.45497444004216	4.47857538865667	3.70869825997251	3.8646031499516	5.96315801368409	2.92611267578553	2.63274834758584	1.81079885277609	0.727675703527048	3.41604638318458	3.03290145379477	2.29689929894668	2.4618478563121	1.83704674477313	5.18829814612638	6.286725728501	5.00932316153657
AASDHPPT		55.775055089366	66.6207646653681	52.3490771828775	30.6603736214961	58.6342842442396	55.6533127657817	44.0579105033757	82.9297178377738	69.8011005959614	32.1169498641728	17.8700708864957	37.7846093354865	51.9337462085986	70.2691992684419	39.2190639051617	32.3795392972287	53.7634415377815	30.2893124969675	38.7618785880997	47.663438849403	84.7805508902043	35.9205556061948	53.0762066873306	24.1988573961895	14.4322347866198	38.110267462403	31.6476673439454	24.367105606217	43.5747070567242	39.19033055516	30.9749143052321	43.4222684038325	35.6786486403319
AASS		1.0386416217759	0.914402652269759	0.958774307378709	1.12309060884601	0.690976413652655	1.89981188156283	1.84714842172538	1.54108651034191	0.814798839641573	2.0073093665108	2.95937479648974	0.601665753749786	0.605893705766984	1.38325195410319	1.94404842633345	0.94538800867821	1.01249419091867	2.23928769432834	3.58906283223146	4.65734225763398	2.72231126711665	2.21980961611316	0.526549669517169	2.46927116287648	0.970234271369398	1.81477464106681	2.63730561199545	0.399460747642902	1.60020110660286	1.959516527758	3.87186428815401	1.75443508702353	3.37362580266748
AATF		91.6081910406347	100.453662799349	91.9464560776182	77.4932520103749	107.200055032398	103.260363444944	64.1028915243215	98.0516292205037	100.310790480318	65.8397472215543	80.2445858278949	62.8139046914776	70.0240011379272	73.5890039582895	68.8024095232794	82.2487567550043	72.7983323270525	71.0679199831572	81.4717262916541	73.4274598490803	109.022084554529	72.7492151462541	47.6000901243521	63.0487236921129	57.3651012947156	49.1056667582784	71.3391168044769	72.6019908840974	56.9917778736251	65.0314547649687	48.6306154592144	56.7267344804276	58.2717184097111
AATK		10.386416217759	8.22962387042783	7.28668473607819	21.5633396898434	7.6007405501792	9.38730576772222	23.3288004373465	8.76492952756959	11.3166505505774	16.1588404004119	16.7318498109228	18.2906389139935	17.3112487361995	12.8181347746895	14.2000058966965	13.3142144555515	13.2636739010346	16.6178718368577	21.0558352824246	11.990179003696	13.2226547259952	12.2089528886224	12.9531218701224	20.0834054580621	14.553514070541	16.2262203201268	19.3841962481665	14.2807217282337	25.3570329200146	14.5739041752001	20.4434434414532	19.5911918050961	14.1078897202458
ABAT		405.901145790023	397.634524787021	146.500714167467	660.377278001455	246.678579673998	292.459276120584	361.630613231124	254.375592113311	242.810054213189	431.471148331497	294.913080680959	508.768561370819	322.768232686441	283.290000200333	525.484742022393	314.420295219561	254.237291339678	252.450223223753	395.87363039513	424.908161717755	168.005495342056	294.023873697898	423.2406243579	534.844133879047	561.037967419354	533.97075027154	331.245584866628	334.748106524752	308.100259217459	542.541138622997	283.652777750163	361.267425002929	435.197728544105
ABCA1		8.51686129856241	1.43691845356676	6.99905244386458	19.991012837459	5.72523314169343	10.8401030889173	10.2619356762521	2.21531185861649	15.8433107708084	8.22996840269428	8.19519174412544	16.1246422004943	11.8582053842967	4.61083984701062	6.67738372523227	9.69022708895166	12.1499302910241	7.18929207126466	15.4329701785953	11.3956246729342	2.72231126711665	7.97113453058818	17.48144902797	2.30465308535139	14.9173519223045	25.4068449749353	14.1095850241757	15.279373597341	10.4628533893264	19.9625746265346	19.5916332980593	10.3804075982226	10.1208774080024
ABCA10		8.10140464985205	6.27018961556406	13.6145951647777	5.16621680069166	9.96980253984545	9.83432032808994	3.07858070287563	5.49012069309304	7.96692198760649	7.0255827827878	14.7968739824487	4.33199342699846	9.60774304859075	9.86719727260273	3.12738225105815	3.86033436876936	4.04997676367469	5.18571887107615	6.10140681479348	6.14372808453844	10.2410757191531	4.33871879513027	4.94956689346139	8.06628579872985	4.12349565331994	4.37680942845525	4.48341954039226	10.9851705601798	2.95421742757452	5.26620066834963	6.50473200409874	10.0880017503853	6.64502052040565
ABCA13		0.934777459598313	2.35132110583652	0.383509722951484	1.34770873061522	0	1.22929004101124	0.205238713525042	0.577907441378214	2.71599613213858	0	0.341466322671893	0.120333150749957	0.346224974723991	0.276650390820637	2.62023918331899	0.0787823340565175	0	0	0.478541710964194	0	0.129633869862698	0	2.63274834758584	0	0.121279283921175	0.640508696847109	1.18678752539795	2.59649485967886	0.861646749709235	1.4696373958185	0	0	0
ABCA2		84.1299713638482	105.809449762644	48.8974896763142	215.970324081088	116.676302991063	86.1620565108789	140.520105860145	78.6917299343335	65.4555067845397	129.973281481574	132.033644766465	195.18037051643	176.401624621873	96.1821192086416	189.417935800576	83.9031857701912	85.7582579708115	144.257270413573	124.540480278432	158.547821536476	64.1687655820354	100.295034473477	162.809157814709	186.676899913462	217.938873206351	153.508584344357	201.885744598252	154.19184859016	77.6712998666467	125.898936908452	139.929175373886	52.4868496867874	114.089890781119
ABCA3		85.8956621208672	89.4808309721121	76.0308025751316	264.487838383236	108.680718775939	126.16985966379	186.014687358196	97.4737217791255	102.483587386029	109.59909141149	198.164289257255	204.325689973427	276.979979779193	185.263545052887	188.99531657746	111.792132026198	99.3256801291217	183.857305429063	232.571271528599	285.881540707958	66.7614429792893	144.18672461026	169.022443915011	331.376190058024	330.607327969122	299.1175614276	323.729263872441	163.179715412125	89.734354362576	382.228192695795	180.50631311374	66.9609391547315	221.330298871973
ABCA5		114.146714233172	91.9627810282729	220.134580974152	46.2713330844557	262.176193523064	236.917716994894	111.034144017048	227.213942368535	149.651386880836	114.416633891116	143.188211307081	99.1545162179647	126.025890799533	206.473408349136	116.051238667644	72.007053327657	109.653120876492	146.850129849111	182.56366273284	151.611354344255	172.931582396839	158.010084492419	150.2772756802	142.230018981686	50.3309028272875	81.6648588480064	103.382379990222	84.1863525657415	72.0090497971289	51.6822484196173	92.9247429156963	100.14900288426	92.1102075213152
ABCA6		8.72458962291759	7.83773701945508	10.1630076582143	6.73854365307607	7.00847505276264	9.49905940781415	4.10477427050084	7.89806836550227	6.51839071713258	11.8431252624137	9.44723492725572	4.33199342699846	6.92449949447982	4.51862305007041	4.47976376502925	3.93911670282588	3.74622850639909	3.06428842381772	4.4265108264188	3.36914120765011	10.3707095890158	6.25582709995528	6.31859603420603	3.12774347297688	7.51931560311283	5.12406957477687	3.03290145379477	5.29285490626845	4.80060331980859	4.16397262148575	5.4980472891787	4.53229064147746	8.0762557094161
ABCA7		1.35023410830868	0.653144751621256	0.767019445902967	1.90925403503822	1.08582007859703	2.01156552165476	3.14699360738398	0.674225348274584	1.17693165726005	2.20804030316188	2.16262004358866	1.08299835674961	2.68324355411093	2.12098632962489	2.19761996020303	1.3392996789608	2.42998605820481	4.95000437693632	2.87125026578517	1.58547821536476	0.777803219176186	0.70630305967237	1.68495894245494	2.30465308535139	3.75965780155642	3.5227978326591	2.10984448959636	2.09716892512523	1.60020110660286	3.06174457462188	2.78774228747089	0.731014619593139	0.920079764363859
ABCA8		0.311592486532771	1.17566055291826	2.39693576844677	1.34770873061522	1.5793746597775	4.13488468340145	0.957780663116863	0.963179068963691	2.89706254094782	1.5054820248831	1.82115372091676	1.6846641104994	1.47145614257696	0.461083984701062	0.591666912362353	0.94538800867821	0.506247095459336	2.23928769432834	2.63197941030307	1.38729343844416	0.777803219176186	0.605402622576317	1.05309933903434	0.164618077525099	1.4553514070541	0.320254348423555	0.263730561199545	1.79757336439306	2.70803264194331	1.34716761283363	1.78105757255085	2.19304385877942	1.12454193422249
ABCA9		1.86955491919663	2.74320795680928	4.88974896763142	3.48158088742264	2.96132748708281	5.81118928478042	1.36825809016695	1.73372232413464	2.3538633145201	3.0109640497662	3.98377376450542	1.6846641104994	2.16390609202494	2.58207031432595	2.28214380482622	2.28468768763901	0.911244771826805	1.53214421190886	1.79453141611573	1.88275538074565	3.37048061643014	1.61440699353685	1.79026887635837	2.46927116287648	1.57663069097527	3.84305218108266	1.05492224479818	1.99730373821451	2.70803264194331	1.4696373958185	3.71698971662785	3.07026140229118	4.19147448210202
ABCB1		10.8018728664694	6.92333436718532	34.132365342682	10.2201245404987	9.77238070737326	29.167700063994	32.2224780234316	14.8329576620408	17.2918420412823	47.1717701130038	29.4799258573401	24.4276296022413	15.7532363499416	28.5872070514659	37.5285870126978	16.5442901518687	23.7936134865888	21.4500189667241	16.9882307392289	24.3767275612331	10.6299773287412	26.3350140820698	7.68762517495067	22.8819127759888	19.2834061434668	9.92788480113019	7.51632099418703	19.4737114475915	57.1148702664407	48.4980340620106	18.0428875827977	31.1412227946677	8.38294896420405
ABCB10		27.0046821661735	19.7249714989619	15.2445114873215	22.9110484204587	17.2744103413164	12.8516686105721	16.0086196549533	20.4193962620302	21.1847698306809	21.1771138166889	20.3741572527563	18.0499726124936	13.5027740142356	14.0169531349123	11.3261951795079	21.9014888677119	17.1111518265256	23.6893066610524	15.5526056063363	9.41377690372825	27.7416481506173	19.2719834853461	12.6371920684121	17.6141342951856	20.7387575505209	23.485318884394	16.7468906361711	24.2672404193063	30.1576362398232	24.1265472480204	20.0562570126378	25.7317146096785	16.5614357585495
ABCB4		1.0386416217759	0.653144751621256	0.479387153689355	1.01078154796141	0.592265497416561	0.335260920275793	1.36825809016695	1.15581488275643	0.814798839641573	4.0146187330216	4.78052851740651	0.8423320552497	0.519337462085987	1.65990234492382	1.52142920321748	0.94538800867821	1.72124012456174	0.589286235349562	0.239270855482097	0.396369553841189	0.259267739725395	1.917108304825	0.84247947122747	0.329236155050198	1.09151355529057	2.3485318884394	0.791191683598635	3.69501191569684	2.70803264194331	1.34716761283363	2.01336942984009	0	0.613386509575906
ABCB6		15.1641676779282	24.0357268596622	11.6011691192824	38.0727716398798	16.2873011789554	14.9749877723188	39.0637684742663	10.9802413861861	10.9545177329589	24.9910016130595	19.122114069626	35.4982794712374	23.8895232559554	21.1176464993086	30.17501253048	30.8038926160984	24.2998605820481	33.5893154149251	23.8074501204687	35.0787055149453	11.7966821575055	27.7476202014145	17.0602092923563	36.8744493656222	52.2713713700263	29.6769029539161	24.2632116303581	26.0648137836993	33.4811308458446	42.8644240447063	24.9348060157118	14.0354806961883	23.5131495337431
ABCB7		28.9781012475477	30.5671743758748	29.3384938057885	20.8894853245358	24.0854635616068	25.2563226607764	26.4757940447304	40.0682492688895	28.9706254094781	20.8760174117123	28.5693489968817	26.2326268634907	20.7734984834395	27.3883886912431	21.3845326896679	27.7313815878942	29.3623315366415	34.7678878856242	31.94265920686	20.7103091882021	50.168307636864	28.1512219497988	24.4319046655966	25.3511839388652	25.9537667591314	22.7380587380724	18.4611392839681	18.6747899523056	17.8483969582627	18.4929372307161	21.6050027278994	18.2753654898285	20.9573724105101
ABCB8		0.519320810887952	0.783773701945508	0.0958774307378709	1.34770873061522	0.394843664944374	0.558768200459656	0.820954854100168	0.0963179068963691	0.452666022023096	1.10402015158094	0.341466322671893	0.721998904499743	0.519337462085987	0.922167969402124	0.845238446231933	0.787823340565175	0.607496514551203	0.353571741209737	0.83744799418734	1.38729343844416	0.129633869862698	0.70630305967237	0.526549669517169	1.81079885277609	2.42558567842349	1.1742659442197	1.18678752539795	1.09851705601798	1.72329349941847	3.06174457462188	1.1615592864462	1.75443508702353	2.04462169858635
ABCC1		3.94683816274843	4.31075536070029	4.02685209099058	12.0170695146523	4.93554581180468	6.92872568569973	5.47303236066779	2.98585511378744	4.07399419820787	3.81388779637052	6.26021591565138	11.0706498689961	9.17496183018576	4.79527344089105	8.11428908382656	9.92657409112121	6.88496049824697	8.60357903610361	5.50322967608824	7.92739107682379	3.50011448629284	4.43961923222633	7.7929351088541	5.92625079090356	9.21722557800928	9.92788480113019	7.78005155538658	10.3859794387154	15.5096414947662	21.554681805338	7.4339794332557	10.2342046743039	11.4498815120836
ABCC10		4.98547978452434	2.61257900648503	4.6021166754178	7.07547083572988	3.55359298449937	3.79962376312566	7.52541949591821	2.88953720689107	2.71599613213858	6.82485184613672	3.75612954939083	4.57265972849837	6.40516203239383	3.6886718776085	5.40952605588437	6.14502205640837	6.4799628218795	8.01429280075405	6.57994852575767	8.32376063066498	2.85194513697935	4.84322098061054	8.21417484446784	7.07857733357926	6.30652276390108	5.76457827162398	7.12072515238771	5.79218084082207	3.07730982039012	7.34818697909251	10.7637827210682	3.36266725012844	4.70262990674861
ABCC3		0.207728324355181	1.43691845356676	0.191754861475742	4.15543525273025	0	1.4527973211951	1.36825809016695	0.192635813792738	4.34559381142172	1.5054820248831	0.113822107557298	0.360999452249871	2.51013106674893	0	0	0.472694004339105	0.303748257275602	1.29642971776904	0.598177138705243	0.297277165380892	0.907437089038884	1.10990480805658	1.57964900855151	0.164618077525099	0.242558567842349	0.854011595796146	0	3.29555116805394	4.06204896291496	1.10222804686388	1.1615592864462	5.84811695674511	1.7379284437984
ABCC4		0	0.261257900648503	4.69799410615567	0	1.97421832472187	2.79384100229828	1.23143228115025	2.11899395172012	1.81066408809238	0.10036546832554	0	0.481332602999828	0.432781218404989	0.645517578581487	1.09880998010151	0.709041006508658	0.70874593364307	2.00357320018851	4.30687539867775	1.09001627306327	2.59267739725395	1.10990480805658	1.26371920684121	0.329236155050198	0.242558567842349	0.213502898949036	0.131865280599772	0.798921495285803	2.95421742757452	0.979758263879001	3.79442700239093	1.46202923918628	0.920079764363859
ABCC5		44.9731822228966	30.3059164752263	53.3078514902562	22.7987393595741	37.9049918346599	44.8132096768644	35.5747103443406	35.7339434585529	32.2298207680444	20.8760174117123	43.593867194445	25.149628506741	52.4530836706846	29.8782422086288	30.6821555982192	34.9005739870373	28.2485879266309	40.6607502391198	29.9088569352622	29.5295317611686	52.760985034118	27.6467197643185	40.9655642884357	25.5158020163903	23.6494603646291	29.5701515044415	49.7132107861142	44.739603736005	12.6785164600073	14.9413135241548	27.8774228747089	11.1114222178157	17.2770533530547
ABCC8		215.10267986979	221.024183948633	144.774920414185	254.941568208045	296.034037792045	189.981188156283	263.936985593204	235.208328640933	125.841154122421	235.457388691717	160.48917165579	220.209665872422	213.534253161021	266.783193548035	229.397714307347	135.978308581549	174.04775141892	237.718067340013	267.624451856726	411.332504498694	150.116021301004	264.863647377139	391.01578458345	294.172504537352	339.218157127526	404.26773916	284.960871376108	221.70071494181	182.546018545542	223.629823730382	311.452763339109	306.441328533444	279.295324026896
ABCC9		2.1811474057294	0.914402652269759	4.98562639836929	0.112309060884601	3.45488206826327	7.15223296588359	3.35223232090902	5.87539232067851	2.89706254094782	3.11132951809174	4.55288430229191	2.28632986424919	1.03867492417197	0.553300781641275	1.2678576693479	2.52103468980856	1.31624244819427	1.29642971776904	5.50322967608824	1.78366299228535	3.11121287670474	2.62341136449737	1.68495894245494	2.30465308535139	0.121279283921175	2.13502898949036	0.659326402998862	2.39676448585741	7.3855435689363	0.734818697909251	22.6891247285825	5.40950818498923	5.52047858618315
ABCD1		5.4009364332347	3.13509480778203	2.68456806066039	18.6433041068438	1.77679649224968	4.02313104330952	11.9722582889608	3.17849092758018	5.61305867308639	10.6387396425072	10.4716338952714	13.7179791854951	14.0221114763216	7.00847656745615	12.4250051596094	8.03579807376479	12.2511797101159	14.7321558837391	11.4850010631407	10.00833123449	3.88901609588093	8.67743759026055	10.4256834564399	18.6018427603362	18.3131718720974	10.8886478464009	13.7139891823763	19.5735766345022	8.00100553301433	11.5121596005783	9.52478614885887	8.9183783590363	14.5168140599631
ABCD3		72.0817285512477	82.5574966049268	80.6329192505494	53.6837311028394	96.9341197438439	94.096564957406	53.2936526120026	96.2215889894727	67.1756376682275	83.1026077735471	94.813815595229	69.9135605857251	53.0589773764516	67.8715625479964	60.35002506096	73.5039176747309	70.0645980115721	61.8750547117041	67.1154749627283	77.985709718254	114.985242568213	78.9041418091134	51.1806278770688	56.628618668634	67.4312818601731	63.4103609878638	51.559324714511	71.9029345757223	140.940789773868	109.120576639524	100.745908777767	119.3015859176	74.3219987436139
ABCD4		10.386416217759	8.62151072140058	9.77949793526283	14.375559793229	7.10718596899873	11.287117649285	13.4089292836361	7.22384301722768	8.51012121403421	11.8431252624137	8.53665806679733	15.0416438437446	9.26151807386676	11.4348828205863	11.9178620918703	10.5568327635734	12.6561773864834	10.6071522362921	10.0493759302481	11.6929018383151	9.20400476025154	14.5296629418316	17.0602092923563	12.8402100469577	17.7067754524915	18.7882551075152	12.6590669375782	11.7840920554656	11.6937773174825	16.0435415710186	14.8679588665114	11.403828065653	12.2677301915181
ABCE1		128.479968613679	108.16077086848	154.746173210924	76.2578523406442	155.469693071847	123.82303322186	90.989162996102	176.93599496863	139.964334009541	90.1281905563349	99.0252335748491	84.5942049772199	95.6446492675025	124.769326260107	103.541709663412	94.381236199708	106.008141789185	93.6965114205804	121.788865440387	101.074236229503	170.209271129722	124.309338502337	88.2497246110775	105.849423848639	87.6849222750093	78.7825697121944	74.6357488194712	72.3023953233652	82.1026260080085	63.4393475861653	103.301339207949	108.774975395459	95.7905265787707
ABCF1		26.7969538418183	30.9590612268475	32.5983264508761	52.4483314331088	40.7676084055066	39.2255276722678	45.9050589251011	31.0143660206308	28.6990257962643	42.75568950668	42.2280019037575	50.7805896164819	53.3186461074946	50.5348047232364	54.5178797819597	45.8513184208932	52.5484485086791	59.9893387585855	46.4185459635269	63.4191286145903	34.8715109930657	48.4322098061054	50.0222186041311	59.7563621416109	38.0816951512489	63.8373667857619	72.6577696104746	50.8313801375592	44.0670766279866	47.6407455811164	57.4584660362055	26.316526305353	43.2437489251014
ABCF2		41.5456648710362	44.0219562592727	58.0058455964119	40.3189528575719	65.2479156320578	47.9423115994385	50.0782461001103	57.2128366964432	48.978463582899	61.8251284885327	36.8783628485645	47.4112613954831	67.2542013401353	62.4307715285238	66.7738372523227	51.759993475132	77.3545561861865	49.9714727576429	51.2039630731688	53.9062593224018	68.0577816779163	53.6790325351001	45.38858151238	44.6114990093018	33.7156409300866	62.5563493920677	52.2186511175099	53.7274705579703	26.8341416338019	32.5769622739768	29.0389821611551	28.8019760119697	24.126536043319
ABCF3		23.4733006521354	27.1708216674443	30.2013906824293	46.4959512062249	33.9565551852162	32.1850483464762	40.7056781824667	23.8868409102995	25.7114300509119	41.6516693550991	53.1549242292581	51.1415890687318	61.9742704755944	40.7598242475739	48.6857345029594	43.0939367289151	42.7272548567679	43.9607531570774	55.1519321886234	54.3026288762429	24.6304352739126	34.7097503610422	37.4903364696224	58.4394175214101	58.0927769982427	58.8200486604595	65.1414486162876	61.4170899500961	22.0335383139933	35.6387068485987	46.7721206009005	29.6791935554814	35.4741864704732
ABCG1		1.66182659484145	0.261257900648503	2.01342604549529	0.561545304423006	2.27035107343015	2.90559464239021	2.39445165779216	1.15581488275643	1.62959767928315	1.0036546832554	3.52848533427623	1.44399780899949	1.12523116785297	0.7377343755217	0.76071460160874	2.36347002169553	1.51874128637801	1.29642971776904	1.79453141611573	4.16188031533249	0.777803219176186	1.7153074306329	1.89557881026181	1.15232654267569	2.18302711058114	2.77553768633747	2.50544033139568	3.89474228951829	1.23092392815605	4.16397262148575	10.1442844349635	1.90063801094216	4.19147448210202
ABCG2		2.90819654097253	2.48195005616077	2.87632292213613	4.26774431361485	7.99558421512358	6.48171112533201	4.72049041107597	10.1133802241188	3.71186138058939	2.60950217646404	0.341466322671893	4.2116602762485	2.25046233570594	2.67428711126616	5.24047836663799	3.38764036443025	3.23998141093975	9.19286527145317	4.54614625415985	2.97277165380892	8.29656767121265	2.52251092740132	2.73805828148928	8.39552195378005	2.42558567842349	3.41604638318458	2.76917089259522	1.69770817748233	4.18514135573057	1.83704674477313	2.78774228747089	9.06458128295493	4.80486099167793
ABHD10		29.3935578962581	42.0625220044089	37.871585141459	20.7771762636512	54.9819803435041	34.4201211483148	23.5340391508715	30.2438227654599	23.6291663496056	12.9471454139947	31.5287237933715	18.5313052154934	22.5046233570594	22.6853320472923	20.3702465541896	24.2649588894074	17.4149000838012	21.3321617196542	17.4667724501931	19.2239233612977	29.5565223286951	27.4449188901264	16.0071099533219	26.8327466365911	27.045280314422	18.1477464106681	18.4611392839681	23.7679144847526	28.4343427404048	34.9038881506894	28.1871720177612	20.1760035007706	25.1488468926121
ABHD11		1.97341908137422	3.39635270843053	4.79387153689354	10.1078154796141	2.86261657084671	4.58189924376918	4.85731622009266	3.94903418275113	6.06572469510949	3.41242592306836	6.26021591565138	9.2656526077467	7.7900619312898	2.85872070514659	7.18452679297143	5.98745738829533	7.79620527007377	5.89286235349562	5.50322967608824	7.4319291345223	5.7038902739587	5.3477231660908	6.63452583591633	4.77392424822787	6.30652276390108	8.43336450848694	2.63730561199545	7.19029345757223	8.24719031864553	7.96053589401688	10.2991590064897	4.23988479364021	7.36063811491087
ABHD12		71.9778643890701	96.1429074386489	56.0882969816545	88.6118490379504	72.848656182237	100.578276082738	75.9383240042656	76.3801001688207	65.0933739669212	55.5021039840236	49.5126167874245	57.2785797569796	70.7164510873752	90.8335449861092	59.7583581485977	83.0365800955695	79.5820434062076	83.0893591842883	78.72011145361	71.8419816337156	71.6875300340718	64.6771801785699	65.1868490862255	48.7269509474293	63.4290654907744	68.7479334615897	68.4380806312819	64.1134499966857	40.1281200578872	33.4342507548709	72.3264249027169	93.8622771557591	57.6583319001352
ABHD13		6.95889886589856	8.36025282075208	9.01247848935986	7.41239801838368	10.9569117022064	8.04626208661904	6.90970335534308	8.76492952756959	10.1397188933174	7.0255827827878	8.65048017435463	11.190983019746	5.02026213349787	5.71744141029317	5.0714306773916	8.11458040782131	6.58121224097137	6.83572033005492	7.77630280316816	9.90923884602974	8.55583541093805	8.47563671606844	9.05665431569531	7.24319541110435	9.94490128153633	9.60763045270664	5.67020706579022	7.0904282706615	18.2176741367095	27.0658220396574	21.9147518709517	19.4449888811775	20.3439859009342
ABHD14A		7.89367632549687	7.31522121815807	12.7516982881368	10.7816698449217	12.1414426970395	15.9807705331462	14.7087744692947	9.15020115515506	8.60065441843883	14.4526274388778	15.7074508429071	16.3653085019942	9.95396802331474	8.29951172461912	14.6226251198124	11.7385677744211	4.75872269731776	22.6285914374232	14.4758867566669	18.0348146997741	11.6670482876428	10.0900437096053	15.6911801516116	7.90166772120475	8.24699130663988	12.2764166895696	12.1316058151791	13.4818002329479	27.5726959906955	15.4311926560943	41.3515105974848	11.2576251417343	13.8011964654579
ABHD14B		30.7437920045668	19.8556004492862	21.2847896238073	81.4240691413359	25.1712836402039	26.03859814142	44.3315621214091	19.7451709137557	31.9582211548306	42.1534966967268	31.4149016858142	56.6769140032298	35.9208411276141	23.5152832197542	65.4214557383517	50.8146054664538	35.7410449394291	53.9786191580199	36.2495346055377	43.2042813686896	18.4080095205031	40.4610752755172	45.2832715784765	56.2993825135838	76.0421110185765	67.7871704163191	43.9111384397242	54.6262572401668	87.1494141134483	110.957623384297	82.7030211949697	106.289525688842	84.954031576263
ABHD15		29.1858295719029	28.4771111706868	28.5714743598855	51.8867861286858	23.8880417291346	32.8555701870278	47.9574460603515	38.8161164792367	33.2256860164953	46.8706737080272	52.8134579065862	94.4615233387163	30.8140227504352	36.6100683852643	40.4023977298864	51.5236464729625	48.9034694213718	72.9536359362758	45.9400042525627	29.8268089265495	44.9829528423561	33.3980446787935	31.9089099727404	54.3239655832827	60.6396419605874	39.4980363055717	51.0318635921119	59.9191121464352	52.5604517322633	41.0273772999332	75.6562281905294	52.633052610706	54.386937182397
ABHD16A		27.7317313014166	34.0941560346296	38.638604587362	77.0440157668365	31.0939386143695	57.5531246473445	83.0532660731337	28.4137825344289	33.4972856297091	72.2631371943888	104.147228414927	98.7935167657148	86.0369062189118	45.5550976884649	75.2262217146421	57.9050155315404	53.8646909568733	87.3322200788052	81.3520908639131	133.576539644481	33.445538424576	61.3474657544002	70.6629656492041	114.738800034994	137.894545818376	70.3492052037075	94.0199450676378	92.5750282662424	72.5014193683913	142.922236743349	120.027792932774	85.23630464456	107.240408090854
ABHD16B		1.86955491919663	2.22069215551227	0.767019445902967	2.47079933946123	0.592265497416561	2.01156552165476	0.547303236066779	1.54108651034191	1.26746486166467	1.70621296153418	3.30084111916164	1.80499726124936	2.68324355411093	1.38325195410319	2.02857227095664	2.6785993579216	1.41749186728614	1.76785870604869	2.03380227159783	2.27912493458684	3.75938222601823	1.81620786772895	4.21239735613735	1.15232654267569	5.82140562821639	4.37680942845525	3.29663201499431	5.29285490626845	2.21566307068089	3.67409348954625	4.25905071696941	0.877217543511767	3.16916363280885
ABHD2		224.658182790128	197.380343939944	133.173751294903	417.789706490717	210.155540666643	175.564968584424	218.100339572611	151.026478013507	169.116025827829	226.123400137442	215.465249605965	223.81966039492	296.368578363736	204.813506004212	284.338213312422	264.944989432068	241.479864534103	190.457311264979	200.030435183033	270.621312885072	106.170139417549	255.984408912686	245.898695664518	330.717717747924	332.062679376176	339.789863677391	269.532633545935	281.220366340603	256.155269449274	463.425658814768	246.018256869306	250.445608672609	346.870071165175
ABHD3		22.3307948681819	31.7428349287931	23.8734802537299	19.991012837459	18.95249591733	30.2852364649133	22.7814972012797	22.8273439344395	16.6581096104499	17.8650533619461	13.3171865842038	21.4193008334924	29.0828978768152	24.7141015799769	20.7083419326824	35.2944856573199	27.0335948975285	30.6428842381772	23.8074501204687	24.1785427843126	23.0748288355602	27.3440184530303	19.7982675738456	25.5158020163903	24.3771360681561	19.8557696022604	22.8126935437606	16.377890653359	15.7558262803974	25.3512450778692	15.6423317241422	19.0063801094216	15.2324316544683
ABHD4		14.7487110292178	17.5042793434497	16.2032857947002	21.114103446305	15.2014811003584	10.3930885285496	11.1513034348606	13.2918711516989	14.3042462959298	12.9471454139947	12.2927876161882	10.2283178137464	14.0221114763216	13.7403027440917	10.6500044225224	8.90240374838648	10.8336878428298	11.5500102128514	10.4082822134712	7.92739107682379	11.0188789383293	10.6954463321816	13.2690516718327	15.8033354424095	16.6152618972009	8.86037030638501	11.9997405345793	8.38867570050093	18.0945817438939	21.6771515883229	16.5715791532992	12.8658573048392	14.7212762298217
ABHD5		30.432199518034	31.8734638791173	27.2291903295553	21.2264125071896	28.2313220435228	22.9094962188459	23.5340391508715	27.2579676516725	36.9375473970846	25.8942908279893	24.3579310172617	25.0292953559911	22.5911796007404	26.466220721841	30.0059648412336	33.640056642133	39.1835251885526	17.560729813417	28.7125026578517	27.0522220496612	27.7416481506173	20.8863904788829	25.8009338063413	32.7589974274947	17.5854961685703	20.1760239506839	22.8126935437606	25.2658922884135	25.3570329200146	19.4726954945951	20.2111315841639	21.0532210442824	20.1395237310756
ABHD6		19.4225983272094	15.1529582376131	24.544622268895	37.5112263354568	27.8364783785784	30.5087437450972	30.3753296017062	22.1531185861649	10.8639845285543	38.9418017103095	34.3742764823039	38.1456087877364	46.3075903693338	20.5643457176674	33.8095378492773	41.2819430456152	25.1098559347831	39.3643205213508	39.8385974377692	32.2050262495966	18.9265449999539	40.6628761497093	32.8566993778713	45.7638255519775	53.9692813449227	56.0445109741221	75.2950752224701	33.5547028020037	11.6937773174825	54.9889325602089	47.6239307442943	34.0652812730403	46.6173747277689
ABHD8		13.8139335696195	12.9322660821009	10.5465173811658	21.4510306289588	11.1543335346786	11.9576394898366	22.5078455832463	10.4986518517042	11.3166505505774	19.5712663234803	20.7156235754282	21.4193008334924	26.3130980790233	12.4492675869287	24.1738195622333	18.119936832999	15.6936599592394	20.153589248955	16.7489598837468	16.4493364844094	12.1855837670936	15.235966001504	15.6911801516116	22.2234404658884	25.3473703395255	25.9406022223079	27.1642478035531	30.6586123815927	26.9572340266175	28.412989652491	22.3019382997671	15.6437128592932	24.8421536378242
ABI1		94.6202517437848	90.3952336243819	65.8677949169173	109.052098118948	59.2265497416561	60.3469656496428	58.8350978771787	66.6519915722874	73.2413623633369	76.2777559274104	64.1956686623159	64.3782356512271	65.9558576849203	90.3724610014082	70.3238387264969	73.1100060044483	90.9219783444967	76.3714961013033	78.6004760258689	58.1672320261945	54.1869576026076	71.8411112123896	84.9851166600711	84.9429280029511	100.419247086733	96.2898074260154	76.0862669060687	62.1161462584712	75.4556367959659	97.118537907006	79.2957806213942	89.9147982099561	91.1901277569514
ABI2		64.0841880635733	58.9136565962373	71.8121956226653	43.2389884405715	53.9948711811432	55.8768200459656	52.4726977579024	40.9351104309569	41.6452740261248	48.5768866695614	64.8786013076597	46.0875967372336	59.2910269214835	58.9265332447957	55.1095466943221	66.7286369458703	67.6346119533673	58.8107662878863	52.2806819228382	56.1853842569886	36.1678496916927	62.1546692511686	58.1310835146955	62.5548694595376	58.4566148500062	59.9943146046792	51.559324714511	57.2227520998456	45.9134625202207	52.7844764664812	59.5492727518087	45.0305005669374	45.5950638784757
ABI3		2.07728324355181	1.43691845356676	3.64334236803909	11.6801423319985	1.18453099483312	4.47014560367725	8.34637435001838	1.73372232413464	5.25092585546791	4.41608060632376	4.43906219473461	6.13699068824781	7.7900619312898	6.17852539499423	7.52262217146421	3.1512933622607	5.46746863096083	4.59643263572659	5.86213595931138	8.02648346528409	1.94450804794047	4.33871879513027	19.903577507749	5.76163271337846	20.4961989826785	9.82113335165567	7.78005155538658	5.19298971935772	4.80060331980859	13.4716761283363	8.44066414817575	7.16394327201276	15.9480492489736
ABI3BP		49.439341196533	18.4186819957194	12.0805562729717	9.88319735784491	22.0125343206489	23.9152789796733	8.00430982747664	17.0482695206573	19.3741057425885	20.9763828800379	21.2847341132147	27.0749589187404	13.3296615268737	24.7141015799769	9.55119444242085	14.0232554620601	25.6161030302424	7.5428638124744	8.8530216528376	12.8820104998387	27.3527465410292	2.01800874192106	19.3770278382318	10.041702729031	5.82140562821639	9.60763045270664	21.0984448959636	15.8785647188053	20.0640600289436	8.94029415789588	8.82785057699115	13.1582631526765	11.7565747668715
ABL1		77.6903933088376	53.557869632943	52.3490771828775	54.8068217116854	41.3598739029232	49.8421234810013	54.9355623202029	55.7680680929977	54.1388562339623	64.1335342600201	47.8052851740651	49.5772581089823	61.8877142319134	68.7937305173985	60.6035965948296	62.3956085727619	69.355852077929	48.6750430398739	58.2624533098907	56.2844766454489	50.9461108560402	53.0736299125238	84.5638769244573	66.1764671650898	59.669407689218	73.8720030363666	72.5259043298748	55.7247742961848	47.0212940555611	42.0071355638122	38.4088937384878	29.8253964794001	36.1898040649785
ABL2		13.9177977317971	5.48641591361855	37.871585141459	8.19856144457589	21.3215579069962	32.8555701870278	21.9605423471795	27.3542855585688	19.8267717646116	14.9544547805055	27.5449500288661	14.8009775422447	18.9558173661385	21.3942968901293	21.9761996020303	18.9077601735642	13.0611750628509	18.1500160487665	36.4888054610198	22.6921569574081	15.6856982533864	17.0521738692329	27.4858927487962	24.6927116287648	11.0364148368269	8.75361885691049	17.9336781615691	14.8799128496981	8.12409792582993	2.81680500865213	22.6116874428194	8.62597251119904	11.0409571723663
ABLIM1		220.503616303024	120.570521149284	131.639712403097	252.695386990353	110.16138251948	132.428063508938	191.419306814356	144.380542437657	169.478158645447	98.8599863006569	123.155520376996	274.479916860652	173.112487361996	156.952988392242	286.789404806495	194.040888781203	336.451819642275	232.414491221867	279.109452919866	182.131809990027	157.764419622903	192.215332667981	270.646530131825	239.190066643969	200.959773457386	331.676753517328	185.53444980388	104.259255134797	129.985566813279	224.976991343216	179.654502970346	254.831696390168	193.625674856128
ABLIM2		3.63524567621566	2.22069215551227	1.53403889180593	4.15543525273025	3.45488206826327	1.67630460137897	0.889367758608516	1.2521327896528	2.17279690571086	3.41242592306836	0.682932645343787	4.09132712549854	0.952118680490975	1.4754687510434	1.94404842633345	0.787823340565175	1.31624244819427	2.8285739296779	1.55526056063363	3.27004881918981	0.129633869862698	1.41260611934474	2.10619867806868	0.823090387625495	2.91070281410819	2.24178043896488	1.18678752539795	0.898786682196529	1.96947828504968	2.69433522566725	1.23899657220928	3.6550730979657	3.68031905745544
ABO		0.727049135243133	0.653144751621256	0.575264584427225	0.224618121769203	0.394843664944374	0.335260920275793	0.136825809016695	0.674225348274584	3.53079497178015	0.60219280995324	0	1.08299835674961	0	0.829951172461912	0.169047689246387	0.709041006508658	0.809995352734937	2.59285943553807	0.957083421928389	3.46823359611041	1.16670482876428	1.31170568224869	0.315929801710301	0.493854232575297	2.06174782665997	0.106751449474518	0	1.89743855130378	0.123092392815605	0.489879131939501	0.696935571867722	0.877217543511767	0.715617594505224
ABP1		0	0.261257900648503	0.575264584427225	0.224618121769203	0.0987109162360935	0.111753640091931	0	0.192635813792738	0.271599613213858	0.10036546832554	0.227644215114596	1.80499726124936	0.692449949447982	0	0	0.551476338395623	0	1.06071522362921	0	0.693646719222081	0.129633869862698	1.51350655644079	0.315929801710301	0	0.121279283921175	0.747260146321628	1.18678752539795	0.199730373821451	1.96947828504968	0	2.32311857289241	0.584811695674511	2.04462169858635
ABR		0.10386416217759	0.522515801297005	0.575264584427225	1.12309060884601	0.690976413652655	0.447014560367725	0.752541949591821	0.192635813792738	0.271599613213858	0.60219280995324	0.455288430229191	0.962665205999657	0.692449949447982	0.36886718776085	0.676190756985547	1.65442901518687	0.303748257275602	1.06071522362921	0.358906283223146	0.396369553841189	0.388901609588093	0.201800874192106	2.31681854587554	0.329236155050198	0.121279283921175	0.960763045270664	1.4505180865975	0.199730373821451	1.72329349941847	0.979758263879001	2.40055585865549	0	1.7379284437984
ABT1		41.9611215197465	28.8689980216595	26.3662934529145	46.7205693279941	24.1841744778429	25.7033372211442	35.7115361533573	26.3911064896051	26.4356956861488	46.1681154297484	38.6995165694812	45.004598380484	32.6317038677361	38.8232715118294	39.8952546621473	47.1118357657975	39.7910217031038	39.7178922625605	31.5837529236368	32.3041186380569	21.000686917757	34.0034473013698	24.8531444012104	52.8424028855568	62.8226690711685	38.110267462403	31.7795326245452	40.8448614464867	51.4526201969229	49.9676714578291	41.9710088835895	40.059601153704	47.4352234072034
ABTB1		18.6955491919663	10.7115739265886	8.72484619714625	45.5974787191481	9.67366979113717	14.9749877723188	26.5442069492388	17.9151306827247	18.4687736985423	28.5037930044534	27.2034837061942	29.9629545367393	26.2265418353423	21.3020800931891	33.3869186261614	15.9140314794165	21.2623780092921	29.7000262616179	27.037606669477	25.7640209996773	18.5376433903658	20.1800874192106	29.1708516912512	21.8942043108382	41.3562358171206	32.8794464381516	36.3948174455372	24.367105606217	26.5879568481707	42.8644240447063	32.833409163546	48.6855736649031	52.3423154838107
ABTB2		1.24636994613108	0.391886850972754	0.479387153689355	1.12309060884601	0.592265497416561	0.223507280183862	0.410477427050084	0	1.62959767928315	0.80292374660432	1.13822107557298	1.32366465824953	1.38489989889596	0.276650390820637	0.0845238446231933	0.787823340565175	0.202498838183734	0.235714494139825	0.358906283223146	0.297277165380892	0.259267739725395	0.605402622576317	1.26371920684121	0	0	0.213502898949036	0.263730561199545	1.89743855130378	1.47710871378726	0.734818697909251	0.387186428815401	2.33924678269805	0.102231084929318
ACAA1		12.671427785666	12.9322660821009	13.0393305803504	36.5004447874954	9.37753704242889	11.1753640091931	15.7349680369199	9.05388324825869	14.5758459091437	21.2774792850145	21.0570898981001	18.1703057632435	20.3407172650345	10.2360644603636	14.876196653682	20.089495184412	14.478666930137	14.9678703778789	16.3900536005237	20.9084939651227	7.00022897258568	15.0341651273119	17.48144902797	12.5109738919075	29.834703844609	32.2389377413045	21.2303101765634	24.8664315407706	31.2654677751637	49.8452016748442	37.1698971662785	28.6557730880511	32.816178262311
ACAA2		82.2604164446516	103.980644458104	92.6175980927833	74.0116711229522	68.2092431191406	74.2044170210423	77.5118208079576	107.009194561866	88.450940703313	73.4675228142953	65.7891781681181	68.5898959274756	80.9300878417329	94.3377832698373	72.3524109974535	90.1269901606561	98.9206824527542	101.592946974265	95.5887067650978	71.3465196914141	138.448973013361	83.1419601671476	54.129306026365	74.0781348862945	67.310002576252	82.4121189943281	89.1409296854462	65.0122366788822	79.5176857588808	57.9282073518459	81.9286483373389	90.353406981712	56.0226345412661
ACACA		16.7221301105921	21.6844057538257	21.1889121930695	15.7232685238442	31.3900713630777	31.6262801460165	40.5004394689416	33.9039032275219	19.4646389469931	30.3103714343131	24.0164646945898	35.1372800189875	36.2670661023381	45.0017969068237	34.992871674002	23.2407885466727	36.3485414539803	31.4678849676666	32.4212009178242	47.4652540724824	30.463959417734	29.7656289433356	43.4930027021182	34.2405601252206	16.3727033293586	41.3128109466385	37.3178744097356	25.5654878491457	29.911451454192	43.8441823085853	21.1403790133209	22.5152502834687	30.9760187335833
ACACB		39.7799741140171	54.3416433348885	45.8294118927023	97.0350286042955	75.1190072556672	59.6764438090912	82.6427886460836	36.5044867137239	29.6948910447151	71.6609443844356	64.0818465547586	80.8638773039712	120.486291203949	57.9121484784534	78.5226516549466	71.4555769892614	39.3860240267363	66.3536301003607	79.3182885923152	115.640817333167	32.7973690752625	75.5744273849436	56.4461245722405	85.4367822355264	101.025643506339	110.380998756652	77.8005155538658	93.473814948439	35.9429787021567	75.9312654506226	99.0422884909796	45.0305005669374	79.1268597352919
ACAD10		6.85503470372096	4.18012641037604	3.54746493730122	10.8939789058063	2.76390565461062	4.35839196358531	6.90970335534308	4.43062371723298	7.87638878320187	7.72814106106658	5.46346116275029	7.21998904499743	7.96317441865179	4.70305664395083	12.255957470363	8.11458040782131	5.46746863096083	11.0785812245718	10.1690113579891	4.65734225763398	3.62974835615554	5.65042447737896	8.4247947122747	11.1940292717067	13.9471176509351	15.7992145222287	5.53834178519044	6.39137196228643	6.40080442641146	8.45041502595639	9.91197257767427	6.43292865241962	5.11155424646588
ACAD8		11.1134653530022	9.40528442334609	11.4094142578066	22.3495031160356	17.965386754969	15.7572632529623	12.793213143061	8.37965789998411	10.3207853021266	18.768342576876	15.2521624126779	14.6806443914948	21.1197234581635	12.5414843838689	18.8488173509721	15.520119809134	23.9961123247725	15.4392993661585	19.1416684385678	23.3858036766302	8.42620154107535	13.0161563853908	17.7973788296803	24.5280935512397	21.1025954022844	22.7380587380724	24.922538033357	25.465622662235	13.7863479953478	22.9018494181717	20.6757552987424	17.9829596419912	17.7882087777013
ACAD9		24.5119422739113	19.5943425486377	20.4218927471665	37.0619900919184	22.5060889018293	22.0154670981104	28.3913553709642	16.7593157999682	18.7403733117562	37.6370506220775	35.171031235205	45.3655978327338	41.2007719921549	30.5237597872103	36.0071578094804	27.101122915442	29.8685786321008	30.8785987323171	35.2924511836093	35.1777979034056	29.2972545889697	28.554823698183	36.3319271966847	46.4222978620779	51.7862542343416	32.5591920897281	31.3839367827458	36.5506584093255	20.8026143858372	41.7621959978424	28.032297446235	23.2462649030618	26.9890064213399
ACADL		0	1.82880530453952	0.0958774307378709	2.35849027857663	0	1.11753640091931	0	0	1.62959767928315	1.0036546832554	0.455288430229191	0.8423320552497	0.605893705766984	0.276650390820637	0	0.31512933622607	0.101249419091867	0.353571741209737	0.83744799418734	0	0.907437089038884	0.605402622576317	0.526549669517169	0.164618077525099	0	0	0	0.699056308375078	2.21566307068089	0.489879131939501	0.309749143052321	2.33924678269805	1.94239061365704
ACADM		19.6303266515646	21.81503470415	55.704787258703	12.3539966973061	65.3466265482939	62.2467775312056	19.0872003578289	54.9012069309304	27.4315609345996	20.2738246017591	23.2197099416887	22.0209665872422	27.3517730031953	28.6794238484061	32.4571563353062	20.9561008590337	21.7686251047514	32.0571712030162	38.4029723048766	47.5643464609427	37.5938222601823	32.0863389965448	18.0079986974872	20.5772596906374	6.79163989958578	20.0692725012094	14.7689114271745	18.2753292046627	20.6795219930216	16.655890485943	27.4902364458935	11.9886397613275	15.2324316544683
ACADS		12.4636994613108	7.96836596977933	6.99905244386458	36.5004447874954	6.02136589040171	10.7283494488254	18.6767229307788	4.71957743792209	12.8557150254559	14.5529929072033	15.1383403051206	20.0956361752428	17.7440299546045	11.8959668052874	19.9476273310736	15.1262081388514	15.7949093783313	17.442872566347	13.1598970515153	13.1792876652195	6.09279188354679	10.4936454579895	18.9557881026181	25.6804200939154	28.1367938697125	22.7380587380724	27.1642478035531	7.39002383139368	15.6327338875818	24.493956596975	13.7063995800652	10.6728134460598	13.187809955882
ACADSB		14.3332543805075	15.2835871879374	10.5465173811658	10.8939789058063	12.3388645295117	9.49905940781415	9.44098082215194	10.3060160379115	12.8557150254559	9.13325761762414	13.3171865842038	9.2656526077467	8.22284314969479	8.20729492767891	7.35357448221782	12.4476087809298	6.7837110791551	10.1357232480125	10.0493759302481	10.5037931767915	10.8892450684666	11.6035502660461	9.37258411740561	8.56014003130515	14.9173519223045	9.07387320533405	7.6481862747868	8.78813644814383	7.87791314019872	7.83806611103201	17.5782638682192	10.8190163699785	14.2101208051752
ACADVL		13.190748596554	12.6710081814524	19.9425055934771	25.2695386990353	20.4331596608714	30.1734828248214	21.7553036336545	12.7139637103207	25.8924964597211	20.6752864750612	19.122114069626	26.3529600142406	33.5838225482271	16.2301562614774	20.4547703988128	15.5989021431905	27.8435902502635	38.1857480506516	34.574638617163	32.7004881918981	19.4450804794047	24.821507525629	26.9593430792791	24.3634754737146	27.045280314422	28.9296428075944	22.1533671407618	19.9730373821451	27.5726959906955	43.2318333936609	39.6478903106971	33.6266725012844	25.6600023172587
ACAP1		0.415456648710362	0.783773701945508	1.34228403033019	0.786163426192209	2.17164015719406	1.67630460137897	1.77873551721703	2.5042655793056	2.08226370130624	3.31206045474282	1.93497582847406	0.962665205999657	2.07734984834395	2.9509375020868	3.55000147417412	0.94538800867821	2.22748722002108	1.17857247069912	1.91416684385678	2.27912493458684	3.50011448629284	2.01800874192106	4.31770729004079	1.64618077525099	0.970234271369398	1.38776884316874	2.76917089259522	1.1983822429287	1.23092392815605	0.734818697909251	0.929247429156963	1.46202923918628	1.94239061365704
ACAP2		47.3620579529812	42.1931509547332	39.5973788947407	30.5480645606115	41.2611629866871	30.6204973851891	30.3069166971979	35.2523539240711	27.0694281169811	33.6224318890559	38.1304060316948	38.3862750892363	29.5156790952202	34.0279980709384	38.2893016143066	43.0939367289151	35.7410449394291	28.6393110379887	31.3444820681547	29.331346984248	33.8344400341641	38.3421660965001	23.800045062176	40.4960470711743	39.1732087065394	28.7161399086454	30.8564756603468	30.0594212601283	40.497397236334	52.6620066834963	37.1698971662785	47.0773415017982	42.1192069908789
ACAP3		17.6569075701904	16.3286187905314	13.2310854418262	19.3171584721514	18.4589413361495	15.4220023326865	26.202142426697	12.8102816172171	13.4894474562883	19.9727281967825	25.3823299852774	30.805286591989	25.7937606169373	17.9822754033414	25.1881056977116	22.531747540164	23.8948629056807	32.6464574383658	16.6293244560058	34.979613126485	10.3707095890158	15.5386673127921	26.222173541955	24.6927116287648	41.5987943849629	28.3958855602218	35.2080299201392	29.7598256993962	24.003016599043	24.493956596975	31.1297888767583	15.0589011636187	18.7082885420651
ACAT1		59.0987082790489	85.3007045617361	87.1525845407246	55.1437488943392	73.0460780147092	80.7978817864662	58.698272068162	88.9014280653487	95.2409310336594	48.5768866695614	50.5370157554402	49.2162586567325	64.3112890549813	67.0416113755344	54.0952605588437	63.8136905857792	64.5971293806112	64.703628641382	56.4679218937749	57.4735853069725	85.5583541093805	67.7041932914515	59.9213523910538	62.3902513820125	36.7476230281159	60.5280718520518	53.5373039235076	50.6316497637378	53.299006089157	51.3148390706627	62.8790760396211	54.5336906216482	54.386937182397
ACAT2		7.16662719025374	7.05396331750957	12.8475757188747	7.86163426192209	14.0169501055253	18.5511042552606	12.998451856586	22.3457543999576	7.33318955677416	12.5456835406925	13.8862971219903	8.54365370324696	9.43463056122875	18.5355761849827	9.29762290855127	13.7081261258341	11.7449326146566	16.9714435780674	11.1260947799175	13.674749607521	21.1303207876197	19.3728839224422	7.4770053071438	12.5109738919075	7.39803631919166	14.0911913306364	16.3512947943718	8.68827126123311	10.2166686036952	17.3907091838523	15.8746435814314	15.9361187071304	8.99633547377996
ACBD3		147.487110292178	149.178261270295	101.821831443619	117.362968624408	125.066730871131	85.3797810302354	126.563873340443	108.550281072208	106.195448766618	136.998864264362	92.878839766755	122.378814312706	105.079279828731	108.63138679557	98.5548028306434	131.802844876554	96.2881975563657	98.5286585504468	83.625163990993	113.956246729342	93.7252879107304	95.35091305577	71.9266848560453	119.018870050647	104.906580591816	107.605461070314	88.6134685630471	107.754536676673	162.112681338152	178.193534242993	124.674030078559	108.62877247154	107.85379460043
ACBD4		5.81639308194506	7.31522121815807	3.54746493730122	10.4447426622679	2.27035107343015	3.35260920275793	6.08874850124292	3.17849092758018	5.61305867308639	6.12229356785794	6.03257170053678	8.423320552497	5.45304335190286	4.51862305007041	7.94524139458017	9.13875075055604	6.88496049824697	6.6000058359151	6.93885480898082	4.16188031533249	3.88901609588093	7.46663234510791	7.7929351088541	6.25548694595376	10.6725769850634	11.8494108916715	9.88989604498293	9.38732756960819	7.5086359617519	8.20547545998663	7.66629129054494	11.1114222178157	6.74725160533497
ACBD5		27.7317313014166	43.1075536070029	31.8313070049731	25.1572296381507	31.1926495306056	25.2563226607764	28.9386586070309	36.1192150861384	33.2256860164953	25.8942908279893	24.0164646945898	27.7969578232401	28.4770041710483	23.2386328289335	22.5678665143926	24.816435227803	27.2360937357123	33.5893154149251	26.3197941030307	23.0885265112493	25.9267739725395	27.1422175788382	27.3805828148928	23.7050031636143	15.6450276258315	28.0756312117983	23.0764241049602	18.175464017752	21.5411687427309	25.7186544268238	31.1297888767583	28.9481789358883	36.2920351499078
ACBD6		32.197890275053	18.1574240950709	32.5983264508761	11.6801423319985	29.9094076195363	43.3604123556693	22.9867359148047	42.5725148481951	26.6167620949581	18.768342576876	20.9432677905428	17.9296394617436	29.7753478262632	36.5178515883241	27.4702495025378	20.7985361909206	31.1848210802951	29.1107400262684	30.1481277907443	35.5741674572467	31.6306642464982	23.2071005320922	29.2761616251546	21.564968155788	15.5237483419104	25.9406022223079	26.1093255587549	18.9743855130378	12.0630544959293	11.3896898175934	21.7598772994255	21.6380327399569	14.6190451448924
ACBD7		1.45409827048627	0.391886850972754	0.958774307378709	0.786163426192209	1.18453099483312	1.22929004101124	0.820954854100168	1.15581488275643	0.362132817618477	1.60584749320864	0.569110537786489	2.04566356274927	0.346224974723991	3.6886718776085	1.18333382472471	1.10295267679125	0.70874593364307	14.850013130809	0.957083421928389	1.88275538074565	4.14828383560633	0.403601748384212	2.63274834758584	0.658472310100396	3.63837851763524	1.81477464106681	1.97797920899659	1.09851705601798	1.23092392815605	0.489879131939501	1.47130842949852	1.75443508702353	0.511155424646588
ASIC1		0	0	0	0	0.197421832472187	0.111753640091931	0.547303236066779	0.288953720689107	0.181066408809238	0.5018273416277	1.25204318313028	0.360999452249871	0.519337462085987	0.0922167969402124	0.676190756985547	1.10295267679125	0.101249419091867	0.707143482419475	0.598177138705243	1.88275538074565	0.259267739725395	0.302701311288159	0.210619867806868	0.987708465150594	0.363837851763524	0.213502898949036	0.923056964198407	0.798921495285803	0.49236957126242	0	1.70362028678777	1.46202923918628	0.306693254787953
ASIC3		0.311592486532771	1.43691845356676	0.0958774307378709	0.224618121769203	0.197421832472187	0.111753640091931	0.547303236066779	0.288953720689107	0.181066408809238	0.60219280995324	0.569110537786489	0.360999452249871	0.605893705766984	1.38325195410319	0.845238446231933	0.472694004339105	0.506247095459336	2.00357320018851	0.358906283223146	1.48638582690446	0.907437089038884	1.00900437096053	0.315929801710301	0.658472310100396	2.66814424626584	0.106751449474518	1.97797920899659	1.49797780366088	1.47710871378726	0	0.774372857630802	0.438608771755883	0.204462169858635
ACCS		0.311592486532771	0.391886850972754	0.767019445902967	0.224618121769203	0.690976413652655	0.558768200459656	1.71032261270868	0.577907441378214	0.543199226427715	1.5054820248831	1.13822107557298	1.6846641104994	0.259668731042993	0.7377343755217	0.676190756985547	0.472694004339105	0.303748257275602	0.825000729489387	0.957083421928389	0.792739107682379	1.16670482876428	0.70630305967237	1.79026887635837	0.658472310100396	0.727675703527048	1.28101739369422	2.24170977019613	0.898786682196529	0.73855435689363	0.24493956596975	1.00668471492004	0.292405847837256	0
ACD		2.90819654097253	2.74320795680928	2.78044549139826	11.7924513928831	3.15874931955499	3.12910192257407	8.41478725452673	2.98585511378744	3.44026176737553	5.5201007579047	7.05697066855246	4.33199342699846	6.31860578871284	3.50423828372807	5.0714306773916	5.04206937961712	8.20120294644124	3.88928915330711	4.6657816819009	7.13465196914141	5.18535479450791	4.23781835803422	9.68851391911591	8.06628579872985	7.39803631919166	5.97808117057302	7.91191683598635	6.19164158846497	4.18514135573057	5.51114023431938	8.90528786275423	3.6550730979657	6.03163401082974
ACE		8.82845378509518	8.22962387042783	5.46501355205864	13.1401601234983	7.89687329888748	5.81118928478042	9.71463244018532	2.69690139309833	6.51839071713258	18.1661497669227	17.6424266713812	11.9129819242458	8.22284314969479	11.4348828205863	11.7488144026239	6.53893372669096	5.77121688823643	10.8428667304319	6.69958395349872	14.2693039382828	7.12986284244837	5.75132491447501	24.3265947316932	11.687883504282	26.8027217465796	12.5966710379931	16.8787559167709	23.1687233632883	24.618478563121	33.1893111889012	23.6958094435026	24.8544970661667	17.8904398626306
ACE2		0.830913297420723	0.653144751621256	13.0393305803504	1.01078154796141	1.38195282730531	9.83432032808994	2.25762584877546	4.14166999654387	0.724265635236954	1.30475108823202	4.78052851740651	0.721998904499743	2.16390609202494	2.39763672044552	3.38095378492773	1.41808201301732	0.70874593364307	5.77500510642571	4.1872399709367	4.65734225763398	3.24084674656744	2.32071005320922	3.05398808319958	2.30465308535139	0.121279283921175	0.640508696847109	0.52746112239909	1.49797780366088	2.09257067786529	0	3.71698971662785	0.731014619593139	1.22677301915181
ACER2		9.34777459598313	6.13956066523981	10.3547625196901	8.8724158098835	13.5233955243448	15.7572632529623	8.82526468157681	16.18140835859	18.1066408809238	11.4416633891116	12.8618981539746	9.2656526077467	9.95396802331474	10.8815820389451	16.2285781676531	15.677684477247	13.7699209964939	7.5428638124744	17.4667724501931	12.2874561690769	9.46327249997693	16.0431694982724	10.7416132581502	13.1694462020079	7.64059488703401	11.6359079927225	13.4502586211768	11.6842268685549	12.5554240671917	12.3694480814724	21.9921891567148	18.1291625659099	21.4685278351567
ACER3		7.47821967678651	9.40528442334609	11.6970465500203	1.23539966973061	7.00847505276264	7.26398660597552	6.29398721476796	12.4250099896316	4.52666022023096	4.61681154297484	5.57728327030759	6.37765698974773	5.10681837717887	9.86719727260273	5.24047836663799	4.09668137093891	8.09995352734937	8.13215004782396	4.90505253738299	5.35098897685606	9.20400476025154	4.64142010641843	4.21239735613735	4.60930617070277	1.69790997489645	5.12406957477687	3.16476673439454	1.99730373821451	5.16988049825541	1.59210717880338	4.87854900307405	7.60255204376865	4.19147448210202
ACHE		0.311592486532771	0	0	0.449236243538405	0	0.111753640091931	1.43667099467529	0.0963179068963691	0.452666022023096	1.20438561990648	0.569110537786489	0.240666301499914	0.432781218404989	1.19881836022276	0.845238446231933	0.31512933622607	0.303748257275602	0.117857247069912	0.239270855482097	0.693646719222081	0	0	0.105309933903434	1.48156269772589	1.4553514070541	0.854011595796146	0.923056964198407	2.19703411203596	2.83112503475891	0.612348914924376	2.24568128712933	0.438608771755883	0.204462169858635
ACIN1		70.7314944429391	54.4722722852128	39.5973788947407	62.3315287909537	45.3083105523669	41.6841077542903	40.6372652779583	53.4564383274848	46.6246002683789	68.8507112713205	61.3501159733835	56.3159145509799	45.7882529072478	56.3444629304698	46.6571622320027	40.2577727028805	57.914667720548	52.3286176990411	53.3574007725077	40.0333249379601	55.2240285615092	45.6069975674159	51.6018676126826	55.9701463585336	63.0652276390108	52.0947073435649	69.0974070342808	59.8192469595245	43.2054298782774	36.0061161975533	54.5158491772085	39.1823836101923	44.3682908593239
ACLY		274.512980635371	240.618526497271	178.907285756867	300.651355988078	388.032611724084	315.592279619614	346.032471003221	246.95911328229	217.008090957872	261.652775924683	314.945771611043	325.862172230884	361.805098586571	353.282549077954	327.445374070251	267.781153458103	361.460426157966	255.63236889464	284.971588879178	410.737950167933	222.840622293977	314.304861554205	442.301722394422	394.589531827662	294.344822076691	362.527922415464	357.882371547782	451.290779649568	328.779781210481	372.30814027402	175.395452253377	211.555630910254	211.822807973546
ACMSD		1.45409827048627	21.9456636544742	12.2723111344475	8.08625238369129	15.793746597775	20.4509161368234	10.3303485807605	7.99438627239863	10.0491856889127	6.5237554411601	3.64230744183353	16.4856416527441	4.24125594036889	5.71744141029317	4.39523992040605	13.3142144555515	12.1499302910241	18.7393022841161	17.10786616697	8.62103779604587	22.1673917465213	27.8485206385106	1.15840927293777	5.76163271337846	7.51931560311283	14.7317000274835	6.06580290758953	8.28881051359021	7.5086359617519	3.919033055516	6.89191843291414	13.1582631526765	2.65800820816226
ACN9		63.4610030905077	51.3371774774307	37.5839528492454	43.2389884405715	68.3079540353767	44.3661951164967	50.0782461001103	71.9494764515877	63.2827098788288	43.5586132532844	37.3336512787937	35.1372800189875	43.3646780841799	60.2175684019587	48.516686813713	58.5352742039925	62.5721409987739	42.7821806863782	52.0414110673561	50.5371181147516	53.2795205135688	77.3906352526726	50.1275285380345	42.8007001565257	62.0949933676415	46.0098747235173	45.0979259651222	42.0432436894154	43.0823374854617	33.9241298868104	46.4623714578481	51.3172262954384	40.8924339717271
ACO1		10.905737028647	13.7160397840464	12.8475757188747	17.4079044371132	24.1841744778429	16.9865532939735	19.9081552119291	20.2267604482375	21.7279690571086	19.2701699185037	14.6830518748914	12.7553139794955	19.3020423408625	10.0516308664832	18.9333411955953	15.3625551410209	19.844886142006	15.5571566132284	16.5096890282647	26.8540372727406	15.2967966437983	19.6755852337303	19.2717179043284	14.980245054784	11.6428112564328	19.7490181527859	14.9007767077743	15.6788343449839	21.6642611355465	22.2895005032473	21.4501281563732	29.0943818598069	25.2510779775415
ACO2		26.381497193108	27.8239664190655	34.3241202041578	68.0592908960684	36.5230390073546	38.4432521916243	36.3272522939324	18.1077664965174	23.0859671231779	35.0275484456135	34.2604543747466	47.8925939984829	47.0865965624628	29.2327246300473	48.3476391244666	38.7609083558066	39.2847746076445	36.300032097533	37.3262534552072	47.9607160147839	17.1116708218761	41.2682787722856	42.1239735613735	46.0930617070277	46.6925243096523	49.7461754551255	40.2189105829306	40.8448614464867	43.943984235171	76.9110237145016	61.8723913247011	44.1532830234256	54.2847060974677
ACOT11		5.92025724412265	4.96390011232155	6.13615556722374	7.63701614015289	5.52781130922124	7.48749388615939	10.8776518168272	8.76492952756959	3.89292778939863	10.5383741741817	13.772475014433	11.7926487734958	9.69429929227175	10.1438476634234	9.21309906392807	8.82362141432996	8.50495120371684	8.72143628317352	6.57994852575767	10.7019779537121	5.8335241438214	9.48464108702897	11.900022531088	13.9925365896334	11.1576941207481	10.4616420485028	9.88989604498293	16.7773514010019	10.2166686036952	9.79758263879001	13.9387114373544	12.2810456091647	19.9350615612169
ACOT13		75.9247025518186	129.06140292036	83.7009970341613	51.549858946032	113.221420922799	82.1389254675694	59.9981172538206	79.5585910964009	51.0607272842052	55.4017385156981	53.1549242292581	66.1832329124764	36.786403564424	79.3986621655229	52.2357359771335	65.9408136053052	52.7509473468628	73.1893504304156	50.3665150789815	57.7708624723534	72.465333253248	80.6194492397463	42.6505232308907	68.6457383279663	64.6418583299861	62.8766037404912	43.9111384397242	54.8259876139882	69.0548323695544	77.1559632804713	54.8255983202608	64.6216923720335	43.5504421798893
ACOT2		9.6593670825159	10.7115739265886	5.56089098279651	16.2848138282672	6.61363138781827	5.0289138041369	10.5355872942855	8.76492952756959	7.87638878320187	11.9434907307393	10.8131002179433	13.3569797332452	13.5027740142356	8.48394531849955	9.21309906392807	16.2291608156426	14.1749186728614	14.3785841425293	11.6046364908817	7.03555958068111	5.8335241438214	9.38374064993292	12.9531218701224	12.8402100469577	17.8280547364127	15.1587058253816	13.8458544629761	12.9824742983943	3.44658699883694	2.4493956596975	5.65292186070486	1.60823216310491	2.96470146295021
ACOT4		1.76569075701904	0.130628950324251	0.767019445902967	1.01078154796141	1.28324191106922	1.22929004101124	0.752541949591821	2.02267604482375	0.543199226427715	0.40146187330216	1.13822107557298	1.32366465824953	1.03867492417197	0.184433593880425	1.09880998010151	2.91494636009115	1.31624244819427	3.18214567088764	2.15343769933888	1.28820104998387	1.42597256848967	0.201800874192106	1.05309933903434	0.987708465150594	1.21279283921175	1.1742659442197	0.923056964198407	0.699056308375078	2.33875546349649	2.20445609372775	0.851810143393883	2.19304385877942	0.408924339717271
ACOT7		2.59660405443976	8.22962387042783	3.16395521434974	8.31087050546049	3.25746023579109	3.46436284284987	11.424955052894	4.23798790344024	4.7077266290402	18.5676116402249	15.3659845202352	12.3943145272456	7.6169494439278	9.59054688178209	6.50833603598589	6.3025867245214	8.80869946099244	19.6821602606754	8.25484451413235	13.7738419959813	13.0930208561325	11.7044507031421	9.68851391911591	8.23090387625495	10.1874598493787	9.28737610428309	10.5492224479818	21.1714196250738	20.9257067786528	14.696373958185	6.96935571867722	8.33356666336179	5.41824750125384
ACOT8		5.81639308194506	8.62151072140058	7.47843959755393	13.814014488806	8.78527154501232	7.82275480643518	10.1251098672354	3.94903418275113	5.34145905987253	10.5383741741817	12.7480760464173	11.7926487734958	11.2523116785297	7.10069336439636	12.7631005381022	10.0053564251777	8.09995352734937	7.5428638124744	8.25484451413235	9.51286929218855	5.05572092464521	10.8972472063737	8.53010464617814	13.1694462020079	14.1896762187774	14.7317000274835	19.120465686967	12.0836876161978	13.0477936384541	23.0243192011565	21.9921891567148	17.5443508702353	14.0056586353165
ACOT9		4.88161562234675	5.48641591361855	7.09492987460245	6.17699834865307	8.68656062877623	5.3641747244127	7.45700659140986	4.52694162412935	9.23438684927116	3.31206045474282	4.8943506249638	5.41499178374807	5.02026213349787	3.96532226842913	6.3392883467395	5.27841638178668	9.51744539463551	6.6000058359151	3.23015654900831	5.94554330761784	7.12986284244837	6.65942884833949	4.42301722394422	2.63388924040158	3.39581994979289	4.27005797898073	4.48341954039226	7.0904282706615	5.90843485514904	6.36842871521351	4.18161343120633	3.21646432620981	4.49816773688998
ACOX1		23.577164814313	18.5493109460437	51.965567459926	25.2695386990353	46.1967087984918	61.7997629708379	40.0215491373832	40.3572029895786	48.0731315388528	26.9983109795703	34.4880985898612	37.6642761847366	34.2762724976751	25.8207031432595	46.6571622320027	37.0276970065632	27.3373431548041	49.2643292752234	74.5328714826733	55.2935527608459	37.3345545204569	45.808798441608	33.3832490473885	40.4960470711743	10.5512977011422	24.2325790307156	23.4720199467595	29.460230138664	49.4831419118732	18.3704674477313	73.0233604745847	38.0127602188432	47.639685577062
ACOX2		2.28501156790699	1.82880530453952	1.15052916885445	1.68463591326902	3.75101481697155	0.894029120735449	1.23143228115025	1.44476860344554	3.25919535856629	3.91425326469606	0.682932645343787	2.64732931649906	0.605893705766984	1.01438476634234	0.676190756985547	1.10295267679125	0.607496514551203	1.76785870604869	1.67489598837468	1.88275538074565	4.14828383560633	2.82521223868948	1.26371920684121	0.164618077525099	0.606396419605874	1.92152609054133	0.52746112239909	1.1983822429287	1.35401632097165	1.34716761283363	1.78105757255085	6.87153742417551	1.32900410408113
ACOX3		3.2197890275053	4.31075536070029	3.16395521434974	8.8724158098835	4.6394130630964	3.79962376312566	5.0625549336177	3.94903418275113	3.71186138058939	5.11863888460254	3.41466322671893	6.7386564419976	6.57827451975583	4.97970703477147	6.08571681286992	4.72694004339105	6.27746398369576	6.36429134177527	4.06760454319565	6.34191286145903	3.11121287670474	3.4306148612658	6.31859603420603	4.60930617070277	7.39803631919166	7.15234711479272	3.42849729559408	5.99191121464352	7.63172835456751	10.1649919877446	8.05347771936034	7.8949578916059	7.76956245462814
ACOXL		0.311592486532771	1.17566055291826	1.15052916885445	3.25696276565344	1.67808557601359	0.558768200459656	2.5996903713172	1.54108651034191	2.71599613213858	3.81388779637052	3.86995165694812	4.81332602999828	1.73112487361995	2.85872070514659	3.38095378492773	4.72694004339105	2.42998605820481	4.24286089451685	3.58906283223146	1.58547821536476	0.648169349313489	1.41260611934474	3.36991788490988	6.25548694595376	2.18302711058114	3.5227978326591	7.38445571358726	2.79622523350031	1.72329349941847	4.77632153641013	3.02005414476013	1.75443508702353	3.57808797252612
ACP1		219.049518032538	212.402673227233	186.769235077373	219.564214029395	237.695886296513	195.457116520788	201.6128295861	258.709897923647	211.938231511214	178.349437214485	187.237366931755	169.79007570819	224.873121083232	254.426142758046	179.782217513532	192.465242100072	209.181299843798	253.039509459102	207.567467130719	217.012330728051	225.822201300819	225.71427778387	166.916245236943	259.273472102031	204.719431258943	194.394389493098	165.622792433314	166.974592514733	114.106648140066	167.661132906294	147.905215807483	141.67063327715	143.736905410621
ACP2		6.33571389283301	4.31075536070029	8.82072362788412	15.9478866456134	7.10718596899873	9.61081304790608	14.9824260873281	6.5496176689531	9.95865248450811	9.73545042757738	12.8618981539746	16.4856416527441	11.7716491406157	9.59054688178209	14.7071489644356	18.1987191670556	12.5549279673915	16.7357290839276	14.3562513289258	22.4939721804875	6.22242575340949	10.6954463321816	18.7451682348112	15.9679535199346	11.7640905403539	15.5857116232797	14.505180865975	11.1849009340012	22.8951850637025	30.7399155292037	39.4930157391709	16.0823216310491	20.1395237310756
ACP5		0.934777459598313	2.87383690713353	1.05465173811658	3.93081713096104	0.789687329888748	1.89981188156283	2.12080003975877	0.770543255170953	7.33318955677416	0.70255827827878	1.70733161335947	4.81332602999828	2.76979979779193	2.48985351738574	1.85952458171025	2.59981702386508	1.21499302910241	3.06428842381772	2.87125026578517	1.58547821536476	1.42597256848967	1.21080524515263	0.947789405130904	3.62159770555218	2.18302711058114	2.66878623686296	3.56036257619386	2.79622523350031	4.18514135573057	5.26620066834963	6.04010828952026	5.2633052610706	5.62270967111247
ACP6		57.2291533598523	43.4994404579757	34.2282427734199	48.0682780586093	26.4545255512731	30.1734828248214	50.420310622652	44.9804625206044	46.2624674507604	40.4472837351926	28.3417047817671	34.4152811144877	51.3278525028317	38.1777539332479	43.4452561363214	45.5361890846671	36.8547885494397	54.4500481462996	37.0869825997251	32.7004881918981	38.1123577396331	20.8863904788829	33.1726291795816	53.3362571181321	34.3220373496924	24.8730877275627	46.6803093323194	39.646479203558	37.6662722015751	27.433231388612	43.1325681700357	28.9481789358883	21.3662967502274
ACPL2		15.6834884888161	8.88276862204908	7.38256216681606	20.4402490809974	11.2530444509147	8.38152300689484	17.3768777451202	14.8329576620408	20.3699709910393	18.2665152352483	14.2277634446622	17.3279737079938	14.1086677200026	16.2301562614774	14.2000058966965	9.13875075055604	12.6561773864834	12.9642971776904	12.5617199128101	12.5847333344578	6.48169349313488	12.4107537628145	6.31859603420603	11.0294111941816	13.4620005152504	10.0346362506047	20.307253212365	13.1822046722158	16.4943806372911	7.22571719610763	5.96267100375718	20.7608151964452	15.0279694846097
ACPP		14.956439353573	128.016371317766	79.1947577894814	96.6981014216417	57.5484641656425	75.9924752625132	63.9660657153048	50.7595369343865	24.1723655760333	31.7154879908706	12.4066097237455	89.768530459468	48.9042776797637	35.595683618922	100.83694663547	102.25946960536	18.1236460174442	46.5536125926154	36.0102637500556	99.5878504025988	42.5199093149648	82.032055359091	5.79204636468886	46.0930617070277	38.0816951512489	111.021507453499	47.9989621383172	84.9852740610273	35.8198863093411	82.422163948821	64.1180726118304	40.3520070015413	74.5264609134726
ACR		0.207728324355181	0	0.191754861475742	1.46001779149982	0.592265497416561	0.223507280183862	0.889367758608516	0.192635813792738	0.181066408809238	0.10036546832554	0.227644215114596	0.240666301499914	0.259668731042993	0.461083984701062	0.50714306773916	0.393911670282588	0.506247095459336	0.47142898827965	0.358906283223146	0.297277165380892	0	0.302701311288159	0.105309933903434	0.658472310100396	0.848954987448223	1.28101739369422	0.131865280599772	2.99595560732176	0.24618478563121	1.22469782984875	2.78774228747089	0.146202923918628	0
ACRBP		16.7221301105921	6.13956066523981	7.38256216681606	4.04312619184565	3.94843664944374	3.79962376312566	1.98397423074207	4.52694162412935	5.97519149070487	3.5127913913939	2.61790847381785	4.09132712549854	3.54880599092091	6.08630859805402	6.25476450211631	5.43598104989971	2.73373431548041	4.47857538865667	9.92974050250704	8.91831496142676	6.87059510272298	4.74232054351449	6.00266623249573	5.10316040327807	6.54908133174343	7.36585001374176	3.69222785679363	2.19703411203596	11.5706849246669	9.18523372386564	4.49136257425865	4.53229064147746	2.45354603830362
ACRC		1.45409827048627	2.22069215551227	1.43816146106806	0.449236243538405	1.97421832472187	0.558768200459656	0.547303236066779	0.385271627585476	0.633732430832335	1.10402015158094	0.796754752901084	0.120333150749957	0.0865562436809977	0.36886718776085	0.50714306773916	0.472694004339105	0.303748257275602	0.589286235349562	0.239270855482097	0.693646719222081	0.388901609588093	0.403601748384212	0.315929801710301	0	0.121279283921175	0	0.395595841799317	0.199730373821451	0.861646749709235	0	1.08412200068312	0.877217543511767	0.102231084929318
ACSF2		0.10386416217759	2.48195005616077	0.671142015165096	2.24618121769203	0.296132748708281	1.00578276082738	1.50508389918364	0.577907441378214	2.17279690571086	0.80292374660432	0.796754752901084	0.360999452249871	1.29834365521497	0.922167969402124	1.18333382472471	0.63025867245214	0.809995352734937	0.707143482419475	1.31598970515153	0.990923884602973	1.94450804794047	0.807203496768423	0.84247947122747	0.658472310100396	0.848954987448223	1.81477464106681	0.923056964198407	5.69231565391135	0.98473914252484	0.122469782984875	0.309749143052321	2.6316526305353	0.511155424646588
ACSF3		10.0748237312263	16.4592477408557	8.53309133567051	15.1617232194212	10.4633571210259	13.1869295308479	17.718942267662	10.3060160379115	15.1190451355714	15.2555511854821	16.3903834882509	27.6766246724901	14.3683364510456	11.711533211407	18.0035789047402	16.5442901518687	12.2511797101159	16.8535863309975	15.6722410340774	13.8729343844416	14.2597256848967	10.6954463321816	18.6398583009078	17.1202800626103	15.1599104901468	16.9734804664484	18.8567351257675	17.076946961734	13.9094403881634	17.0232998348976	12.1576538648036	14.6202923918628	13.3922721257406
ACSL1		20.9805607598733	26.9095637667958	50.3356511373822	26.8418655514197	39.089522829493	57.3296173671607	54.7987365111862	39.8756134550968	45.2666022023096	43.6589787216099	57.0248758862062	55.3532493449803	47.0000403187818	37.4400195577263	49.8690683276841	43.8817600694803	33.6148071384999	46.9071843338252	40.6760454319565	52.320781107037	27.0934788013038	49.2394133028738	30.2239510302855	47.5746244047536	22.3153882414961	29.1431457065435	44.4385995621233	53.7274705579703	69.6702943336324	47.1508664491769	57.6907778934948	33.4804695773658	37.2121149142716
ACSL3		54.009364332347	55.2560459871583	65.4842851939658	24.1464480901893	64.1620955534608	81.3566499869259	45.0156911664926	73.1052913343441	53.0524577811069	46.7703082397016	41.2036029357418	35.3779463204874	37.825078488596	62.9840723101651	48.7702583475826	38.9972553579762	45.8659868486158	37.3607473211623	46.0596396803037	46.2761454109589	52.760985034118	58.5222535157107	38.9646755442705	38.191393985823	22.4366675254173	32.4524406402535	33.625646552942	36.0513324747719	27.9419731691423	25.7186544268238	32.9882837350722	34.5038900447962	27.6023929309158
ACSL4		24.3042139495561	38.0130245443571	32.5024490201382	30.5480645606115	30.4029622007168	26.9326272621554	41.0477427050084	30.0511869516672	36.3038149662523	24.2884433347807	29.9352142875693	30.0832876874893	28.0442229526433	31.3537109596722	23.5821526498709	41.2819430456152	34.9310495866942	26.1643088495206	30.5070340739674	18.8275538074565	42.5199093149648	36.1223564803869	23.2734953926589	32.9236155050198	35.1709923371407	18.5747522085662	28.6147658901506	28.1619827088246	24.618478563121	23.3917285501112	22.5342501570563	43.5684713277511	38.0299635937062
ACSL5		0.830913297420723	0.783773701945508	3.35571007582548	4.82928961803785	3.0600384033189	2.79384100229828	2.87334198935059	1.83004023103101	1.81066408809238	3.5127913913939	1.25204318313028	2.40666301499914	3.20258101619692	1.93655273574446	3.8035730080437	0.94538800867821	4.04997676367469	2.23928769432834	2.27307312707992	1.78366299228535	0.129633869862698	2.01800874192106	2.63274834758584	3.95083386060238	1.09151355529057	2.3485318884394	1.84611392839681	3.59514672878611	1.10783153534044	5.14373088536476	1.08412200068312	3.21646432620981	3.57808797252612
ACSL6		0.207728324355181	0.391886850972754	1.53403889180593	0.336927182653804	0.888398246124842	0.335260920275793	1.98397423074207	1.05949697586006	0.543199226427715	1.30475108823202	1.70733161335947	1.20333150749957	0.605893705766984	0.829951172461912	0.76071460160874	0.63025867245214	0.911244771826805	1.76785870604869	0.478541710964194	1.28820104998387	0.259267739725395	1.21080524515263	2.21150861197211	0.987708465150594	0.727675703527048	0.960763045270664	1.58238336719727	1.09851705601798	2.33875546349649	0.979758263879001	3.32980328781245	1.16962339134902	0.613386509575906
ACSM3		9.24391043380554	21.5537768035015	7.47843959755393	17.0709772544594	13.720817356817	14.527973211951	3.35223232090902	9.3428369689478	18.8309065161608	15.5566475904587	18.5530035318395	8.423320552497	3.8084747219639	4.70305664395083	7.52262217146421	4.56937537527802	3.64497908730722	16.0285856015081	6.10140681479348	14.1702115498225	16.0745998629745	10.4936454579895	21.1672967145902	4.11545193812747	9.45978414585163	13.9844398811619	4.21968897919272	20.2726329428773	23.5106470277806	7.71559632804713	6.89191843291414	17.5443508702353	8.99633547377996
ACSS3		2.07728324355181	2.87383690713353	1.62991632254381	0.89847248707681	2.76390565461062	1.11753640091931	1.23143228115025	2.88953720689107	2.08226370130624	1.80657842985972	0.455288430229191	0.721998904499743	0.952118680490975	1.19881836022276	0.50714306773916	1.49686434707383	0.70874593364307	1.06071522362921	0.83744799418734	0.297277165380892	1.29633869862698	0.908103933864476	0.84247947122747	0.493854232575297	0.363837851763524	0.747260146321628	3.16476673439454	2.39676448585741	5.53915767670222	1.83704674477313	1.5487457152616	4.53229064147746	3.37362580266748
ACTA2		39.5722457896619	68.7108278705562	224.353187926618	86.9272131246814	17.6692540062607	30.3969901050053	66.7025818956387	49.7000399585264	79.0354874452326	51.6882161876531	68.0656203192641	35.8592789234872	37.651966001234	96.8276367872231	42.853589223959	49.475305787493	47.992224649545	69.4179185241784	13.1598970515153	31.313194753454	107.596111986039	65.0807819269541	57.6045338451783	48.3977147923791	77.8613002773942	64.9048812805071	82.9432614972569	46.9366378480409	30.1576362398232	111.447502516236	12.1576538648036	17.8367567180726	46.5151436428395
ACTB		4416.30417579114	2851.10746977711	4060.31331431809	4560.534035341	2162.95359656528	2504.39907446018	3282.17750669247	2618.1133452571	3633.18802596177	3772.63758888872	2263.46643088442	4603.58534824111	3586.6310694095	3112.96241431075	4627.08882620747	3864.4310501403	3378.59186567652	4001.72496701181	2245.19807241626	3451.09061290678	2276.24112091911	3313.77215510857	3378.13205975435	3617.64687169157	3981.2350532804	3513.72395945377	2776.68721358941	2871.62344961791	2977.85116699512	4028.64351128747	1508.55576395057	2334.71449205657	2232.11350834672
ACTBL2		3.73910983839325	3.39635270843053	0.767019445902967	1.01078154796141	2.07292924095796	1.4527973211951	0.820954854100168	2.98585511378744	1.81066408809238	2.30840577148742	3.30084111916164	0.481332602999828	0.77900619312898	1.75211914186404	1.35238151397109	2.91494636009115	2.22748722002108	1.8857159531186	1.91416684385678	1.28820104998387	10.5003434588785	3.4306148612658	2.42212847977898	2.46927116287648	3.88093708547759	1.49452029264326	4.87901538219158	3.59514672878611	0	0.122469782984875	0.309749143052321	0.438608771755883	0
ACTC1		1.0386416217759	0.522515801297005	2.58869062992251	1.01078154796141	0.987109162360935	0.782275480643518	1.43667099467529	1.05949697586006	0.543199226427715	0.20073093665108	0.455288430229191	0	0.952118680490975	1.19881836022276	0.422619223115967	0.866605674621693	0.70874593364307	0.9428579765593	1.07671884966944	0.297277165380892	1.42597256848967	1.10990480805658	0.210619867806868	2.96312539545178	2.42558567842349	1.60127174211777	1.4505180865975	0.798921495285803	1.96947828504968	3.4291539235765	0.851810143393883	1.60823216310491	1.02231084929318
ACTG1		2191.11836529845	1345.34755938946	1750.05074325836	6541.66586934537	953.942294505608	1260.02229203652	2587.17080979217	982.442650342965	2539.81851636719	2420.51399960705	1517.93162638412	3535.02696958149	3408.41176367033	1702.9675890949	4283.33035012495	3016.73313569217	2221.41225487557	2530.63080908516	1563.75467600325	3048.97370053489	903.548072943003	2185.09986575212	3668.57685746002	2619.07361342432	4920.42182796598	3450.52710136485	2271.37945833108	2184.05163773756	3403.87393852992	3961.28513064579	914.534344861978	2465.12750019198	1729.13657049448
ACTL10		1.45409827048627	1.43691845356676	1.34228403033019	2.69541746123043	1.87550740848578	2.12331916174669	1.71032261270868	2.11899395172012	1.99173049690162	2.10767483483634	3.30084111916164	3.3693282209988	1.73112487361995	1.29103515716297	1.01428613547832	4.25424603905195	1.51874128637801	2.59285943553807	1.31598970515153	0.891831496142676	5.31498866437061	1.61440699353685	1.68495894245494	2.30465308535139	4.24477493724111	3.30929493371006	4.21968897919272	3.29555116805394	1.35401632097165	1.10222804686388	1.85849485831393	0.584811695674511	1.53346627393977
ACTL6A		10.386416217759	6.92333436718532	11.2176593963309	4.94159867892246	6.41620955534608	8.04626208661904	6.63605173730969	8.86124743446596	4.34559381142172	5.72083169455578	9.56105703481301	8.90465315549683	4.32781218404989	7.19291016133657	8.28333677307295	11.108309101969	6.88496049824697	11.5500102128514	6.46031309801663	6.44100524991933	9.59290636983963	7.0630305967237	4.42301722394422	7.24319541110435	3.51709923371407	6.61858986742013	6.72512931058839	7.78948457903658	20.1871524217592	12.8593272134119	22.1470637282409	12.2810456091647	7.56510028476951
ACTL6B		6.75117054154337	6.00893171491556	4.31448438320419	9.88319735784491	5.72523314169343	6.59346476542394	10.8092389123189	5.97171022757488	2.3538633145201	9.83581589590292	8.99194649702652	11.4316493212459	9.17496183018576	6.6396093796953	7.77619370533379	10.8719620997994	9.82119365191112	7.66072105954431	6.81921938123977	9.71105406910914	4.79645318491982	7.16393103381975	6.73983576981976	7.24319541110435	12.9768833795657	9.50087900323212	8.83497380018475	10.4858446256262	12.1861468887449	22.4119702862322	18.5075112973762	7.01774034809414	10.3253395778611
ACTL7A		0.830913297420723	5.0945290626458	0.767019445902967	0.561545304423006	1.38195282730531	1.34104368110317	0.342064522541737	1.92635813792738	0.633732430832335	1.30475108823202	1.93497582847406	0.240666301499914	0.346224974723991	1.01438476634234	0.845238446231933	1.3392996789608	1.01249419091867	0.707143482419475	1.43562513289258	0.594554330761784	6.09279188354679	0.908103933864476	1.05309933903434	0.493854232575297	1.9404685427388	0.213502898949036	2.3735750507959	2.59649485967886	0.24618478563121	0.489879131939501	0.387186428815401	0	0.102231084929318
ACTL9		0.207728324355181	1.82880530453952	0.575264584427225	0.449236243538405	0.394843664944374	0.447014560367725	0.410477427050084	0.192635813792738	0.543199226427715	0.5018273416277	2.16262004358866	1.32366465824953	0	0.645517578581487	0.422619223115967	0.866605674621693	0.911244771826805	1.76785870604869	0.598177138705243	0.0990923884602973	1.81487417807777	0.70630305967237	0.631859603420603	0.987708465150594	1.21279283921175	0.320254348423555	4.87901538219158	1.1983822429287	0	0.122469782984875	0.15487457152616	0	0
ACTN1		64.915101360994	78.1161122939022	116.395200915775	113.319842432563	52.9090511025461	45.5954851575079	86.6791500120761	43.9209655447443	109.273577716375	88.2212466581497	77.5128552465198	140.1881206237	58.5985769720355	54.684560585546	70.2393148818737	125.657822820145	84.8470131989847	79.9072135134007	61.2533390034169	48.5552703455457	90.6140750340257	72.1438125236778	63.0806504081568	89.5522341736538	134.013608732898	75.6867776774334	80.1740906046617	111.749144153102	67.8239084413984	105.691422715947	93.3119293445117	65.9375186873012	67.8814403930669
ACTN4		79.4560840658566	86.0844782636816	79.6741449431707	297.394393222424	102.461931053065	108.401030889173	141.819951045804	57.8870620447178	101.12558931996	153.559166538076	121.448188763637	207.574685043676	166.187987867516	110.014638749673	195.3346049242	138.341778603245	125.144281997548	139.542980530776	124.061938567467	216.318684008829	59.6315801368409	121.786827574936	165.125976360584	182.890684130385	243.164964261955	200.799476461569	141.623311364156	171.768121486448	167.405654229223	324.05504577798	143.568727804751	134.945298776893	178.393243201659
ACTR10		91.2965985541019	119.394860596366	128.667512050223	67.3854365307608	124.474465373714	108.065769968897	117.943847372391	152.27861080316	139.511667987518	90.7303833662882	90.4885755080517	69.3118948319753	99.4531239894664	128.181347746895	83.0869392645991	77.9945107159524	107.93188075193	110.078668763298	100.613394730222	92.3541060449971	173.061216266701	134.903884397423	118.263055773556	100.746263445361	61.0034798123509	91.3792407501876	83.7344531808555	67.2092707909182	56.2532235167315	37.8431629423264	84.3292041959944	66.0837216112198	54.7958615221143
ACTR1A		57.7484741707403	44.1525852095969	51.3903028754988	97.9335010913723	55.8703785896289	58.7824146883558	71.5598981157313	43.1504222895733	46.8056666771881	70.4565587645291	70.9111730081965	56.4362477017299	109.580204500143	80.1363965410446	77.4238416748451	71.2192299870919	95.0732045272633	84.3857889020573	58.3820887376317	82.8412367528086	42.7791770546902	72.0429120865818	86.9860054042363	79.1812952895726	113.396130466298	85.6146624785636	100.217613255827	107.854401863583	56.7455930879939	78.8705402422596	72.8684859030585	56.4343286325903	47.2307612373448
ACTR1B		47.154329628626	38.0130245443571	33.1735910353033	121.855331059792	47.479950709561	46.8247751985191	93.1783759403691	30.1475048585635	50.7891276709914	85.310648076709	77.5128552465198	100.117181423964	104.300273635602	56.1600293365894	104.133376575774	61.2138735619141	79.6832928252995	100.060802762356	82.7877159968056	98.9932960718371	33.9640739040268	82.5365575445713	74.9806729392449	91.527651103955	153.175735592444	107.925715418738	116.832638611398	101.662760275118	98.473914252484	131.532546925756	98.7325393479273	74.1248824267443	85.260724831051
ACTR2		361.135691891482	381.305905996489	312.656301636197	245.844534276392	352.397970962854	303.411132849593	295.680573285077	388.161164792367	278.480136748609	268.879089644122	251.774501916743	240.545968349164	316.536183141409	391.183652620381	322.373943392859	284.325443609972	336.75556789955	227.818058586141	257.335805070996	304.808186903875	312.417626369101	331.861537608918	243.476567184739	324.956085034545	276.152929488515	263.249074404162	325.575377800838	272.432229892459	297.021943864055	313.52264444128	214.733593421021	287.873557195778	224.090538165064
ACTR3		87.5574887157087	70.6702621254199	134.516035325233	36.61275384838	87.9514263663593	103.59562436522	60.3401817763624	119.91579408598	71.0685654576261	59.9181845903474	61.91922651117	49.4569249582324	65.8693014412393	93.6922656912558	60.1809773717137	61.6077852321967	77.759553862554	69.7714902653882	67.4743812459514	72.9319979067788	85.9472557189686	53.6790325351001	58.6576331842126	58.1101813663599	30.1985416963725	38.2170189118775	45.6253870875213	39.2470184559151	43.2054298782774	36.8634046784474	49.250113745319	61.4052280458237	58.7828738343577
ACTR3B		4.57002313581398	6.53144751621256	7.95782675124329	4.94159867892246	10.6607789534981	8.49327664698677	6.499225928293	6.16434604136762	3.44026176737553	3.31206045474282	9.56105703481301	6.7386564419976	5.97238081398884	4.24197265924977	6.93095525910185	5.90867505423881	8.20120294644124	4.36071814158676	6.22104224253453	8.81922257296646	5.31498866437061	8.17293540478028	6.63452583591633	5.10316040327807	9.94490128153633	5.8713297210985	6.72512931058839	5.19298971935772	7.13935878330509	13.5941459113211	13.0094640081975	4.82469648931472	6.13386509575906
ACTR3BP2		7.99754048767446	17.5042793434497	5.75264584427225	4.15543525273025	8.78527154501232	8.04626208661904	4.03636136599249	14.6403218482481	9.05332044046192	9.93618136422846	18.8944698545114	1.6846641104994	4.84714964613587	10.0516308664832	4.56428760965244	8.90240374838648	5.46746863096083	6.24643409470536	6.22104224253453	2.77458687688833	68.8355848970925	11.50264982895	9.16196424959874	5.59701463585337	7.15547775134931	5.76457827162398	27.6917089259522	15.9784299057161	0.123092392815605	0	2.24568128712933	0	0.102231084929318
ACTR3C		3.84297400057084	2.22069215551227	6.51966529017522	1.34770873061522	4.5407021468603	7.37574024606746	3.14699360738398	5.00853115861119	2.53492972332934	1.0036546832554	4.66670640984921	2.76766246724901	1.99079360466295	5.1641406286519	3.8035730080437	3.78155203471284	4.25247560185842	2.94643117674781	6.57994852575767	4.65734225763398	4.14828383560633	1.7153074306329	4.84425695955795	4.93854232575297	1.4553514070541	2.66878623686296	3.56036257619386	0.898786682196529	1.23092392815605	2.20445609372775	4.41392528849557	2.19304385877942	1.7379284437984
ACTR5		1.0386416217759	0	3.16395521434974	1.57232685238442	3.0600384033189	4.80540652395304	2.94175489385894	4.43062371723298	1.81066408809238	1.5054820248831	4.21141797962002	3.24899507024884	1.73112487361995	2.30541992350531	4.14166838653647	3.78155203471284	2.02498838183734	2.35714494139825	2.63197941030307	4.55824986917368	2.46304352739126	1.917108304825	4.00177748833048	2.79850731792668	1.33407212313292	1.38776884316874	4.21968897919272	3.59514672878611	4.18514135573057	1.4696373958185	5.18829814612638	2.77785555445393	3.4758568875968
ACTR6		28.9781012475477	32.1347217797658	24.1611125459435	16.5094319500364	27.6390565461062	24.1387862598571	19.292439071354	38.3345269447549	22.6333011011548	26.396118169617	25.609974200392	15.4026432959945	19.1289298535005	22.9619824381129	23.3285811160014	24.1073942212944	23.591114648405	22.5107341903533	27.2768775249591	20.8094015766624	42.2606415752395	29.7656289433356	19.7982675738456	26.1742743264907	22.3153882414961	27.1148681665276	17.9336781615691	23.6680492978419	36.3122558806035	22.2895005032473	28.1097347319981	39.6209923819481	32.9184093472403
ACTR8		104.591211312834	73.282841131905	107.766232149367	98.1581192131415	70.5783051088069	77.3335189436164	80.1115111792748	51.4337622826611	67.2661708726321	83.6044351151748	100.049632542865	74.7268866157234	116.764372725666	153.909834093215	80.889319304396	96.5871415532905	87.3782486762814	78.4929265485617	64.7227664079073	66.8873622107007	71.4282622943464	90.1040903267752	109.311711391764	98.4416103600092	98.3574992600727	101.627379899741	87.5585463182489	89.0797467243671	63.3925823000366	63.5618173691502	64.660133612172	73.832476578907	69.9260620916533
ACTRT1		1.66182659484145	3.78823955940329	2.20518090697103	0.561545304423006	1.4806637435414	2.90559464239021	1.09460647213356	4.14166999654387	0.995865248450811	1.80657842985972	2.16262004358866	0.481332602999828	0.173112487361995	1.56768554798361	0.76071460160874	2.83616402603463	0.506247095459336	0.9428579765593	2.39270855482097	0.396369553841189	10.5003434588785	2.32071005320922	0.631859603420603	0.823090387625495	4.00221636939877	0.213502898949036	5.93393762698976	1.59784299057161	0	0	1.00668471492004	0	0.204462169858635
ACTRT2		1.24636994613108	3.65761060907904	0.575264584427225	1.01078154796141	0.592265497416561	0.223507280183862	0.820954854100168	0.577907441378214	1.17693165726005	1.0036546832554	1.47968739824487	0.8423320552497	0.432781218404989	1.38325195410319	0.50714306773916	2.99372869414767	0.70874593364307	1.06071522362921	1.55526056063363	0.0990923884602973	7.25949671231107	1.51350655644079	4.10708742223392	0.823090387625495	5.57884706037404	0.533757247372591	4.08782369859295	1.79757336439306	0	0	0	0	0
ACVR1		72.9126418486684	60.3505750498041	63.0873494255191	45.2605515364943	54.5871366785597	47.048282478703	53.772542943561	69.5415287791785	73.0602959545277	35.127913913939	53.4963905519299	51.7432548224816	47.0000403187818	57.0821973059915	49.5309729491913	72.007053327657	66.0146212478974	47.3786133221048	48.4523482351247	30.5204556457716	94.3734572600439	66.1906867350107	57.288604043468	52.8424028855568	43.2967043598594	42.9140826887563	62.5041430042921	48.6343460255233	60.3152724796464	57.4383282199064	55.4450966063654	63.7444748285217	42.6303624155255
ACVR1B		142.605494669832	66.0982488640711	98.8496310907449	81.0871419586821	81.239084062305	112.200654652299	98.6514083010369	62.7992752964326	132.178478430744	63.5313414500668	106.651314781188	46.8095956417333	146.712833039291	169.49447277611	163.384591656633	69.3284539697354	186.501429967219	55.5107633699288	102.168655290856	146.260365367399	45.890389931395	79.8122457429778	259.799606939771	187.006136068512	128.07092382076	83.5863849385478	153.359321337535	61.3172247631854	65.2389681922706	89.0355322300042	42.435632598168	28.0709613923765	52.5467776536693
ACVR1C		48.9200203856451	72.3684384796352	31.2560424205459	28.3018833429195	51.3296764427686	39.4490349524517	42.4844136996837	67.326216920562	21.5469026482994	43.2575168483078	34.2604543747466	50.1789238627321	42.4125594036889	64.0906738734476	48.3476391244666	30.8826749501549	55.0796839859757	53.2714756756004	41.0349517151797	54.2035364877826	51.0757447259029	32.6917416191211	41.281494090146	38.3560120633481	43.2967043598594	33.1997007865752	52.3505163981097	25.465622662235	52.6835441250789	49.6002621088744	28.1871720177612	47.3697473496354	38.1321946786355
ACVR2A		19.4225983272094	18.2880530453952	20.3260153164286	7.41239801838368	15.4976138490667	16.7630460137897	8.68843887256011	18.781991844792	13.2178478430744	11.0402015158094	13.3171865842038	8.423320552497	9.17496183018576	12.3570507899885	10.480956733276	10.3992680954603	14.3774175110451	14.0250124013196	14.715157612149	11.0983475075533	17.5005724314642	11.401749391854	15.4805602838048	10.7001750391314	6.18524347997991	6.83209276636917	10.1536266061825	9.18759719578674	21.7873535283621	17.7581185328069	10.4540335780158	16.5209304028049	16.2547425037615
ACVR2B		5.81639308194506	5.87830276459131	6.42378785943735	6.17699834865307	6.90976413652655	4.69365288386111	6.08874850124292	2.69690139309833	3.62132817618477	5.018273416277	9.33341281969842	7.94198794949717	7.87661817497079	4.14975586230956	10.2273851994064	4.25424603905195	8.60620062280871	3.41786016502746	5.62286510382928	9.71105406910914	2.59267739725395	6.45762797414738	7.89824504275753	6.91395925605416	10.1874598493787	9.71438190218116	8.17564739718589	6.09177640155425	8.24719031864553	7.34818697909251	6.34985743257258	7.01774034809414	8.17848679434541
ACVRL1		19.2148700028542	13.7160397840464	29.8178809594779	17.2955953762286	22.111245236885	18.2158433349848	21.8237165381628	12.8102816172171	17.110775632473	21.2774792850145	18.6668256393968	16.846641104994	12.8103240647877	13.6480859471514	24.1738195622333	15.9140314794165	24.5023594202319	21.6857334608639	16.9882307392289	20.5121244112816	10.5003434588785	19.3728839224422	15.1646304820945	14.8156269772589	8.85338772624575	13.6641855327383	11.7360099733797	17.7760032701091	12.9247012456385	6.85830784715301	13.7063995800652	14.4740894679442	11.3476504271543
ACY1		6.02412140630024	4.57201326134879	3.83509722951484	6.17699834865307	3.35617115202718	4.35839196358531	5.95192269222622	3.27480883447655	5.97519149070487	3.41242592306836	3.07319690404704	5.17432548224816	6.66483076343683	4.24197265924977	4.90238298814521	4.41181070716498	5.06247095459336	4.00714640037702	5.02468796512404	4.85552703455457	5.18535479450791	4.84322098061054	3.89646755442705	6.09086886842866	11.8853698242751	4.27005797898073	4.74715010159181	3.69501191569684	4.18514135573057	4.40891218745551	5.26573543188946	7.74875496768728	3.37362580266748
ACYP1		13.190748596554	11.6259765788584	7.67019445902967	13.1401601234983	13.3259736918726	11.8458858497447	18.5398971217621	8.090704179295	5.88465828630025	18.0657842985972	16.1627392731363	14.5603112407448	9.95396802331474	13.3714355563308	15.298815876798	19.0653248416772	15.8961587974231	51.9750459578314	14.83479303989	13.9720267729019	15.6856982533864	12.2089528886224	10.8469231920537	19.7541693030119	28.9857488571608	15.7992145222287	14.505180865975	18.0755988308413	21.4180763499153	19.9625746265346	12.3899657220928	18.5677713376657	18.0949020324892
ACYP2		38.9490608165964	39.9724587992209	42.6654566783526	29.5372830126501	43.0379594789368	38.7785131119001	34.8221683947488	40.9351104309569	37.2091470102985	21.37784475334	36.1954302032207	36.3406115264871	13.0699927958307	28.8638574422865	24.8500103192188	29.5433752711941	25.5148536111505	36.0643176033932	32.6604717733063	31.4122871419143	39.2790625683974	46.5151015012804	20.7460569789765	24.6927116287648	27.772956017949	23.1650645359705	23.0764241049602	31.257803503057	47.8829408052703	66.1336828118326	64.2729471833566	16.6671333267236	29.2380902897849
ADA		1.66182659484145	1.82880530453952	1.24640659959232	3.14465370476884	1.28324191106922	1.34104368110317	1.84714842172538	0.963179068963691	5.79412508189563	2.60950217646404	1.25204318313028	1.80499726124936	1.03867492417197	2.58207031432595	0.929762290855127	2.6785993579216	2.93623315366415	1.06071522362921	2.51234398256202	0.297277165380892	0.907437089038884	1.00900437096053	2.84336821539271	0.823090387625495	0.606396419605874	3.30929493371006	0.659326402998862	1.69770817748233	2.09257067786529	0.979758263879001	0.309749143052321	0.877217543511767	0.408924339717271
ADAL		22.8501156790699	22.2069215551227	14.4774920414185	17.0709772544594	20.4331596608714	16.0925241732381	13.2721034746194	16.2777262654864	15.3001115443806	16.9617641470163	14.910696090006	11.4316493212459	15.1473426441746	8.39172852155933	19.2714365740881	23.0832238785596	11.5424337764729	16.2643000956479	17.10786616697	11.6929018383151	14.130091815034	16.6485721208487	10.0044437208262	17.9433704502358	19.0408475756244	16.3329717696013	6.06580290758953	18.3751943915735	19.0793208864188	16.655890485943	12.6997148651452	20.1760035007706	18.4015952872772
ADAM1A		7.16662719025374	6.40081856588831	2.10930347623316	3.70619900919184	6.61363138781827	5.81118928478042	3.48905812992572	5.49012069309304	2.44439651892472	7.32667918776442	7.05697066855246	4.81332602999828	2.42357482306794	7.83842773991806	5.40952605588437	7.01162773103006	4.55622385913402	2.71071668260799	3.46942740449041	5.35098897685606	9.33363863011424	5.04502185480264	6.42390596810946	7.57243156615455	8.12571202271871	5.55107537267495	6.19766818818931	5.4925852800899	5.41606528388662	7.47065676207738	4.02673885968017	3.6550730979657	4.39593665196066
ADAM10		26.7969538418183	38.4049113953299	48.8016122455763	20.552558141882	29.9094076195363	39.1137740321759	21.071174588571	37.1787120619985	27.7936937522181	31.3140261175685	24.3579310172617	32.1289512502386	26.3996543227043	28.4027734575854	27.1321541240451	29.385810603081	24.5023594202319	22.1571624491435	29.0714089410748	27.3494992150421	31.1121287670474	21.4917931014593	19.2717179043284	19.2603150704366	15.8875861936739	23.9123246822921	15.0326419883741	16.0782950926268	42.4668755213837	35.7611766315835	47.5464934585313	44.007080099507	38.8478122731407
ADAM15		14.1255260561523	13.8466687343706	26.1745385914388	42.3405159534947	13.3259736918726	23.8035253395813	35.2326458217989	24.9463378861596	28.4274261830504	31.1132951809174	26.0652626306212	29.3612887829895	37.911634732277	35.4112500250416	45.1357330287852	18.8289778395077	30.2735763084683	38.6571770389313	24.7645335423971	26.0612981650582	20.4821514383062	28.554823698183	48.1266397938692	36.0513589779967	38.9306501386971	33.9469609328968	57.7569929027003	22.6693974287347	24.618478563121	42.129605346797	20.8306298702686	45.0305005669374	38.95004335807
ADAM17		10.8018728664694	9.9278002246431	18.2167118401955	8.19856144457589	18.0640976712051	15.0867414124107	16.4190970820034	16.3740441723827	17.7445080633054	13.4489727556224	8.08136963656814	9.14531945699674	17.1381362488376	20.7487793115478	10.2273851994064	10.4780504295168	16.0986576356069	11.7857247069912	11.7242719186228	12.8820104998387	21.6488562670705	11.6035502660461	15.5858702177082	9.71246657398084	4.85117135684699	11.529156543248	11.0766835703809	8.78813644814383	14.1556251737946	13.1042667793816	8.36322686241266	13.0120602287579	10.632032832649
ADAM21P1		1.66182659484145	3.39635270843053	1.72579375328168	0.449236243538405	2.46777290590234	1.67630460137897	0.820954854100168	3.75639836895839	0.905332044046192	3.0109640497662	2.84555268893244	0.481332602999828	0.346224974723991	2.85872070514659	1.01428613547832	3.70276970065632	1.72124012456174	1.17857247069912	1.79453141611573	1.88275538074565	9.07437089038884	2.21980961611316	4.00177748833048	1.15232654267569	1.9404685427388	0.320254348423555	4.61528482099204	2.09716892512523	0.123092392815605	0.122469782984875	0.387186428815401	0.146202923918628	0
ADAM22		9.55550292033831	7.83773701945508	17.6414472557682	4.49236243538405	14.806637435414	24.2505398999491	15.6665551324115	38.2382090378585	23.1765003275825	11.7427597940882	5.46346116275029	8.423320552497	23.9760794996364	16.045722667597	9.21309906392807	8.50849207810389	5.77121688823643	14.7321558837391	19.620210149532	21.5030482958845	15.426430513661	10.6954463321816	30.2239510302855	7.57243156615455	4.24477493724111	10.2481391495537	6.85699459118817	3.39541635496466	9.970483818064	5.63361001730426	17.8105757255085	31.8722374142609	13.8011964654579
ADAM23		3.32365318968289	2.87383690713353	0.862896876640838	3.48158088742264	1.5793746597775	1.67630460137897	2.80492908484224	2.21531185861649	1.81066408809238	15.4562821221332	7.05697066855246	4.45232657774841	1.03867492417197	2.67428711126616	0.422619223115967	2.6785993579216	1.72124012456174	2.00357320018851	3.34979197674936	1.78366299228535	0.388901609588093	1.7153074306329	0.210619867806868	2.14003500782629	0.121279283921175	1.1742659442197	5.14274594339113	5.4925852800899	0.861646749709235	1.4696373958185	1.47130842949852	3.80127602188432	1.32900410408113
ADAM30		0.934777459598313	2.09006320518802	0.862896876640838	0.224618121769203	1.38195282730531	0.894029120735449	0.615716140575126	2.60058348620197	1.08639845285543	1.0036546832554	3.75612954939083	0.360999452249871	0.259668731042993	2.2132031265651	0.591666912362353	2.20590535358249	2.12623780092921	1.06071522362921	0.717812566446292	1.18910866152357	7.77803219176186	0.70630305967237	1.36902914074464	0.987708465150594	1.69790997489645	0.747260146321628	3.42849729559408	3.09582079423249	0.123092392815605	0	0.0774372857630802	0	0
ADAM8		0.311592486532771	0.391886850972754	0.191754861475742	1.01078154796141	0.493554581180468	0.670521840551587	1.16301937664191	1.05949697586006	1.44853127047391	2.5091367081385	1.36586529068757	0.8423320552497	1.73112487361995	0.922167969402124	1.60595304784067	0.94538800867821	0.303748257275602	1.17857247069912	0.598177138705243	0.495461942301487	1.03707095890158	0.504502185480264	1.47433907464807	0.658472310100396	0.363837851763524	2.02827754001585	1.4505180865975	3.29555116805394	1.47710871378726	1.59210717880338	1.00668471492004	0.584811695674511	1.02231084929318
ADAM9		20.4612399489853	21.1618899525287	39.8850111869543	14.1509416714598	31.5874931955499	40.0078031529114	30.6489812197396	34.6744464826929	26.7072952993627	18.4672461718994	32.5531227613872	25.8716274112408	25.5340918858943	22.132031265651	28.7381071718857	31.1190219523244	21.8698745238433	46.5536125926154	34.8139094726451	36.8623685072306	42.3902754451021	25.9314123336856	32.9620093117748	26.9973647141162	16.3727033293586	24.8730877275627	27.5598436453524	22.8691278025561	26.8341416338019	20.574923541459	39.0283920245924	35.5273105122266	35.3719553855439
ADAMTS1		15.2680318401058	11.3647186782099	94.1516369845892	87.9379946726428	14.806637435414	22.0154670981104	28.7334198935059	28.9916899758071	25.0776976200795	23.786615993153	19.4635803922979	54.0295846867308	67.0810888527732	34.6735156495199	13.4392912950877	23.7922648850683	16.8074035692499	15.3214421190886	11.6046364908817	18.9266461959168	16.8524030821507	20.8863904788829	32.3301497083542	13.0048281244828	38.8093708547759	44.3018515319251	36.1310868843377	43.7409518668977	25.6032177056458	41.0273772999332	9.29247429156963	10.9652192938971	20.7529102406515
ADAMTS10		1.45409827048627	1.56754740389102	0.958774307378709	4.38005337449945	1.97421832472187	2.12331916174669	3.96794846148415	0.288953720689107	2.53492972332934	3.21169498641728	4.21141797962002	2.28632986424919	2.25046233570594	2.58207031432595	3.29642994030454	0.63025867245214	2.12623780092921	1.76785870604869	1.91416684385678	1.78366299228535	1.55560643835237	1.41260611934474	6.5292159020129	3.12774347297688	6.91291918350696	1.60127174211777	5.2746112239909	3.39541635496466	0.49236957126242	0.979758263879001	1.23899657220928	1.02342046743039	1.22677301915181
ADAMTS12		0.934777459598313	0.783773701945508	1.91754861475742	0.112309060884601	1.67808557601359	1.00578276082738	2.39445165779216	0.674225348274584	1.99173049690162	0.80292374660432	0	0.8423320552497	1.03867492417197	3.6886718776085	1.94404842633345	0.157564668113035	1.51874128637801	2.94643117674781	0.83744799418734	1.09001627306327	2.98157900684205	1.10990480805658	4.31770729004079	0.493854232575297	0.970234271369398	2.77553768633747	0	0.399460747642902	0.369277178446815	1.71457696178825	0.774372857630802	1.16962339134902	0.306693254787953
ADAMTS13		0.934777459598313	1.30628950324251	0.191754861475742	2.24618121769203	1.28324191106922	0.223507280183862	2.5996903713172	0.577907441378214	0.633732430832335	1.20438561990648	1.36586529068757	1.20333150749957	1.55801238625796	1.19881836022276	2.02857227095664	1.73321134924339	0.607496514551203	1.06071522362921	2.15343769933888	2.18003254612654	1.29633869862698	0.605402622576317	1.89557881026181	2.96312539545178	2.66814424626584	2.3485318884394	4.08782369859295	1.69770817748233	1.72329349941847	1.959516527758	1.47130842949852	2.6316526305353	0.817848679434541
ADAMTS15		0.727049135243133	0.522515801297005	1.05465173811658	2.02156309592282	0.888398246124842	3.12910192257407	1.71032261270868	0.0963179068963691	0.995865248450811	1.20438561990648	0.455288430229191	1.20333150749957	0.692449949447982	0.645517578581487	0.338095378492773	1.18173501084776	0.70874593364307	0.589286235349562	1.19635427741049	0.198184776920595	0	0.403601748384212	0.421239735613735	0.164618077525099	0.485117135684699	0.533757247372591	0.52746112239909	1.59784299057161	1.84638589223408	0.857288480894126	0.387186428815401	1.60823216310491	2.14685278351567
ADAMTS17		0.10386416217759	1.17566055291826	0.383509722951484	2.92003558299963	0.296132748708281	0.670521840551587	0.342064522541737	0.481589534481845	2.62546292773396	0.10036546832554	0	0.8423320552497	2.33701857938694	0.276650390820637	0.0845238446231933	0.0787823340565175	0.607496514551203	0.235714494139825	0.478541710964194	0.891831496142676	0.388901609588093	0.504502185480264	2.00088874416524	0.164618077525099	0	1.60127174211777	0	0.898786682196529	0.615461964078025	0.612348914924376	0.774372857630802	0.584811695674511	0.817848679434541
ADAMTS18		6.64730637936578	0.522515801297005	1.91754861475742	3.93081713096104	4.14585848191593	0.894029120735449	3.48905812992572	4.33430581033661	2.44439651892472	0.80292374660432	2.27644215114596	5.29465863299811	0.865562436809977	3.96532226842913	1.2678576693479	1.41808201301732	2.02498838183734	4.59643263572659	5.74250053157033	0.990923884602973	4.14828383560633	0.70630305967237	4.00177748833048	1.15232654267569	2.66814424626584	6.29833551899657	3.16476673439454	0	2.33875546349649	1.71457696178825	3.17492871628629	6.57913157633825	3.98701231224339
ADAMTS2		3.42751735186048	2.09006320518802	1.62991632254381	9.0970339316527	0.888398246124842	0.894029120735449	6.08874850124292	1.54108651034191	2.26333011011548	1.0036546832554	0.682932645343787	6.37765698974773	1.29834365521497	1.93655273574446	4.31071607578286	3.1512933622607	2.12623780092921	3.18214567088764	2.63197941030307	4.36006509225308	1.55560643835237	1.51350655644079	6.95045563762663	3.45697962802708	9.5810634297728	4.48356087792977	5.14274594339113	1.09851705601798	6.77008160485827	19.59516527758	3.02005414476013	4.82469648931472	6.84948269026428
ADAMTS4		0.415456648710362	1.17566055291826	16.3950406561759	28.4141924038041	2.76390565461062	6.70521840551587	7.93589692296829	0.866861162067322	7.87638878320187	3.11132951809174	0.796754752901084	6.25732383899777	10.9060867038057	3.78088867454871	2.5357153386958	3.38764036443025	5.26496979277709	3.88928915330711	5.38359424834719	3.7655107614913	1.16670482876428	4.23781835803422	6.21328610030259	3.78621578307728	5.21500920861051	6.51183841794561	3.69222785679363	10.9851705601798	3.32349460602134	16.1660113540035	2.78774228747089	2.6316526305353	10.7342639175784
ADAMTS5		14.6448468670402	14.8917003369646	10.3547625196901	4.71698055715325	7.6007405501792	12.7399149704802	6.90970335534308	7.51279673791679	3.16866215416167	5.31936982125362	13.2033644766465	6.61832329124764	9.08840558650476	9.59054688178209	5.40952605588437	15.0474258047948	9.61869481372738	5.06786162400624	7.77630280316816	11.7919942267754	8.29656767121265	5.54952404028291	6.5292159020129	8.06628579872985	16.6152618972009	3.84305218108266	7.6481862747868	6.19164158846497	3.56967939165254	13.4716761283363	4.64623714578481	5.2633052610706	6.74725160533497
ADAMTS6		27.0046821661735	17.8961661944224	20.9971573315937	6.73854365307607	21.124136074524	17.7688287746171	10.6040001987938	21.9604827723722	18.9214397205654	23.0840577148742	31.6425459009288	24.3072964514913	19.4751548282245	23.2386328289335	7.6071460160874	10.0841387592342	14.0736692537695	16.5000145897877	21.7736478488708	17.1429832036314	12.3152176369563	22.0971957240356	24.5372145995001	14.6510088997338	32.5028480908748	16.3329717696013	15.4282378301734	22.6693974287347	23.2644622421493	29.5152176993549	17.8880130112715	24.1234824465736	16.3569735886908
ADAMTS7		0.207728324355181	0.391886850972754	0.479387153689355	0.224618121769203	0.987109162360935	0.670521840551587	0.957780663116863	0	0.633732430832335	0.30109640497662	1.25204318313028	0.8423320552497	0.519337462085987	1.4754687510434	0.422619223115967	0.31512933622607	1.11374361001054	0.47142898827965	0.598177138705243	0.594554330761784	0.259267739725395	1.21080524515263	0.526549669517169	0.164618077525099	0.848954987448223	0.854011595796146	0.659326402998862	0.499325934553627	0.861646749709235	0.122469782984875	0.619498286104642	1.16962339134902	1.12454193422249
ADAMTS9		2.80433237879494	1.17566055291826	13.8063500262534	2.58310840034583	4.34328031438812	5.47592836450463	11.7670195754357	6.93488929653857	11.5882501637913	4.81754247962592	4.21141797962002	3.12866191949889	6.66483076343683	9.12946289708103	3.55000147417412	3.62398736659981	8.70745004190058	6.6000058359151	3.34979197674936	2.37821732304714	5.574256404096	5.54952404028291	18.5345483670043	1.81079885277609	1.57663069097527	7.25909856426724	2.10984448959636	5.69231565391135	3.81586417728375	0.979758263879001	1.5487457152616	8.04116081552453	2.65800820816226
ADAMTSL1		16.6182659484145	39.7112008985724	31.0642875590702	17.2955953762286	53.6987384324349	43.807426916037	15.5297293233949	13.9660964999735	15.7527775664037	17.664322425295	33.0084111916164	14.9213106929947	25.2744231548513	37.0711523699654	6.67738372523227	14.8898611366818	9.31494655645178	4.24286089451685	36.1298991777967	30.1240860919304	24.5008014040499	24.1152044659566	9.79382385301934	56.7932367461591	28.0155145857914	26.581110919155	14.3733155853752	30.3590168208605	24.1261089918586	37.7206931593415	5.34317271765254	10.0880017503853	16.5614357585495
ADAMTSL2		7.5820838389641	5.6170448639428	4.88974896763142	21.0017943854204	6.1200768066378	8.49327664698677	24.9707101455468	5.10484906550756	9.14385364486654	11.8431252624137	16.5042055958082	22.6226323409919	10.9926429474867	9.31389649096146	15.1297681875516	11.7385677744211	7.3912075937063	7.42500656540449	9.33156336380179	9.31468451526795	4.01864996574363	15.4377668756961	14.1115311430601	12.3463558143824	16.4939826132798	21.3502898949036	16.6150253555713	27.7625219611817	32.0040221320573	27.1882918226423	24.4701823011334	13.4506690005138	24.4332292981069
ADAMTSL3		0.415456648710362	0.522515801297005	1.24640659959232	1.23539966973061	0.394843664944374	0.782275480643518	0.889367758608516	1.2521327896528	1.53906447487853	0.30109640497662	1.82115372091676	0.601665753749786	1.03867492417197	0.553300781641275	1.52142920321748	1.10295267679125	0.607496514551203	2.35714494139825	2.75161483804412	0.990923884602973	0.777803219176186	1.21080524515263	1.68495894245494	0.823090387625495	0.242558567842349	0.213502898949036	0	1.39811261675016	2.09257067786529	0.612348914924376	1.62618300102468	1.02342046743039	0.511155424646588
ADAMTSL4		0.311592486532771	0.522515801297005	0.0958774307378709	1.46001779149982	0.0987109162360935	0.335260920275793	0.342064522541737	0.192635813792738	1.17693165726005	1.30475108823202	0.455288430229191	0.601665753749786	0.0865562436809977	0.184433593880425	0.591666912362353	0.551476338395623	1.21499302910241	0.353571741209737	0.478541710964194	0.198184776920595	0.518535479450791	0.302701311288159	0.947789405130904	0.493854232575297	0.242558567842349	1.49452029264326	0.131865280599772	0.798921495285803	0.73855435689363	1.4696373958185	0.0774372857630802	0.877217543511767	0.306693254787953
ADAP1		1.14250578395349	1.04503160259401	1.62991632254381	3.59388994830724	0.592265497416561	0.447014560367725	1.64190970820034	0.481589534481845	3.34972856297091	4.61681154297484	1.36586529068757	3.12866191949889	0.865562436809977	1.01438476634234	3.46547762955093	1.65442901518687	2.12623780092921	1.06071522362921	0.957083421928389	1.28820104998387	1.81487417807777	1.51350655644079	1.57964900855151	0.658472310100396	2.42558567842349	2.24178043896488	3.16476673439454	3.29555116805394	14.1556251737946	1.959516527758	1.5487457152616	4.53229064147746	1.84015952872772
ADAP2		0.727049135243133	0.914402652269759	1.15052916885445	6.85085271396068	1.97421832472187	1.67630460137897	6.02033559673457	2.98585511378744	4.34559381142172	3.21169498641728	3.30084111916164	6.25732383899777	2.76979979779193	3.22758789290744	4.39523992040605	4.72694004339105	3.64497908730722	2.94643117674781	3.23015654900831	3.27004881918981	1.03707095890158	2.82521223868948	3.26460795100645	4.44468809317767	4.85117135684699	5.33757247372591	4.48341954039226	4.39406822407192	4.9236957126242	6.73583806416813	3.63955243086477	3.50887017404707	4.49816773688998
ADAR		369.133232379156	256.685887387154	363.375462496531	268.867891757735	479.438920158706	356.829372813536	291.644211919085	310.817885554583	303.557834368688	343.550998078324	342.604543747466	295.538218241895	329.173394718834	310.770605688516	388.640637577443	390.051335913818	350.019241800585	362.293177492911	360.820450067003	383.09117378751	267.564307396608	331.054334112149	292.340376515932	292.855559917151	209.57060261579	303.814625204479	231.291702172001	368.302809326755	298.375960185026	211.01543608294	329.108464493091	220.912618041047	302.910704645568
ADARB1		5.71252891976747	7.05396331750957	4.98562639836929	4.38005337449945	7.00847505276264	5.14066744422883	9.57780663116863	3.27480883447655	6.06572469510949	5.41973528957916	4.09759587206272	8.18265425099708	6.23204954503184	5.80965820723338	8.28333677307295	4.56937537527802	2.63248489638855	7.89643555368414	4.78541710964194	5.15280419993546	5.574256404096	6.35672753705133	14.7433907464807	7.73704964367965	4.85117135684699	4.37680942845525	4.61528482099204	5.79218084082207	4.30823374854617	1.4696373958185	5.03342357460022	3.94747894580295	4.39593665196066
ADARB2		2.1811474057294	1.17566055291826	0.958774307378709	3.59388994830724	0.888398246124842	0.447014560367725	0.889367758608516	0.770543255170953	0.271599613213858	0.80292374660432	1.36586529068757	1.32366465824953	0.519337462085987	2.58207031432595	1.2678576693479	1.3392996789608	3.64497908730722	1.17857247069912	2.99088569352622	1.98184776920595	0	0.403601748384212	2.73805828148928	2.79850731792668	0.727675703527048	0.747260146321628	2.10984448959636	0.998651869107254	1.10783153534044	0.612348914924376	0.309749143052321	1.46202923918628	1.7379284437984
ADAT1		21.6037457329388	18.2880530453952	12.8475757188747	22.5741212378049	15.5963247653028	10.8401030889173	14.0246454242112	16.0850904516936	17.3823752456869	13.1478763506457	17.3009603487093	16.726307954244	14.5414489384076	13.6480859471514	16.5666735461459	20.7985361909206	17.2124012456174	9.78215150680274	13.2795324792564	15.7556897651873	7.00022897258568	19.5746847966343	14.8487006803842	21.0711139232127	27.5303974501067	22.0975500412253	18.4611392839681	14.9797780366088	12.3092392815605	19.1052861456405	20.2111315841639	12.8658573048392	12.3699612764474
ADAT2		3.63524567621566	1.69817635421527	2.972200352874	4.38005337449945	3.35617115202718	3.91137740321759	2.94175489385894	3.56376255516566	3.89292778939863	4.0146187330216	1.93497582847406	5.65565808524798	1.38489989889596	4.97970703477147	4.14166838653647	3.78155203471284	2.53123547729668	2.8285739296779	1.79453141611573	2.87367926534862	1.81487417807777	2.92611267578553	3.26460795100645	1.64618077525099	1.81918925881762	4.27005797898073	3.8240931373934	2.59649485967886	3.32349460602134	1.959516527758	3.09749143052321	2.6316526305353	2.24908386844499
ADCK1		1.14250578395349	1.69817635421527	0.862896876640838	4.49236243538405	2.86261657084671	1.67630460137897	4.31001298402588	2.60058348620197	2.53492972332934	2.40877123981296	2.73173058137515	9.2656526077467	4.50092467141188	4.05753906536935	4.14166838653647	6.69649839480399	2.53123547729668	6.95357757712484	2.75161483804412	4.26097270379279	0.518535479450791	3.73331617255396	3.58053775271675	4.77392424822787	8.97466701016693	5.12406957477687	1.97797920899659	2.79622523350031	5.41606528388662	16.7783602689279	13.9387114373544	9.21078420687355	6.64502052040565
ADCK2		8.41299713638482	13.0628950324251	8.14958161271903	14.937105097652	7.99558421512358	7.93450844652711	19.292439071354	7.22384301722768	8.78172082724806	16.6606677420396	17.3009603487093	11.5519824719959	16.2725738120276	9.49833008484188	17.496435837001	13.6293437917775	18.5286436938117	17.9143015546267	12.4420844850691	16.2511517074888	2.46304352739126	10.0900437096053	20.5354371111696	15.8033354424095	19.6472439952303	18.5747522085662	22.6808282631609	15.1795084104303	18.710043707972	20.6973933244439	17.8105757255085	13.5968719244324	13.0855788709527
ADCK3		56.7098325489643	91.5708941773001	97.6032244911526	250.336896711776	72.9473670984731	73.7574024606746	73.8175239645068	29.5695974171853	84.648546118319	57.9108752238366	63.6265581245295	110.104832936211	96.9429929227175	55.8833789457687	66.7738372523227	50.8933878005103	55.8896793387107	62.9357699353333	89.4872999503044	92.5522908219177	49.7794060272759	55.6970412770212	87.0913153381398	101.240117677936	86.3508501518764	82.3053675448535	89.9321213690448	82.2889140144377	60.4383648724621	86.8310761362765	84.019455052942	48.6855736649031	113.476504271543
ADCK4		9.86709540687109	9.27465547302184	19.7507507320014	15.8355775847288	16.6821448438998	22.2389743782943	21.8237165381628	11.2691951068752	15.1190451355714	17.463591488644	26.5205510608504	32.6102838532384	21.2062797018444	10.1438476634234	26.2023918331899	15.7564668113035	26.5273478020692	32.4107429442259	26.6787003862538	33.0968577457393	12.3152176369563	18.8683817369619	20.7460569789765	24.1988573961895	23.5281810807079	17.0802319159229	26.5049214005543	20.7719588774309	18.8331361007876	15.0637833071396	24.6250568726595	15.6437128592932	10.632032832649
ADCK5		1.35023410830868	1.69817635421527	1.43816146106806	3.03234464388423	1.67808557601359	2.90559464239021	4.17318717500919	1.92635813792738	2.89706254094782	3.11132951809174	3.64230744183353	1.20333150749957	2.07734984834395	2.67428711126616	2.11309611557983	1.96955835141294	1.82248954365361	1.65000145897877	1.91416684385678	2.27912493458684	3.11121287670474	2.52251092740132	2.94867814929615	2.30465308535139	3.15326138195054	2.45528333791392	4.61528482099204	6.39137196228643	1.47710871378726	0.857288480894126	2.71030500170781	1.90063801094216	0.715617594505224
ADCY1		17.24145092148	7.44585016848232	10.4506399504279	14.8247960367674	10.4633571210259	17.880582414709	16.9664003180701	7.32016092412405	16.3865099972361	11.0402015158094	14.3415855522195	19.3736372707431	8.74218061178077	13.8325195410319	14.7916728090588	18.0411544989425	11.5424337764729	21.8035907079338	17.7060433056752	24.5749123381537	9.46327249997693	12.3098533257185	28.3283722200237	13.334064279533	35.413550904983	18.6815036580407	25.9774602781552	12.0836876161978	12.1861468887449	21.1872724563834	26.096365302158	17.690553794154	18.0949020324892
ADCY2		7.06276302807615	3.52698165875478	3.73921979877697	2.92003558299963	2.86261657084671	3.46436284284987	4.92572912460101	5.77907441378215	2.71599613213858	3.81388779637052	2.84555268893244	4.93365918074824	1.99079360466295	2.2132031265651	1.94404842633345	8.82362141432996	4.65747327822589	6.6000058359151	4.30687539867775	3.7655107614913	10.7596111986039	2.52251092740132	2.94867814929615	3.29236155050198	2.54686496234467	2.88228913581199	3.56036257619386	7.0904282706615	1.96947828504968	1.71457696178825	4.72367443154789	4.09368186972158	2.65800820816226
ADCY3		24.5119422739113	10.5809449762644	32.2148167279246	11.9047604537677	15.1027701841223	21.121437977375	21.8921294426712	27.932192999947	17.2918420412823	25.3924634863616	28.2278826742098	19.0126378184932	22.0718421386544	30.8926269749712	32.2881086460599	12.9203027852689	27.8435902502635	43.7250386629375	22.7307312707992	23.2867112881699	23.8526320547364	21.4917931014593	38.5434358086568	18.1079885277609	15.6450276258315	23.5920703338685	27.9554394871518	18.2753292046627	13.7863479953478	12.0020387325178	11.0735318641205	11.5500309895716	10.1208774080024
ADCY5		3.11592486532771	11.4953476285341	2.78044549139826	5.61545304423006	1.67808557601359	2.23507280183862	2.5996903713172	1.54108651034191	2.3538633145201	4.81754247962592	6.71550434588057	3.60999452249871	3.11602477251592	8.66837891237997	2.78928687256538	8.981186082443	2.53123547729668	15.6750138602984	7.65666737542711	4.95461942301487	5.05572092464521	6.55852841124344	6.10797616639916	2.14003500782629	18.3131718720974	30.2106602012887	4.61528482099204	3.89474228951829	3.56967939165254	9.30770350685051	1.5487457152616	1.75443508702353	13.4945032106699
ADCY6		8.30913297420723	11.8872344795069	8.05370418198116	23.4725937248817	8.98269337748451	13.2986831709398	17.0348132225785	5.77907441378215	7.0615899435603	17.5639569569695	15.3659845202352	15.6433095974944	11.8582053842967	12.172617196108	17.496435837001	18.119936832999	18.1236460174442	21.9214479550037	11.2457302076586	13.1792876652195	8.55583541093805	11.9062515773342	14.9540106142876	19.0956969929115	25.3473703395255	22.2043014906998	20.7028490541643	19.7733070083236	22.2797230996245	19.1052861456405	14.5582097234591	21.9304385877942	17.0725911831961
ADCY7		8.30913297420723	3.39635270843053	3.25983264508761	9.99550641872951	7.99558421512358	6.59346476542394	17.4452906496286	11.750784641357	7.51425596558339	10.5383741741817	5.0081727325211	24.5479627529913	8.30939939337578	18.0744922002816	14.3690535859429	7.6418864034822	7.28995817461444	30.8785987323171	13.8777096179616	11.5938094498548	12.8337531164071	12.3098533257185	14.4274609447704	23.5403850860892	20.7387575505209	15.7992145222287	13.8458544629761	5.39272009317917	12.1861468887449	16.0435415710186	13.1643385797236	21.9304385877942	15.6413559941856
ADCY9		16.3066734618817	12.6710081814524	6.04027813648587	29.6495920735347	5.13296764427686	7.93450844652711	18.6083100262705	6.26066394826399	18.8309065161608	9.13325761762414	10.8131002179433	19.3736372707431	11.0791991911677	12.172617196108	14.7916728090588	12.9203027852689	15.997408216515	7.66072105954431	11.0064593521765	7.82829868836349	8.16693380134996	9.18193977574081	15.5858702177082	13.4986823570581	25.2260910556043	11.3156536442989	14.6370461465747	6.49123714919715	13.6632556025322	21.0648026733985	11.538155578699	18.1291625659099	10.2231084929318
ADCYAP1		149.56439353573	144.475619058622	113.03949083995	184.636096094284	97.6250961574965	105.383682606691	142.846144613429	80.1364985377791	92.4344016971162	91.432941644567	105.171627382943	129.959802809954	221.151202604949	122.740556727423	121.122669345036	150.080346377666	136.382967516745	59.5179097703058	119.874698596531	160.232392140301	26.0564078424022	181.822587647087	75.0859828731483	204.126416131123	351.588644087485	325.698672346755	161.271238173522	91.276780836403	157.435170411159	410.886121914256	84.7163906248098	107.459149080191	206.200098302434
ADCYAP1R1		0	0	0.0958774307378709	0.786163426192209	1.18453099483312	2.57033372211442	0.615716140575126	0.0963179068963691	0.271599613213858	0.30109640497662	0.113822107557298	1.44399780899949	0.952118680490975	0.553300781641275	0.25357153386958	0.0787823340565175	0.911244771826805	0.589286235349562	0.478541710964194	0.0990923884602973	0.129633869862698	0.201800874192106	0	0	0	0.106751449474518	0.263730561199545	0.399460747642902	1.60020110660286	0.857288480894126	0.542061000341562	0.584811695674511	1.02231084929318
ADD1		151.433948454927	117.827313192475	107.574477287891	227.201230169548	115.393061079993	135.668919071604	149.208544732706	106.527605027384	119.141696996479	155.466110436261	133.51333216471	153.424767206195	186.442148888869	171.062158324094	180.204836736648	137.396390594567	190.247658473618	131.057258741743	151.817357803391	157.755082428793	102.281123321668	139.444404066745	187.451682348112	163.630369059948	219.151666045563	200.692725012094	97.8440382050312	167.673648823108	159.527741089024	284.742245439835	156.810503670237	170.618812213039	181.460175749539
ADD2		4.3622948114588	2.61257900648503	5.36913612132077	3.81850807007644	1.5793746597775	0.782275480643518	0.273651618033389	1.2521327896528	6.69945712594182	2.0073093665108	0.113822107557298	2.04566356274927	2.16390609202494	1.01438476634234	0.929762290855127	1.18173501084776	0.303748257275602	0.235714494139825	2.39270855482097	0.495461942301487	0	0.504502185480264	4.94956689346139	0.823090387625495	0	0	0.659326402998862	0	2.09257067786529	0.979758263879001	0.619498286104642	3.94747894580295	0.920079764363859
ADD3		42.6881706549896	38.0130245443571	37.104565695556	30.5480645606115	29.3171421221198	37.2139621506131	19.1556132623373	29.8585511378744	38.2955454631539	38.4399743686818	42.5694682264294	25.269961657491	23.1105170628264	28.9560742392267	26.0333441439436	18.7501955054512	27.3373431548041	41.1321792273995	32.062294634601	25.1694666689155	50.4275753765894	25.9314123336856	33.6991788490988	20.4126416131123	22.8005053771808	24.0190761317666	17.8018128809693	30.4588820077712	45.4210929489582	31.5972040100978	27.3353618743673	54.6798935455668	32.9184093472403
ADH1B		40.1954307627275	24.6888716112835	32.8859587430897	39.0835531878412	31.2913604468417	47.4952970390707	26.0653166176803	47.9663176343918	53.9577898251531	46.6699427713761	40.2930260752834	33.3322827577381	35.8342848839331	51.8258398803994	48.6012106583362	23.0832238785596	9.82119365191112	31.2321704735268	26.4394295307717	18.4311842536153	42.2606415752395	22.2989965982277	58.3417033825023	12.5109738919075	40.8711186814359	37.896764563454	17.9336781615691	18.6747899523056	61.3000116221713	58.0506771348308	20.7531925845055	28.6557730880511	26.8867753364106
ADH1C		0	4.57201326134879	0.0958774307378709	3.14465370476884	0	2.23507280183862	0.273651618033389	0.674225348274584	1.53906447487853	1.10402015158094	0.682932645343787	0.721998904499743	0.0865562436809977	0.0922167969402124	0.591666912362353	0.0787823340565175	0.506247095459336	0	0.83744799418734	0.792739107682379	2.98157900684205	2.62341136449737	0	0.164618077525099	0	0.640508696847109	0.395595841799317	2.89609042041104	1.72329349941847	0.857288480894126	1.00668471492004	9.50319005471081	3.88478122731407
ADH5		148.006431103066	122.007439602851	79.482390081695	146.001779149982	75.2177181719033	85.6032883104193	101.798401908421	96.02895317568	121.857693128617	118.431252624137	101.301675725995	96.7478532029655	94.3463056122876	107.893652420049	119.432192452572	131.88162721061	123.62554071117	76.8429250895829	113.294750070773	75.2111228413657	104.873800718922	106.449961136336	144.274609447704	127.414392004427	155.358762703025	129.809762561014	136.216834859565	103.26060326569	112.137169855016	137.778505857985	100.668471492004	102.634452590877	113.374273186613
ADH6		1.35023410830868	0.914402652269759	0.383509722951484	0.112309060884601	0.690976413652655	2.23507280183862	0	0.577907441378214	0	0.60219280995324	0.341466322671893	0.120333150749957	0.0865562436809977	0.36886718776085	0.929762290855127	0.0787823340565175	1.21499302910241	0	0.957083421928389	1.38729343844416	0.907437089038884	0.70630305967237	0.631859603420603	0.329236155050198	0.606396419605874	0.320254348423555	0.263730561199545	0	2.09257067786529	0.979758263879001	1.5487457152616	0.292405847837256	0.408924339717271
ADHFE1		0.519320810887952	1.95943425486377	0.958774307378709	3.14465370476884	1.5793746597775	5.47592836450463	1.02619356762521	1.15581488275643	4.34559381142172	2.10767483483634	2.39026425870325	2.76766246724901	1.12523116785297	1.65990234492382	4.56428760965244	2.52103468980856	1.31624244819427	0.9428579765593	4.06760454319565	3.27004881918981	0.388901609588093	3.32971442416975	1.89557881026181	2.46927116287648	1.21279283921175	2.66878623686296	1.18678752539795	2.89609042041104	3.44658699883694	0.24493956596975	2.09080671560317	4.23988479364021	2.96470146295021
ADI1		25.4467197335096	25.3420163629047	29.9137583902157	21.9002668724972	29.8106967033002	47.048282478703	31.8120005963815	37.5639836895839	31.6866215416167	22.481864904921	24.8132194474909	24.0666301499914	27.8711104652813	31.8147949443733	40.3178738852632	25.0527822299726	29.9698280511927	41.1321792273995	28.5928672301106	38.0514771687542	26.8342110615784	30.7746333142961	38.9646755442705	25.021947783815	16.7365411811221	21.4570413443782	31.3839367827458	19.0742506999485	22.8951850637025	23.7591378990658	30.1231041618382	39.7671953058668	26.6823131665519
ADIPOR1		115.496948341481	121.354294851229	98.0826116448419	167.340500718056	155.074849406903	103.036856164761	131.558015369552	98.3405829411928	94.7882650116363	119.836369180695	120.87907822585	168.94774365294	120.313178716587	117.29976570795	142.845297413197	128.100075175898	119.676813366587	120.450106505451	120.113969452013	185.302766420756	69.8726558559941	129.455260794236	114.366588219129	137.291476655933	158.754582652818	123.938432839916	112.085488509807	123.533236208567	136.140186454059	158.598368965413	153.713012239714	145.764315146872	147.723917722864
ADIPOR2		35.9370001134463	43.3688115076514	32.694203881614	38.5220078834182	25.2699945564399	31.2910192257407	42.4160007951754	22.2494364930613	30.0570238623336	40.2465527985416	37.6751176014656	43.1996011192346	42.9318968657749	37.8088867454871	43.4452561363214	51.3660818048494	49.8147141931986	44.6678966394968	30.2677632184853	34.3850587957232	30.0750578081459	40.4610752755172	35.0682079898435	57.1224729012093	57.0012634429521	41.9533196434857	40.7463717053297	52.4292231281308	59.822902908384	69.5628367354091	44.6038765995342	49.1241824366589	50.7066181249416
ADK		4.57002313581398	8.09899492010358	11.2176593963309	4.15543525273025	7.00847505276264	6.8169720456078	8.41478725452673	9.3428369689478	6.33732430832335	4.61681154297484	9.90252335748491	8.54365370324696	7.5303932002468	5.9018750041736	5.40952605588437	6.85406306291703	4.55622385913402	10.9607239775019	11.9635427741049	6.34191286145903	11.6670482876428	6.65942884833949	4.10708742223392	5.92625079090356	4.97245064076816	5.65782682214946	7.12072515238771	6.59110233610788	8.00100553301433	6.00101936625888	14.480772437696	7.31014619593139	8.0762557094161
ADM		2.28501156790699	1.69817635421527	3.64334236803909	13.4770873061521	3.45488206826327	3.5761164829418	5.54144526517614	2.98585511378744	4.52666022023096	2.30840577148742	3.52848533427623	4.45232657774841	7.96317441865179	3.13537109596722	7.77619370533379	5.12085171367364	3.94872734458282	11.3142957187116	5.26395882060614	7.23374435760171	0.777803219176186	4.84322098061054	3.15929801710301	3.62159770555218	5.94268491213756	7.68610436216531	4.74715010159181	4.29420303716119	4.55441853417739	12.9817969963968	13.474087722776	9.64939297862944	19.628368306429
ADNP		52.0359452509728	48.332711619973	66.2513046398688	13.5893963670368	72.4538125172927	52.9712254035754	37.1482071480326	97.5700396860219	37.2091470102985	40.0458218618905	24.6993973399336	37.9049424862365	35.5746161528901	61.0475195744206	39.3881115944081	32.9310156356243	39.1835251885526	36.1821748504631	39.2404202990639	34.6823359611041	93.3363863011423	38.4430665335962	27.4858927487962	27.1619827916413	6.06396419605874	32.0254348423555	24.2632116303581	23.4683189240205	28.3112503475891	11.5121596005783	30.7426024479429	29.2405847837256	29.5447835445728
ADNP2		28.9781012475477	24.427613710635	30.4890229746429	12.8032329408445	31.4887822793138	41.4606004741065	24.7654714320217	52.3006234447284	29.6948910447151	30.3103714343131	17.187138241152	20.8176350797426	27.2652167595143	45.5550976884649	29.4988217734945	21.8227065336554	31.0835716612032	29.1107400262684	41.2742225706618	35.5741674572467	44.4644173629053	22.5007974724198	36.8584768662018	17.6141342951856	7.15547775134931	27.7553768633747	20.5709837735645	16.4777558402697	22.4028154924401	19.1052861456405	12.7771521509082	22.8076561313059	21.0596034954394
ADO		41.2340723845034	40.6256035508421	19.5589958705257	39.420480370495	28.7248766247032	23.9152789796733	30.8542199332647	26.7763781171906	33.6783520385183	40.2465527985416	41.2036029357418	50.2992570134821	33.9300475229511	35.7801172128024	39.5571592836545	44.1181070716498	27.438592573896	30.2893124969675	28.3535963746285	33.988689241882	25.5378723629514	31.5818368110646	33.6991788490988	44.2822628542516	47.905317148864	31.9186833928809	42.7243509143263	51.8300320066665	32.4963917033197	24.8613659459297	23.3860603004502	25.4393087618412	31.5894052431592
ADORA2A		4.05070232492602	5.0945290626458	4.02685209099058	15.6109594629596	5.33038947674905	6.70521840551587	8.68843887256011	4.0453520896475	4.97932624225406	2.20804030316188	4.55288430229191	20.3363024767428	6.75138700711782	3.31980468984765	10.5654805778992	11.423438438195	3.54372966821535	16.5000145897877	10.7671884966944	10.5037931767915	4.92608705478251	6.55852841124344	5.68673643078542	12.5109738919075	13.8258383670139	14.1979427801109	10.8129530091813	1.39811261675016	14.8941795306882	13.5941459113211	33.0657210208353	25.2931058379226	29.9537078842901
ADORA3		0.10386416217759	2.22069215551227	1.62991632254381	0.336927182653804	1.28324191106922	1.22929004101124	1.09460647213356	1.44476860344554	0.362132817618477	1.70621296153418	1.82115372091676	1.20333150749957	2.68324355411093	1.29103515716297	2.02857227095664	2.12712301952597	0.404997676367469	1.06071522362921	1.55526056063363	1.68457060382505	4.27791770546902	2.11890917901711	0.526549669517169	1.15232654267569	1.09151355529057	0.747260146321628	0.52746112239909	1.89743855130378	3.44658699883694	0.734818697909251	1.08412200068312	2.04684093486079	1.7379284437984
ADPGK		9.24391043380554	11.8872344795069	14.2857371799428	11.7924513928831	13.4246846081087	10.9518567290093	9.0989162996102	8.76492952756959	9.59651966688964	11.9434907307393	13.772475014433	13.4773128839952	12.1178741153397	10.7893652420049	14.9607204983052	15.2837728069644	13.6686715774021	6.95357757712484	9.69046964702494	13.4765648306004	5.8335241438214	13.1170568224869	8.31948477837127	8.06628579872985	13.219441947408	14.624948578009	10.0217613255827	11.6842268685549	7.13935878330509	5.87854958327401	8.51810143393883	5.70191403282649	9.09856655870927
ADPRH		1.66182659484145	1.82880530453952	3.73921979877697	1.90925403503822	0.690976413652655	2.45858008202249	1.50508389918364	1.15581488275643	3.25919535856629	2.30840577148742	2.04879793603136	2.88799561799897	2.76979979779193	0.7377343755217	1.52142920321748	2.04834068546946	1.51874128637801	2.23928769432834	1.79453141611573	1.88275538074565	1.68524030821507	3.83421660965001	1.57964900855151	4.11545193812747	1.9404685427388	1.49452029264326	0.791191683598635	1.59784299057161	1.10783153534044	7.22571719610763	1.62618300102468	1.60823216310491	1.63569735886908
ADPRHL1		2.49273989226217	1.43691845356676	2.01342604549529	5.50314398334546	0.888398246124842	3.240855562666	1.57349680369199	1.2521327896528	4.43612701582634	4.5164460746493	4.43906219473461	4.45232657774841	3.8084747219639	2.67428711126616	5.49404990050757	4.4905930412215	2.22748722002108	4.00714640037702	2.39270855482097	1.58547821536476	2.46304352739126	4.54051966932238	3.15929801710301	4.11545193812747	6.30652276390108	3.94980363055717	3.8240931373934	2.29689929894668	1.35401632097165	2.939274791637	6.50473200409874	4.82469648931472	5.00932316153657
ADPRHL2		5.50480059541229	4.96390011232155	2.10930347623316	3.93081713096104	3.25746023579109	3.46436284284987	7.6622453049349	3.85271627585476	4.79825983344482	3.21169498641728	4.78052851740651	5.41499178374807	8.74218061178077	7.00847656745615	5.40952605588437	4.56937537527802	7.49245701279817	6.83572033005492	6.81921938123977	5.45008136531635	5.31498866437061	5.44862360318686	6.00266623249573	10.7001750391314	5.45756777645286	5.12406957477687	7.12072515238771	5.79218084082207	5.41606528388662	3.919033055516	5.57548457494178	7.16394327201276	9.71195306828518
ADRA1B		0.519320810887952	0.130628950324251	0.575264584427225	0.449236243538405	0.493554581180468	0.782275480643518	0.820954854100168	0	0.362132817618477	1.20438561990648	1.93497582847406	0	0.519337462085987	0.36886718776085	0.929762290855127	0.472694004339105	0.404997676367469	0.117857247069912	0.717812566446292	0.693646719222081	0	0.201800874192106	0.84247947122747	3.12774347297688	1.9404685427388	1.49452029264326	1.84611392839681	0.599191121464352	0.615461964078025	1.959516527758	0.309749143052321	0	0.204462169858635
ADRA2A		5.19320810887952	4.18012641037604	7.76607188976754	1.90925403503822	8.39042788006795	9.27555212763028	6.499225928293	5.2974848793003	2.3538633145201	2.30840577148742	1.25204318313028	3.3693282209988	8.04973066233279	3.78088867454871	7.6071460160874	2.28468768763901	3.44248024912348	2.35714494139825	5.14432339286509	7.5310215229826	3.24084674656744	3.02701311288159	7.68762517495067	2.63388924040158	2.06174782665997	4.37680942845525	2.10984448959636	1.89743855130378	2.09257067786529	1.71457696178825	4.49136257425865	2.77785555445393	3.68031905745544
ADRA2B		0.727049135243133	1.69817635421527	1.62991632254381	2.02156309592282	1.4806637435414	1.56455096128704	1.36825809016695	0.963179068963691	1.53906447487853	2.91059858144066	1.25204318313028	0.8423320552497	1.81768111730095	0.922167969402124	1.43690535859429	3.07251102820418	1.72124012456174	2.00357320018851	2.51234398256202	1.98184776920595	3.75938222601823	2.42161049030527	4.73894702565452	0.164618077525099	1.69790997489645	2.45528333791392	3.69222785679363	4.09447266333974	0.98473914252484	0.612348914924376	1.23899657220928	0.584811695674511	1.12454193422249
ADRA2C		2.1811474057294	6.40081856588831	5.17738125984503	7.63701614015289	2.86261657084671	1.67630460137897	5.47303236066779	3.17849092758018	2.71599613213858	8.63143027599644	10.0163454650422	2.76766246724901	3.11602477251592	5.44079101947253	7.01547910372505	2.91494636009115	6.58121224097137	4.95000437693632	2.63197941030307	6.54009763837962	7.38913058217377	3.32971442416975	5.26549669517169	3.95083386060238	8.85338772624575	3.5227978326591	8.57124323898521	3.19568598114321	2.4618478563121	1.59210717880338	2.01336942984009	4.67849356539609	3.16916363280885
ADRB1		3.42751735186048	3.78823955940329	3.25983264508761	7.18777989661448	2.46777290590234	0.894029120735449	3.83112265246745	6.35698185516036	5.1603926510633	1.90694389818526	1.25204318313028	11.190983019746	3.37569350355891	0.922167969402124	2.45119149407261	5.75111038612578	0.911244771826805	4.36071814158676	3.23015654900831	1.38729343844416	8.42620154107535	4.13691792093817	1.05309933903434	4.28007001565257	2.06174782665997	0.747260146321628	5.01088066279135	2.49662967276813	1.10783153534044	0.612348914924376	3.94930157391709	7.74875496768728	1.94239061365704
ADRB2		10.5941445421142	9.9278002246431	6.61554272091309	3.70619900919184	7.40331871770702	5.58768200459656	4.92572912460101	4.52694162412935	4.16452740261248	5.72083169455578	9.10576860458382	8.78432000474687	4.50092467141188	5.71744141029317	12.9321482273486	5.12085171367364	5.36621921186896	4.83214712986641	1.31598970515153	5.74735853069725	6.35205962327219	8.17293540478028	3.26460795100645	8.39552195378005	15.5237483419104	4.05655508003169	7.12072515238771	8.08908013976876	8.61646749709235	7.34818697909251	3.09749143052321	2.6316526305353	4.90709207660725
ADRBK1		49.5432053587106	35.5310744881963	31.2560424205459	43.2389884405715	40.9650302379788	43.2486587155774	51.2412654767522	44.3062371723298	32.0487543592352	66.6426709681586	58.6183853920083	73.2828888067239	63.3591703744904	57.1744141029317	63.4774073120182	50.6570407983408	57.6109194632724	25.3393081200312	44.265108264188	36.9614608956909	38.7605270889466	40.4610752755172	38.6487457425602	63.5425779246882	68.7653539833061	48.7854124098548	71.6028473656764	74.6991598092226	53.0528213035258	70.2976554333183	38.8735174530663	40.3520070015413	48.2530720866379
ADRBK2		21.1882890842284	21.81503470415	29.2426163750506	7.07547083572988	41.162452070451	37.9962376312566	17.6505293631536	34.192856948211	15.3001115443806	16.1588404004119	11.3822107557298	24.4276296022413	18.6095923914145	28.7716406453463	17.7500073708706	15.1262081388514	16.5036553119743	29.8178835086879	25.4823461088434	34.1868740188026	30.0750578081459	15.1350655644079	19.5876477060387	13.6633004345832	6.67036061566461	12.9169253864167	13.8458544629761	8.28881051359021	20.3102448145748	11.2672200346085	32.833409163546	29.5329906315628	25.0466158076828
ADRM1		106.980087042918	97.1879390412429	72.4833376378304	196.990092791591	87.2604499527067	63.364313932125	160.22302235855	85.4339834170794	114.07183754982	141.113848465709	142.732922876851	149.694439532947	160.648388271932	118.129716880412	132.87148374766	126.366863826654	128.991759923039	102.653662197894	100.015217591517	97.4078178564723	92.0400476025154	111.19228167985	63.0806504081568	158.19797250162	173.186817439437	115.932074129327	165.227196591515	158.685782001143	151.403643163194	206.728993678469	148.137527664772	126.904137961369	131.571406304032
ADSL		31.3669769776323	30.9590612268475	50.4315285681201	30.3234464388423	55.7716676733929	57.4413710072526	53.9777816570861	70.986297382624	56.2211199352685	52.7922363392341	53.0411021217008	44.0419331744843	50.3757338223407	52.9324414436819	55.7012136066844	51.4448641389059	58.3196653969155	59.1643380290961	62.0907869976042	69.0673947568273	50.5572092464521	48.8358115544896	50.4434583397448	55.1470559709082	22.0728296736538	43.661342835078	39.8233147411313	43.3414911192548	54.0375604460506	52.6620066834963	55.05791017755	58.4811695674511	43.8571354346773
ADSS		23.4733006521354	26.9095637667958	33.1735910353033	15.8355775847288	43.9263577250616	35.0906429888664	25.5180133816136	30.9180481137345	33.8594184473276	23.6862505248274	20.6018014678709	26.1122937127407	31.8526976746072	30.5237597872103	25.357153386958	22.374182872051	29.9698280511927	22.864305931563	26.5590649585128	33.2950425226599	31.5010303766355	25.2251092740132	20.640747045073	17.7787523727107	14.3109555026986	21.9907985917508	13.8458544629761	16.377890653359	22.8951850637025	17.8805883157918	32.2913481632045	35.5273105122266	31.3849430733005
AEBP1		16.6182659484145	3.78823955940329	8.43721390493264	23.0233574813433	14.3130828542336	16.7630460137897	16.8979874135618	10.5949697586006	14.5758459091437	8.5310648076709	8.08136963656814	25.0292953559911	16.5322425430706	6.17852539499423	11.8333382472471	16.5442901518687	7.28995817461444	11.1964384716417	13.2795324792564	10.4047007883312	7.00022897258568	6.45762797414738	8.740724513985	10.5355569616063	10.430018417221	15.4789601738051	10.1536266061825	12.4831483638407	10.8321305677732	26.453473124733	10.608908149542	8.33356666336179	14.7212762298217
AEBP2		72.0817285512477	73.9359858835262	58.0058455964119	39.5327894313796	61.8917444800307	51.2949208021964	35.1642329172905	70.7936615688313	44.1802037494542	43.0567859116567	32.3254785462726	38.1456087877364	39.642759605897	58.2810156662143	40.5714454191328	44.4332364078759	47.3847281349938	25.8107371083108	35.6513574668325	32.2050262495966	50.9461108560402	44.0934910109751	36.647856998395	38.3560120633481	37.7178572994853	41.3128109466385	41.2738328277288	44.3401429883621	46.0365549130363	40.4150283850088	52.6573543188946	39.6209923819481	53.0579330783159
AEN		5.60866475758988	5.3557869632943	18.2167118401955	13.5893963670368	18.8537850010939	21.4566988976508	18.1294196947121	10.7876055723933	10.5018517109358	10.9398360474839	13.8862971219903	24.4276296022413	23.0239608191454	6.54739258275508	24.0892957176101	16.7018548199817	9.61869481372738	20.5071609901648	28.9517735133338	27.646776380423	7.00022897258568	22.1980961611316	6.63452583591633	12.8402100469577	8.48954987448223	22.9515616370214	14.2414503047754	20.372498129788	12.3092392815605	6.24595893222863	47.314181601242	19.1525830333402	27.8068551007744
AES		1133.15800935751	700.432431638635	780.634041067745	1050.31433739279	945.157022960596	859.94426050741	1249.56170084496	874.277640898342	918.82149150248	1071.90320171677	1183.7499185959	1067.95671290587	1446.52794439683	1002.76544992787	1386.69819488811	967.131932877809	1192.51565806401	1031.13305461466	1181.99802608156	1284.93100116468	800.878048011746	1149.25597852404	1219.91027433738	1105.24577250351	1409.75039629973	1290.83852704587	1158.3046247884	1325.0112999315	1110.29338319676	1200.93869194969	1075.21671282037	799.14518213922	831.956569154787
AFAP1		1.55796243266386	4.04949746005179	7.67019445902967	3.48158088742264	5.23167856051296	5.25242108432076	3.48905812992572	2.31162976551286	3.34972856297091	4.5164460746493	4.8943506249638	4.09132712549854	3.02946852883492	4.24197265924977	4.81785914352202	4.25424603905195	5.8724663073283	6.6000058359151	4.6657816819009	6.54009763837962	4.40755157533172	3.53151529836185	5.79204636468886	2.63388924040158	5.09372992468934	5.33757247372591	5.93393762698976	4.79352897171482	2.33875546349649	3.55162370656138	2.63286771594473	3.6550730979657	2.35131495337431
AFAP1L1		3.32365318968289	1.43691845356676	1.91754861475742	1.23539966973061	3.55359298449937	1.56455096128704	2.05238713525042	1.73372232413464	1.44853127047391	0.90328921492986	0.682932645343787	0.481332602999828	1.21178741153397	1.75211914186404	2.5357153386958	1.89077601735642	2.93623315366415	3.18214567088764	1.31598970515153	1.38729343844416	1.55560643835237	3.73331617255396	4.31770729004079	0.823090387625495	2.78942353018702	2.45528333791392	1.71424864779704	1.99730373821451	0.861646749709235	1.4696373958185	1.5487457152616	3.50887017404707	4.19147448210202
AFAP1L2		1.35023410830868	5.0945290626458	4.88974896763142	9.65857923607571	1.77679649224968	2.34682644193055	1.84714842172538	0.963179068963691	7.87638878320187	1.60584749320864	1.36586529068757	1.20333150749957	2.07734984834395	2.48985351738574	2.19761996020303	0.157564668113035	2.42998605820481	1.8857159531186	3.34979197674936	0.990923884602973	0.259267739725395	1.917108304825	2.42212847977898	0.987708465150594	3.15326138195054	0.427005797898073	1.4505180865975	1.49797780366088	1.72329349941847	2.20445609372775	0.464623714578481	5.70191403282649	1.94239061365704
AFF1		113.108072611396	140.164863697922	121.476704744882	91.1949574382962	150.435436343807	124.717062342595	76.417214335824	105.85337967911	72.9697627501231	69.7540004862503	94.2447050574426	70.5152263394749	91.6630620581766	75.0644727093329	85.2000353801789	90.9935958352778	81.3032835307693	74.7214946423245	83.0269868522877	76.0038619490481	98.2624733559249	74.1618212655989	69.8204861779766	86.0952545456268	77.4974624256306	73.338245788994	73.580826574673	94.7720623782784	75.0863596175191	89.0355322300042	70.7776791874553	61.2590251219051	75.6510028476951
AFF2		1.86955491919663	1.43691845356676	2.20518090697103	2.69541746123043	2.96132748708281	2.45858008202249	1.43667099467529	2.40794767240923	1.08639845285543	1.40511655655756	1.25204318313028	2.16599671349923	1.64456862993896	0.829951172461912	2.45119149407261	1.89077601735642	1.31624244819427	1.53214421190886	1.55526056063363	2.27912493458684	5.05572092464521	1.7153074306329	0.315929801710301	2.79850731792668	1.09151355529057	1.06751449474518	0.659326402998862	0.898786682196529	1.35401632097165	0.367409348954625	8.05347771936034	2.19304385877942	3.16916363280885
AFF3		0.10386416217759	1.04503160259401	2.68456806066039	0.786163426192209	0.296132748708281	1.4527973211951	0.136825809016695	0.770543255170953	0.271599613213858	2.10767483483634	0.910576860458382	0	0.432781218404989	0.0922167969402124	0.591666912362353	0.236347002169553	0.404997676367469	0.707143482419475	2.03380227159783	0.891831496142676	0	1.81620786772895	0.210619867806868	0	0.121279283921175	0.320254348423555	0.791191683598635	4.79352897171482	1.72329349941847	0.122469782984875	0.309749143052321	1.31582631526765	0.920079764363859
AFF4		258.310171335667	224.681794557712	162.799877392905	195.530075000091	228.713192919029	173.776910342953	173.01623550161	204.386598434095	154.811779531899	193.30389199499	153.546023094795	209.620348606425	188.432942493532	171.154375121034	187.051268151127	208.615620581658	164.530306024284	133.414403683141	143.083971578294	203.33758112053	170.727806609173	176.474864480997	117.631196170136	179.598322579883	150.75014991402	182.117972803528	126.326938814582	182.553561672806	211.472730857209	266.861657124043	190.031099262599	155.267505201583	218.77452174874
AFG3L2		21.1882890842284	13.7160397840464	27.7085774832447	12.3539966973061	19.6434723309826	33.0790774672116	25.4496004771052	47.3884101930136	30.6907562931659	21.2774792850145	24.471753124819	12.3943145272456	17.3112487361995	28.7716406453463	21.4690565342911	24.1073942212944	25.0086065156912	34.0607444032047	33.2586489120115	24.2776351727729	32.4084674656744	24.5188062143409	26.4327934097619	20.4126416131123	8.24699130663988	16.0127174211777	23.735750507959	18.7746551392164	24.618478563121	11.757099166548	28.5743584465766	11.9886397613275	15.5391249092563
AFMID		0	0.783773701945508	0.862896876640838	2.47079933946123	1.28324191106922	1.22929004101124	0.752541949591821	0.192635813792738	2.53492972332934	1.0036546832554	0.341466322671893	2.04566356274927	0.605893705766984	0.276650390820637	0.169047689246387	1.26051734490428	0.202498838183734	0.9428579765593	0.83744799418734	1.09001627306327	0.777803219176186	0.504502185480264	1.15840927293777	0.823090387625495	0.242558567842349	0.427005797898073	0.395595841799317	0.798921495285803	1.84638589223408	0.24493956596975	1.85849485831393	0.292405847837256	1.43123518901045
AFTPH		55.1518701163005	57.8686249936433	55.4171549664894	42.9020612579177	48.0722162069776	51.1831671621045	44.3999750259174	52.0116697240393	39.2914107116047	50.7849269727233	52.1305252612424	56.3159145509799	43.5377905715419	50.8114551140571	49.4464491045681	40.4153373709935	43.2335019522273	35.3571741209737	44.8632854028932	42.7088194263882	28.1305497602054	43.5889888254948	32.3301497083542	46.9161520946532	45.4797314704405	42.7005797898073	38.1090660933342	42.542569623969	60.5614572652777	66.6235619437721	60.4010828952026	74.5634911985002	76.264389357271
AGA		23.6810289764906	13.0628950324251	20.3260153164286	11.3432151493447	16.2873011789554	16.6512923736977	15.9402067504449	18.781991844792	13.2178478430744	16.9617641470163	17.3009603487093	9.86731836149648	18.3499236603715	16.7834570431187	13.1857197612182	19.6955835141294	9.31494655645178	22.6285914374232	16.0311473173005	13.4765648306004	24.3711675341872	15.4377668756961	24.8531444012104	23.211148931039	32.1390102391113	18.2544978601426	11.8678752539795	17.6761380831984	18.5869513151564	30.9848550951734	29.2712940184443	37.4279485231687	31.1804809034419
AGAP1		19.1110058406766	14.6304424363161	23.3940931000405	23.9218299684201	16.2873011789554	19.8921479363637	28.5281811799808	10.3060160379115	22.5427678967502	25.4928289546872	15.0245181975633	39.1082739937361	14.4548926947266	15.4002050890155	22.314294980523	22.9256592104466	16.9086529883418	19.3285885194656	21.6540124211298	20.6112167997418	18.2783756506404	17.153074306329	18.6398583009078	29.960490109568	30.8049381159784	16.2262203201268	16.0875642331722	22.170071494181	35.8198863093411	39.4352701211298	36.4729615944108	54.0950818498923	29.4425524596435
AGAP3		46.5311446555605	38.5355403456541	29.1467389443128	78.9532698018747	28.4287438759949	36.0964257496938	54.9355623202029	27.3542855585688	37.7523462367262	67.3452292464374	70.7973509006392	54.8719167419804	55.1363272247956	50.5348047232364	59.5893104593513	54.9112868373927	54.4721874714245	53.7429046638801	40.0778682932513	46.9697921301809	31.5010303766355	49.8448159254501	43.2823828343113	69.9626829481671	104.542742740053	68.5344305626407	107.206473127615	94.0730060699033	58.3457941945968	85.7288480894126	59.7041473233349	45.0305005669374	52.44454656874
AGAP5		2.90819654097253	5.3557869632943	2.78044549139826	3.81850807007644	3.65230390073546	3.240855562666	1.98397423074207	4.52694162412935	2.62546292773396	3.31206045474282	2.50408636626055	3.24899507024884	2.16390609202494	3.6886718776085	2.11309611557983	2.6785993579216	2.22748722002108	2.12143044725842	3.11052112126726	1.18910866152357	9.46327249997693	3.53151529836185	2.63274834758584	2.46927116287648	5.82140562821639	1.81477464106681	4.87901538219158	2.89609042041104	1.23092392815605	1.71457696178825	4.10417614544325	2.77785555445393	2.35131495337431
AGAP6		10.1786878934039	7.70710806913082	4.98562639836929	4.60467149626865	4.24456939815202	6.14645020505621	5.81509688320953	7.60911464481316	3.80239458499401	9.73545042757738	7.62608120633895	4.57265972849837	3.7219184782829	8.85281250626039	3.71904916342051	5.43598104989971	5.56871805005269	4.47857538865667	4.4265108264188	4.26097270379279	6.61132736299758	4.74232054351449	5.47611656297856	7.57243156615455	3.88093708547759	4.16330652950621	3.8240931373934	9.58705794342964	2.5849402491277	1.34716761283363	3.32980328781245	2.04684093486079	1.43123518901045
AGAP7		1.45409827048627	0.261257900648503	1.05465173811658	0.224618121769203	0.789687329888748	1.11753640091931	0.615716140575126	1.73372232413464	0.181066408809238	0.60219280995324	0.796754752901084	0.481332602999828	0.952118680490975	0.553300781641275	0.50714306773916	0.94538800867821	0.303748257275602	1.41428696483895	0.478541710964194	1.88275538074565	1.16670482876428	0.504502185480264	1.36902914074464	0.823090387625495	0.727675703527048	0.427005797898073	1.05492224479818	1.79757336439306	0.24618478563121	0.857288480894126	1.31643385797236	0.146202923918628	0.204462169858635
AGBL3		1.55796243266386	4.70264221167305	0.862896876640838	2.47079933946123	0.789687329888748	1.56455096128704	0.820954854100168	1.05949697586006	0.362132817618477	1.70621296153418	0.569110537786489	0.721998904499743	0.605893705766984	0.922167969402124	0.169047689246387	0.866605674621693	0.809995352734937	0.47142898827965	0.83744799418734	0.594554330761784	1.68524030821507	0.403601748384212	0.315929801710301	1.64618077525099	0.970234271369398	1.06751449474518	0.52746112239909	2.29689929894668	2.70803264194331	1.71457696178825	0.464623714578481	2.6316526305353	2.55577712323294
AGBL4		8.41299713638482	6.92333436718532	7.95782675124329	6.96316177484528	7.10718596899873	3.12910192257407	5.1993807426344	6.93488929653857	4.43612701582634	4.31571513799822	13.8862971219903	5.77599123599794	5.88582457030785	7.74621094297784	7.18452679297143	4.17546370499543	6.98620991733883	6.12857684763545	5.14432339286509	8.52194540758557	5.7038902739587	10.1909441467013	5.16018676126826	10.7001750391314	11.8853698242751	7.25909856426724	10.417357167382	4.89339415862554	8.61646749709235	8.08300567700176	4.25905071696941	4.23988479364021	5.72494075604179
AGBL5		1.35023410830868	3.13509480778203	2.58869062992251	5.84007116599927	2.07292924095796	2.79384100229828	3.62588393894241	1.2521327896528	1.53906447487853	3.21169498641728	2.95937479648974	5.0539923314982	2.51013106674893	2.58207031432595	6.17024065749311	2.83616402603463	3.64497908730722	5.89286235349562	2.27307312707992	2.08094015766624	2.33340965752856	1.917108304825	6.10797616639916	4.11545193812747	6.91291918350696	4.6970637768788	9.23056964198407	3.19568598114321	4.18514135573057	3.30668414059163	2.94261685899705	3.07026140229118	3.4758568875968
AGER		0.207728324355181	0	0.479387153689355	0.336927182653804	0.690976413652655	0.111753640091931	0.273651618033389	0.385271627585476	0.724265635236954	1.10402015158094	0.113822107557298	1.20333150749957	0.259668731042993	0.829951172461912	1.09880998010151	1.18173501084776	0.809995352734937	0.235714494139825	0.957083421928389	0.792739107682379	0.388901609588093	0.504502185480264	1.26371920684121	0.823090387625495	3.27454066587172	0.320254348423555	1.97797920899659	0.898786682196529	0	0	0.619498286104642	0	0.102231084929318
AGFG2		97.9439049334677	55.9091907387795	84.9474036337536	96.5857923607571	74.3293199257784	60.7939802100105	89.210427478885	57.8870620447178	50.6985944665868	92.8380582011245	61.0086496507116	81.5858762084709	125.160328362723	81.7040820890282	92.5536098623967	121.009665110811	148.02665071231	91.575080973322	68.790370951103	76.2020467259687	93.466020171005	107.458965507296	93.6205312401526	72.2673360335184	76.4059488703401	147.637254623259	116.568908050199	112.647930835298	57.3610550520719	55.2338721261787	64.8924454694612	74.7096941224188	68.2903647327842
AGGF1		40.6108874114378	44.6751010108939	42.5695792476147	17.0709772544594	29.0210093734115	43.807426916037	21.5500649201294	32.0738629964909	14.6663791135483	20.2738246017591	24.9270415550482	25.149628506741	23.9760794996364	25.175185564678	27.8083448810306	30.9614572842114	20.4523826565572	19.3285885194656	23.6878146927276	26.7549448842803	27.7416481506173	22.7025983466119	19.4823377721353	21.564968155788	22.8005053771808	26.9013652675786	22.2852324213615	18.8745203261271	22.0335383139933	25.7186544268238	26.018928016395	22.8076561313059	28.318010525421
AGL		17.3453150836576	23.7744689590137	24.6404996996328	20.3279400201128	27.1455019649257	25.1445690206845	20.5922842570126	25.3316095137451	17.9255744721146	25.5931944230127	14.910696090006	19.4939704214931	21.8987296512924	23.1464160319933	21.8071519127839	19.3016718438468	24.9073570965993	18.0321588016966	19.0220330108267	21.1066787420433	31.8899319862236	23.5098018433803	21.4832265163005	21.8942043108382	19.0408475756244	26.154105121257	19.3841962481665	17.7760032701091	25.8494024912771	44.2115916575399	25.4768670160534	33.772875425203	30.3626322240073
AGMAT		0.415456648710362	2.48195005616077	2.39693576844677	0.786163426192209	0.789687329888748	0.335260920275793	1.98397423074207	2.40794767240923	0.995865248450811	1.20438561990648	1.59350950580217	3.00832876874893	0.77900619312898	0.922167969402124	0.50714306773916	3.1512933622607	1.41749186728614	4.00714640037702	2.15343769933888	3.36914120765011	3.11121287670474	4.23781835803422	0.947789405130904	1.48156269772589	0.848954987448223	3.84305218108266	0	1.79757336439306	1.60020110660286	1.22469782984875	1.93593214407701	1.90063801094216	1.53346627393977
AGPAT1		69.485124496808	57.9992539439676	64.7172657480629	112.982915249909	77.5867801615695	85.2680273901435	102.482530953504	50.1816294930083	62.5584442435919	108.896533133211	80.6998742581241	116.963822528958	112.436560541616	97.657587959685	123.06671777137	111.634567358085	102.46441212097	109.607239775019	100.733030157963	120.892713921563	68.3170494176417	93.433804750945	111.207290202026	134.492969338006	158.99714122066	115.398316881954	96.5253853990334	115.344290881888	80.1331477229589	137.900975640969	88.4333803414376	103.073061362633	108.262718940147
AGPAT2		3.01206070315012	5.22515801297005	9.39598821231135	26.8418655514197	7.99558421512358	11.7341322096528	13.5457550926528	3.17849092758018	13.8515802739067	7.0255827827878	9.10576860458382	25.7512942604908	10.9060867038057	7.00847656745615	24.0047718729869	13.7869084598906	24.40111000114	7.66072105954431	23.6878146927276	28.5386078765656	7.64839832189916	18.7674812998658	19.4823377721353	6.42010502347886	8.48954987448223	28.6093884591709	8.30751267778566	30.3590168208605	57.6072398377031	66.5010921607872	47.6239307442943	38.5975719145177	36.2920351499078
AGPAT3		22.5385231925371	20.3781162505832	26.4621708836524	37.735844457226	18.8537850010939	21.7919598179266	25.996903713172	15.6998188241082	23.0859671231779	19.8723627284569	25.4961520928347	32.6102838532384	30.6409102630732	20.5643457176674	29.0762025503785	30.4887632798723	31.7923175948463	26.87145233194	23.4485438372455	24.4758199496934	12.8337531164071	26.4359145191659	30.9611205676095	28.314309334317	41.8413529528053	34.1604638318458	22.5489629825611	36.5506584093255	21.0487991714685	20.0850444095195	38.7960801673032	37.2817455992501	41.199127226515
AGPAT4		1.24636994613108	0.391886850972754	0.958774307378709	1.79694497415362	1.67808557601359	0.894029120735449	2.18921294426712	0.385271627585476	0.543199226427715	3.11132951809174	6.48786013076597	1.08299835674961	1.03867492417197	1.29103515716297	1.77500073708706	1.8119936832999	1.51874128637801	2.12143044725842	0.717812566446292	1.48638582690446	1.94450804794047	1.31170568224869	1.68495894245494	1.15232654267569	2.06174782665997	1.06751449474518	1.84611392839681	2.59649485967886	2.4618478563121	0.857288480894126	2.86517957323397	0.438608771755883	0.613386509575906
AGPAT5		36.0408642756239	48.2020826696487	40.843785494333	20.8894853245358	71.4667033549317	61.1292411302863	40.56885237345	61.9324141343653	50.0648620357544	49.3798104161657	43.2524008717732	33.8136153607379	57.9061270225875	47.5838672211496	40.8250169530024	44.0393247375933	42.9297536949517	41.721465462749	41.5134934261439	52.5189658839576	65.4651042806623	40.7637765868054	44.2301722394422	37.0390674431473	28.7431902893184	46.1166261729919	31.5158020633456	44.739603736005	51.3295278041073	51.0698995046929	53.8189136053408	53.2178643063805	46.1062193031223
AGPAT6		53.4900435214591	61.3956066523981	177.277369434323	66.5992731045685	86.1746298741097	104.042638925588	105.355872942855	45.4620520550862	54.2293894383669	53.5951600858384	71.0249951157538	93.7395244342166	179.257980663346	60.2175684019587	88.8345606989762	138.105431601075	124.536785482997	79.3179272780511	88.649851956117	117.721757490833	54.7054930820584	91.617596883216	65.3974689540324	93.5030680342562	83.9252644734529	116.892837174597	95.0748673124359	89.5790726589207	51.8218973753697	98.098296170885	136.909121229126	52.7792555346246	92.3146696911739
AGPAT9		15.0603035157506	28.8689980216595	18.0249569787197	20.552558141882	25.9609709700926	20.6744234170073	9.57780663116863	15.7961367310045	16.2054435884268	23.4855195881764	25.4961520928347	26.3529600142406	18.8692611224575	13.8325195410319	22.6523903590158	13.0778674533819	16.4024058928825	17.0893008251373	13.6384387624795	15.1611354344255	14.3893595547594	10.2918445837974	11.3734728615708	25.5158020163903	26.0750460430526	11.8494108916715	11.0766835703809	19.0742506999485	14.647994745057	18.1255278817615	19.4367587265331	19.1525830333402	10.2231084929318
AGPHD1		6.75117054154337	6.27018961556406	7.47843959755393	6.40161647042227	7.10718596899873	6.03469656496428	6.3624001192763	8.57229371377685	9.32492005367578	6.82485184613672	4.09759587206272	4.57265972849837	4.76059340245488	7.10069336439636	3.46547762955093	5.35719871584319	2.42998605820481	3.41786016502746	2.75161483804412	3.666418373031	8.55583541093805	7.66843321930002	6.00266623249573	3.95083386060238	5.09372992468934	4.48356087792977	3.16476673439454	3.79487710260756	4.67751092699299	4.16397262148575	7.20166757596646	5.2633052610706	4.6003988218193
AGPS		22.1230665438268	24.5582426609592	46.5005539078674	14.8247960367674	32.3771805254387	32.6320629068439	21.4132391111127	34.3854927620038	27.4315609345996	19.2701699185037	24.2441089097044	21.0583013812425	19.9944922903105	28.3105566606452	23.4131049606246	27.7313815878942	20.0473849801897	19.3285885194656	32.1819300623421	23.5839884535508	29.9454239382832	22.3998970353237	20.7460569789765	22.8819127759888	12.9768833795657	17.507237713821	12.5272016569784	16.6774862140911	20.6795219930216	15.4311926560943	21.7598772994255	30.4102081750746	25.1488468926121
AGR2		0	2.61257900648503	1.72579375328168	3.25696276565344	0.690976413652655	7.37574024606746	1.09460647213356	0.866861162067322	4.2550606070171	4.21534966967268	1.82115372091676	7.70132164799726	14.5414489384076	0	2.62023918331899	0.787823340565175	0.101249419091867	0.825000729489387	1.79453141611573	5.45008136531635	2.98157900684205	29.5638280691435	0.947789405130904	0	0.606396419605874	0.427005797898073	0	3.29555116805394	0.861646749709235	0.489879131939501	14.9453961522745	3.50887017404707	12.2677301915181
AGRN		12.3598352991333	9.01339757237334	8.53309133567051	24.2587571510739	6.81105322029045	10.8401030889173	14.571948660278	5.58643859998941	21.7279690571086	18.3668807035738	23.5611762643606	25.0292953559911	14.8011176694506	17.6134082155806	10.3964328886528	10.9507444338559	13.0611750628509	14.2607268954594	13.7580741902206	22.6921569574081	8.94473702052614	6.25582709995528	21.6938463841074	12.0171196593322	16.7365411811221	17.8274920622445	21.7577712989625	27.0634656528066	21.6642611355465	18.7378767966859	10.6863454353051	23.2462649030618	11.3476504271543
AGT		7.47821967678651	6.66207646653681	217.450012913491	51.3252408242628	14.9053483516501	53.7535008842189	74.0911755825402	20.4193962620302	110.993708600063	63.0295141084391	7.39843699122436	191.089043390932	212.755246967892	3.87310547148892	40.7404931083792	408.722749085213	153.291620505087	49.1464720281535	81.112820008431	57.8699548608136	192.247029006381	80.9221505510344	31.3823603032233	33.4174697375951	23.0430639450232	55.404002277275	16.0875642331722	74.199833874669	116.199218817931	126.633755606361	102.526966350318	189.186583550704	40.0745852922925
AGTPBP1		30.5360636802116	26.7789348164715	30.6807778361187	18.4186859850746	30.0081185357724	24.9210617405006	24.7654714320217	50.7595369343865	27.6126273434089	26.396118169617	20.8294456829855	23.4649643962416	29.6022353389012	33.6591308831775	26.4559633670595	19.9319305162989	35.6397955203372	23.8071639081223	29.549950652039	32.8986729688187	29.9454239382832	25.7296114594935	21.1672967145902	30.2897262646182	17.342937600728	36.8292500687088	23.3401546661597	15.1795084104303	36.1891634877879	31.4747342271129	30.0456668760751	29.5329906315628	37.4165770841303
AGTR1		2.28501156790699	0.653144751621256	1.15052916885445	0.336927182653804	0.690976413652655	1.11753640091931	0.273651618033389	1.34845069654917	0.452666022023096	3.11132951809174	1.70733161335947	0.8423320552497	0.692449949447982	2.2132031265651	1.69047689246387	0.551476338395623	1.61999070546987	0.589286235349562	0.717812566446292	1.98184776920595	1.42597256848967	0.201800874192106	5.26549669517169	0.658472310100396	0.848954987448223	0.533757247372591	0.659326402998862	2.79622523350031	3.81586417728375	0.612348914924376	0.387186428815401	0	0.408924339717271
AGTRAP		12.5675636234884	14.6304424363161	9.39598821231135	48.2928961803785	11.3517553671508	18.4393506151686	35.5062974398323	11.9434204551498	33.6783520385183	16.359571337063	19.4635803922979	47.772260847733	23.9760794996364	17.2445410278197	42.3464461562199	36.2398736659981	29.3623315366415	31.7035994618065	30.6266695017084	37.7542000033733	14.0004579451714	25.2251092740132	49.3903590007104	36.8744493656222	47.7840378649428	39.6047877550463	35.6036257619386	24.2672404193063	34.0965928099226	68.3381389055603	24.7024941584226	51.3172262954384	47.4352234072034
AGXT2L2		4.15456648710362	6.40081856588831	6.80729758238883	8.42317956634509	5.72523314169343	6.59346476542394	7.86748401845995	3.94903418275113	10.5923849153404	9.0328921492986	4.8943506249638	6.97932274349751	7.5303932002468	4.14975586230956	7.86071754995698	6.53893372669096	6.37871340278763	6.83572033005492	9.69046964702494	7.13465196914141	5.4446225342333	8.37473627897239	8.53010464617814	5.76163271337846	5.33628849253169	9.92788480113019	7.12072515238771	6.79083270992933	5.78534246233343	5.26620066834963	9.60222343462195	9.35698713079218	4.6003988218193
AHCTF1		56.9175608733195	59.6974302981828	54.2666257976349	26.1680111861121	78.08033474275	43.3604123556693	35.4378845353239	86.2045266722503	37.2091470102985	52.1900435292808	35.7401417729915	31.7679517979887	39.90242833694	54.5001269916656	18.2571504386098	46.2452300911758	36.7535391303478	35.1214596268339	28.1143255191464	42.312449872547	82.4471412326757	40.4610752755172	37.4903364696224	27.9850731792668	21.7089918218903	44.4086029813996	27.9554394871518	46.2375815396659	35.4506091308942	23.0243192011565	45.5331240286912	32.603252033854	42.1192069908789
AHCY		25.1351272469769	36.8373639914389	14.9568791951079	75.3593798535674	18.0640976712051	17.2100605741574	40.2267878509082	14.8329576620408	50.6080612621821	36.0312031288689	29.9352142875693	33.9339485114879	36.6132910770621	27.7572558790039	27.554773347161	34.4278799826982	34.6273013294186	40.1893212508402	28.3535963746285	29.9259013150098	15.2967966437983	32.389040307833	33.9097987169057	29.1373997219425	64.1567411943014	45.6896203750938	30.3290145379477	30.9582079423249	59.3305333371216	101.282510528492	43.1325681700357	55.9957198608345	59.1917981740749
AHCYL1		365.705715027296	369.02678466601	328.763710000159	403.301837636603	408.860615049899	369.904548704292	425.323027328396	495.651948888715	355.886026514558	457.766901032788	282.165004634541	333.322827577381	528.252755185129	303.76212912106	592.765722342455	553.761026083262	581.576663263685	510.204022565651	534.889997430228	348.607022603326	338.992569690954	349.821815412015	376.90425344039	525.954757692691	320.662426687586	449.85060808562	369.882112082362	334.448510964019	338.504080242914	327.116790352601	416.844909262661	430.567610940359	483.450800630743
AHCYL2		9.03618210945036	13.4547818833979	9.68362050452496	8.9847248707681	13.9182391892892	9.38730576772222	10.1251098672354	9.63179068963691	7.33318955677416	10.036546832554	6.60168223832327	7.21998904499743	11.0791991911677	11.0660156328255	10.1428613547832	8.58727441216041	9.51744539463551	10.6071522362921	14.3562513289258	13.0801952767592	6.61132736299758	12.1080524515263	12.9531218701224	8.06628579872985	6.54908133174343	11.4224050937734	6.59326402998862	7.78948457903658	9.72429903243279	12.736857430427	11.615592864462	14.7664953157814	11.9610369367302
AHDC1		0.519320810887952	2.48195005616077	2.01342604549529	2.58310840034583	0.888398246124842	0.782275480643518	3.55747103443406	0.866861162067322	0.452666022023096	2.81023311311512	1.59350950580217	1.6846641104994	2.76979979779193	2.39763672044552	2.87381071718857	1.3392996789608	2.53123547729668	3.41786016502746	2.27307312707992	3.17095643072952	0.518535479450791	1.41260611934474	0.631859603420603	2.79850731792668	1.9404685427388	2.3485318884394	4.61528482099204	1.79757336439306	2.95421742757452	1.83704674477313	2.40055585865549	1.31582631526765	3.06693254787953
AHI1		98.0477690956453	83.4718992571966	102.492973458784	33.4681001436112	128.225480190686	87.726607472166	64.3765431423549	101.133802241188	60.9288465643087	72.5642335993654	91.0576860458382	56.4362477017299	77.554394338174	127.074746183613	61.5333588856848	66.4922899437008	54.2696886332408	68.8286322888289	68.1921938123977	85.5167312412366	95.2808943490828	78.8032413720173	63.2912702759637	75.3950795064953	51.6649749504204	51.5609500961923	50.6362677503126	64.5129107443286	35.6967939165255	48.6205038449954	52.7347916046576	48.9779795127403	50.6043870400122
AHNAK		6.95889886589856	11.4953476285341	12.5599434266611	19.991012837459	12.63499727822	10.6165958087335	12.7248002385526	9.63179068963691	14.032646682716	26.5968491062681	19.9188688225271	16.1246422004943	15.7532363499416	11.3426660236461	18.5952458171025	10.9507444338559	14.6811657683207	10.3714377421523	11.0064593521765	13.2783800536798	12.1855837670936	11.50264982895	9.47789405130904	8.72475810883025	12.7343248117233	9.50087900323212	14.2414503047754	20.6720936905202	26.5879568481707	12.1245085155026	12.9320267224344	13.5968719244324	19.0149817968531
AHNAK2		0.207728324355181	0.783773701945508	1.24640659959232	0.112309060884601	0.789687329888748	0.894029120735449	0.615716140575126	0.385271627585476	2.26333011011548	0	0.113822107557298	1.20333150749957	2.59668731042993	0.645517578581487	0.169047689246387	1.65442901518687	0.202498838183734	0.707143482419475	0.717812566446292	1.09001627306327	0.907437089038884	0.302701311288159	0.315929801710301	1.15232654267569	1.09151355529057	1.28101739369422	0.659326402998862	1.09851705601798	1.23092392815605	0.122469782984875	0.774372857630802	0.438608771755883	0.613386509575906
AHR		14.7487110292178	18.6799398963679	32.8859587430897	9.43396111430651	26.355814635037	25.5915835810522	12.1090840979775	25.6205632344342	23.2670335319871	31.2136606492429	27.6587721364234	11.190983019746	19.5617110719055	21.0254297023684	13.6928628289573	13.4717791236645	18.7311425319954	14.2607268954594	5.74250053157033	16.8457060382505	21.5192223972078	13.7224594450632	14.9540106142876	4.11545193812747	4.85117135684699	15.4789601738051	6.19766818818931	22.5695322418239	39.6357504866248	12.0020387325178	12.8545894366713	10.9652192938971	20.4462169858635
AHSA1		35.9370001134463	39.5805719482481	77.5648414669376	15.1617232194212	59.5226824903644	57.7766319275284	41.5950459410752	41.224064151646	21.4563694438948	30.8121987759408	59.1874959297948	31.0459528934889	44.3167967646708	49.7048535507745	58.2369289453802	42.0697663861804	45.1572409149728	51.0321879812721	38.0440660216535	40.9251564341028	48.6127011985116	43.4880883883988	32.1195298405473	43.7884086216763	32.9879652265595	34.9077239781675	41.9331592307276	43.5412214930763	38.0355493800219	31.8421435760675	41.506385169011	24.2696853704922	22.0819143447326
AHSA2		3.42751735186048	7.70710806913082	8.05370418198116	3.48158088742264	8.68656062877623	9.27555212763028	7.86748401845995	9.53547278274054	5.61305867308639	9.33398855427522	3.52848533427623	4.57265972849837	5.71271208294585	9.59054688178209	6.25476450211631	4.88450471150409	5.16372037368523	7.18929207126466	5.74250053157033	6.93646719222081	9.07437089038884	9.68644196122108	8.4247947122747	6.91395925605416	4.24477493724111	7.15234711479272	7.12072515238771	6.59110233610788	4.43132614136178	2.20445609372775	9.21503700580655	6.72533450025688	4.08924339717271
AIDA		48.0891070882243	77.0710806913082	92.809352954259	61.9946016082999	93.7753704242889	64.2583430528604	79.0853176116495	72.816337613655	79.0354874452326	59.3159917803942	37.2198291712364	47.8925939984829	61.4549330135084	74.234521536871	55.2785943835684	52.8629461519233	55.9909287578025	79.0822127839113	57.3053698879623	80.9584813720629	65.8540058902504	63.1636736221291	64.4496795489015	41.9776097689002	28.8644695732396	57.0052740193927	31.2520715021461	34.7530850449324	102.659055608215	69.1954273864545	62.8790760396211	52.7792555346246	52.9557019933866
AIF1		4.98547978452434	12.1484923801554	13.7104725955155	6.96316177484528	3.15874931955499	10.6165958087335	5.40461945615944	13.2918711516989	44.8139361802865	6.62412090948564	9.10576860458382	4.33199342699846	5.19337462085987	4.70305664395083	5.32500221126118	5.90867505423881	4.96122153550149	2.59285943553807	4.54614625415985	2.37821732304714	17.2413046917388	12.3098533257185	6.21328610030259	4.28007001565257	6.42780204782226	3.94980363055717	0.263730561199545	5.8920460277328	12.9247012456385	5.51114023431938	6.2724201468095	7.60255204376865	6.3383272656177
AIF1L		4.46615897363639	6.92333436718532	17.4496923942925	18.5309950459592	11.0556226184425	17.5453214944332	10.3303485807605	8.18702208619137	8.51012121403421	15.1551857171565	6.03257170053678	16.846641104994	10.3867492417197	9.77498047566252	13.1857197612182	5.98745738829533	1.92373896274548	19.4464457665356	7.17812566446292	6.73828241530022	6.74096123286028	7.16393103381975	11.4787827954743	6.74934117852906	10.9151355529057	12.4899195885186	17.2743517585702	13.6815306067694	3.44658699883694	21.554681805338	11.0735318641205	13.3044660765951	13.5967342955993
AIFM1		21.9153382194716	23.5132110583652	34.3241202041578	38.1850807007644	39.089522829493	30.7322510252811	45.2209298800176	25.6205632344342	29.6043578403105	33.9235282940325	31.0734353631423	55.3532493449803	44.6630217393948	31.3537109596722	47.3333529889883	37.8943026811849	39.5885228649201	46.2000408514057	35.2924511836093	50.1407485609105	30.5935932875967	40.5619757126133	26.3274834758585	47.7392424822787	37.475298731643	37.1495044171323	42.7243509143263	36.9501191569684	32.4963917033197	54.9889325602089	33.9949684499922	39.1823836101923	38.1321946786355
AIFM2		0.934777459598313	1.30628950324251	1.24640659959232	2.24618121769203	2.46777290590234	0.894029120735449	2.18921294426712	1.54108651034191	1.81066408809238	0.5018273416277	0.682932645343787	4.69299287924833	2.25046233570594	0.7377343755217	1.43690535859429	1.02417034273473	1.82248954365361	1.65000145897877	0.598177138705243	1.68457060382505	1.55560643835237	0.908103933864476	0.421239735613735	1.48156269772589	1.21279283921175	1.81477464106681	0.923056964198407	1.09851705601798	1.72329349941847	4.28644240447063	1.62618300102468	1.16962339134902	1.7379284437984
AIG1		222.580899546576	233.564563179761	98.3702439370555	147.574106002366	123.388645295117	94.8788404380495	122.185447451908	134.267162213539	126.746486166467	150.849298893287	124.293741452569	96.8681863537155	86.9024686557217	154.186484484035	89.0881322328458	128.887898516463	115.120589507453	76.9607823366528	105.039905556641	86.9040246796808	110.577690992881	115.833701786269	99.2019577370346	171.861272936203	158.99714122066	110.594501655601	115.9095816472	107.155345555208	144.879746343967	151.495121552291	115.304118501226	128.219964276637	111.431882572956
AIM1		1.35023410830868	3.91886850972754	1.34228403033019	2.24618121769203	0.690976413652655	1.56455096128704	0.547303236066779	1.44476860344554	6.97105673915568	1.10402015158094	0.341466322671893	0.481332602999828	1.73112487361995	1.65990234492382	1.43690535859429	1.49686434707383	0.911244771826805	2.47500218846816	1.67489598837468	1.38729343844416	3.50011448629284	1.917108304825	0.737169537324037	0.164618077525099	0.970234271369398	0.106751449474518	0	0.798921495285803	4.06204896291496	1.83704674477313	1.5487457152616	4.23988479364021	1.53346627393977
AIMP1		96.1782141764487	80.598062350063	78.715370635792	58.6253297817619	57.9433078305869	59.3411828888154	51.1044396677355	97.5700396860219	70.2537666179845	62.5276867668114	59.9842506826959	49.4569249582324	45.7882529072478	62.6152051224042	58.152405100757	72.4797473319961	63.3821363515088	47.7321850633146	58.6213595931138	44.2942976417529	81.5397041436369	70.630305967237	49.7062888024208	66.3410852426149	74.4654803276013	54.4432392320043	51.1637288727117	55.7247742961848	54.7761148029442	39.4352701211298	44.5264393137711	53.6564730781364	49.5820761907191
AIMP2		21.0844249220508	16.0673608898829	20.4218927471665	16.2848138282672	28.3300329597588	21.9037134580185	16.7611616045451	31.1106839275272	16.6581096104499	25.7939253596638	20.8294456829855	20.4566356274927	22.4180671133784	21.8553808748303	27.3857256579146	23.6347002169553	30.3748257275602	26.4000233436604	22.252189559835	20.5121244112816	20.4821514383062	19.5746847966343	14.7433907464807	20.5772596906374	19.404685427388	18.2544978601426	15.5601031107732	20.6720936905202	18.3407665295251	28.1680500865213	17.9654502970346	18.860177185503	24.7399225528949
AIP		33.7558527077169	41.1481193521391	25.1198868533222	56.042221381416	22.4073779855932	24.5858008202249	35.3010587263072	19.4562171930666	24.5344983936518	37.1352232804498	35.9677859881061	48.9755923552325	29.1694541204962	31.9992285382537	29.3297740842481	48.6087001128713	35.6397955203372	26.7535950848701	34.9335449003862	22.4939721804875	18.2783756506404	35.6178542949067	36.7531669322984	25.021947783815	69.4930296868331	47.7178979151096	48.9220191025156	49.5331327077198	75.3325444031503	89.6478811449286	72.5587367600062	46.9311385778795	49.3776140208604
AJAP1		5.60866475758988	1.95943425486377	0.287632292213613	0.89847248707681	1.18453099483312	1.11753640091931	1.02619356762521	3.27480883447655	3.07812894975705	2.10767483483634	0.682932645343787	1.56433095974944	2.16390609202494	1.29103515716297	1.01428613547832	1.26051734490428	0.506247095459336	0.9428579765593	0.239270855482097	1.28820104998387	0	1.41260611934474	0.631859603420603	1.81079885277609	0.970234271369398	0.320254348423555	0.923056964198407	0.199730373821451	3.44658699883694	0.857288480894126	1.00668471492004	5.84811695674511	2.14685278351567
AJUBA		1.66182659484145	2.48195005616077	0.479387153689355	4.15543525273025	0.197421832472187	1.67630460137897	3.07858070287563	0.674225348274584	4.61719342463558	2.30840577148742	2.04879793603136	1.6846641104994	2.85635604147293	2.58207031432595	4.31071607578286	0.787823340565175	2.22748722002108	0.47142898827965	1.07671884966944	2.47730971150743	0.648169349313489	2.32071005320922	0.631859603420603	2.30465308535139	3.63837851763524	3.41604638318458	3.69222785679363	1.09851705601798	1.96947828504968	2.08198631074288	1.00668471492004	2.19304385877942	1.63569735886908
AK1		20.9805607598733	17.3736503931254	27.2291903295553	50.3144592763014	25.4674163889121	29.7264682644537	41.5950459410752	19.6488530068593	21.637435852704	34.4253556356602	41.8865355810856	39.9506060489858	43.2781218404989	36.5178515883241	34.992871674002	39.0760376920327	35.9435437776128	31.8214567088764	30.7463049294495	41.7178955417852	20.2228836985808	39.4520709045567	36.2266172627812	43.9530266992014	55.6671913198192	49.9596783540745	54.1966303265065	63.3145285013999	31.3885601679793	24.0040774650355	83.8645804814159	32.603252033854	43.6526732648186
AK2		32.8210752481186	20.5087452009074	137.104725955155	19.8787037765744	94.6637686704137	123.152511381308	69.3022722669559	76.9580076101989	61.5625789951411	25.8942908279893	80.1307637203376	49.4569249582324	46.8269278314198	49.7970703477147	71.676220240468	72.9524413363352	50.4222107077499	111.375098481067	135.905845913831	132.090153817576	65.3354704107996	73.0519164575423	58.2363934485989	69.4688287155918	16.2514240454374	37.896764563454	56.5702053773024	56.0243698569169	83.3335499361646	30.0050968312944	176.014950539481	64.9140982198708	62.7698861466011
AK3		222.788627870931	127.232597615821	134.611912755971	190.700785382053	116.972435739771	120.693931299286	148.59282859213	150.255934758336	142.589796937275	108.896533133211	131.00924579845	158.960092140693	188.000161275127	164.145898553578	162.877448588894	160.085702802844	176.072739800757	142.135839966314	103.963186706971	166.970674555601	100.984784623042	120.676922766879	131.848037247099	164.782695602624	159.482258356345	144.541462588498	128.041187462379	148.799128496981	178.483969582627	248.736129242281	155.494069812265	213.017660149441	187.491809760369
AK4		16.2028092997041	16.4592477408557	15.2445114873215	7.86163426192209	21.7164015719406	16.7630460137897	9.85145824920202	13.0992353379062	7.51425596558339	30.6114678392897	26.6343731684077	5.29465863299811	14.3683364510456	9.59054688178209	6.00119296824673	9.4538800867821	8.30245236553311	5.30357611814606	8.25484451413235	7.4319291345223	15.5560643835237	5.54952404028291	10.5309933903434	6.58472310100396	3.51709923371407	8.32661305901242	14.1095850241757	29.460230138664	8.37028271146114	2.939274791637	5.03342357460022	1.46202923918628	3.78255014238475
AK5		11.7366503260677	5.87830276459131	1.43816146106806	2.13387215680742	2.96132748708281	0.782275480643518	2.12080003975877	4.43062371723298	2.71599613213858	2.5091367081385	9.56105703481301	1.92533041199931	1.12523116785297	5.25635742559211	1.09880998010151	0.709041006508658	3.03748257275602	2.8285739296779	1.31598970515153	5.05371181147516	3.11121287670474	4.23781835803422	4.42301722394422	1.64618077525099	6.06396419605874	1.60127174211777	1.84611392839681	1.89743855130378	2.5849402491277	2.4493956596975	0.542061000341562	1.02342046743039	1.43123518901045
AK7		0.727049135243133	0.391886850972754	2.39693576844677	0.336927182653804	2.56648382213843	2.45858008202249	0.615716140575126	2.98585511378744	0.0905332044046192	1.0036546832554	1.13822107557298	1.08299835674961	1.21178741153397	0.922167969402124	1.60595304784067	0.787823340565175	0.70874593364307	1.8857159531186	1.19635427741049	1.88275538074565	1.42597256848967	0.403601748384212	0.526549669517169	1.48156269772589	0	1.06751449474518	0.395595841799317	0.599191121464352	0.369277178446815	0.489879131939501	2.16824400136625	1.16962339134902	1.53346627393977
AK8		0.727049135243133	0	0.479387153689355	0.561545304423006	0.296132748708281	0.335260920275793	0.273651618033389	0.481589534481845	0.181066408809238	1.10402015158094	0.682932645343787	1.08299835674961	0.77900619312898	0.7377343755217	0.76071460160874	0.472694004339105	0.70874593364307	0.707143482419475	0.478541710964194	0.693646719222081	0.259267739725395	0.504502185480264	0.631859603420603	1.64618077525099	0.848954987448223	1.38776884316874	0	1.09851705601798	0.369277178446815	0.489879131939501	0.309749143052321	1.16962339134902	0.511155424646588
AKAP1		4.15456648710362	2.74320795680928	11.6011691192824	2.47079933946123	11.4504662833869	15.6455096128704	6.3624001192763	9.24651906205143	6.88052353475106	4.41608060632376	4.78052851740651	8.90465315549683	4.93370588981687	4.88749023783126	11.4107190241311	8.19336274187782	8.20120294644124	9.90000875387265	10.6475530689533	12.3865485575372	8.94473702052614	7.36573190801186	4.00177748833048	4.60930617070277	2.42558567842349	6.61858986742013	8.57124323898521	7.78948457903658	15.7558262803974	5.87854958327401	26.2512398736842	14.6202923918628	13.4945032106699
AKAP10		7.68594800114169	8.49088177107633	12.0805562729717	4.94159867892246	16.4847230114276	12.8516686105721	10.6040001987938	16.951951613761	13.0367814342652	11.341297920786	5.1219948400784	7.82165479874721	10.9926429474867	11.4348828205863	10.480956733276	6.3025867245214	12.959925643759	8.13215004782396	10.1690113579891	11.1974398960136	14.6486272944848	8.17293540478028	14.4274609447704	7.73704964367965	3.27454066587172	9.07387320533405	9.88989604498293	5.19298971935772	13.0477936384541	8.45041502595639	11.9253420075144	10.9652192938971	8.48518004913337
AKAP11		161.093315537443	190.19575167211	162.991632254381	86.7025950029122	288.038453576921	189.645927236007	126.974350767493	201.593379134101	116.244634455531	122.345505888833	127.366938356616	122.378814312706	141.000120956345	123.570507899885	149.269109604559	126.051734490428	126.258025607558	128.228684812065	152.89407665306	186.194597916899	183.691193595443	144.590326358644	100.992226613393	122.475849678674	111.698220491402	119.668374860935	118.810617820395	117.641190180835	169.375132514272	143.044706526334	163.005486531284	92.9850596122473	204.359938773706
AKAP12		41.0263440601482	25.3420163629047	40.5561532021194	15.9478866456134	18.0640976712051	28.1619173031666	20.6606971615209	20.9009857965121	16.6581096104499	41.5513038867736	46.6670640984921	28.7596230292398	18.8692611224575	21.8553808748303	19.8631034864504	23.2407885466727	16.1999070546987	17.3250153192771	23.4485438372455	21.8994178497257	22.6859272259721	12.3098533257185	28.8549218895409	10.3709388840812	13.9471176509351	19.2152609054133	21.4940407377629	76.3968679867049	26.4648644553551	12.8593272134119	13.7063995800652	14.7664953157814	16.8681290133374
AKAP13		4.67388729799157	2.09006320518802	21.1889121930695	1.90925403503822	7.30460780147092	12.963422250664	7.86748401845995	6.16434604136762	7.96692198760649	7.42704465608996	5.91874959297948	6.85898959274756	5.71271208294585	5.1641406286519	9.97381366553681	10.2417034273473	5.26496979277709	13.5535834130399	19.1416684385678	16.0529669305682	11.148512808192	5.65042447737896	7.68762517495067	7.24319541110435	1.69790997489645	4.6970637768788	5.01088066279135	5.69231565391135	7.63172835456751	4.65385175342526	20.6757552987424	11.8424368374089	7.36063811491087
AKAP17A		66.680792118013	54.8641591361855	49.3768768300035	89.1733943423734	64.7543610508774	49.2833552805416	47.4101428242847	59.7171022757488	47.2583326992112	87.8197847848475	42.3418240113148	71.9592241484744	77.121613119769	62.7996387162847	73.5357448221782	48.0572237744757	64.2933811233356	44.1964676512172	43.7865665532238	62.4282047299873	80.2433654450099	53.6790325351001	38.7540556764636	66.50570332014	59.5481284052968	47.7178979151096	59.9987026728965	77.1957894819907	50.7140658400293	31.9646133590524	52.2701678900792	32.1646432620981	67.574747138279
AKAP6		8.82845378509518	4.96390011232155	6.32791042869948	3.48158088742264	7.30460780147092	5.81118928478042	3.83112265246745	10.8839234792897	6.97105673915568	4.21534966967268	4.32524008717732	3.24899507024884	5.27993086454086	6.82404297357572	4.98690683276841	5.67232805206926	4.75872269731776	5.06786162400624	8.13520908639131	4.65734225763398	7.12986284244837	7.36573190801186	8.4247947122747	7.73704964367965	4.85117135684699	3.41604638318458	1.58238336719727	5.8920460277328	0.49236957126242	1.59210717880338	4.18161343120633	3.94747894580295	3.06693254787953
AKAP7		5.92025724412265	2.09006320518802	6.61554272091309	1.01078154796141	3.45488206826327	6.36995748524008	2.05238713525042	5.10484906550756	4.52666022023096	3.61315685971944	6.82932645343787	3.00832876874893	2.76979979779193	1.84433593880425	2.87381071718857	4.88450471150409	3.34123083003162	3.06428842381772	2.51234398256202	2.57640209996773	4.66681931505712	3.4306148612658	3.79115762052362	2.46927116287648	2.54686496234467	2.02827754001585	0.923056964198407	2.49662967276813	3.69277178446815	3.06174457462188	5.34317271765254	2.6316526305353	4.49816773688998
AKAP8		14.7487110292178	8.88276862204908	11.7929239807581	27.5157199167273	12.8324191106922	12.6281613303882	21.8237165381628	15.2182292896263	11.407183754982	12.5456835406925	16.3903834882509	29.3612887829895	17.1381362488376	15.8612890737165	9.88928982091362	15.0474258047948	14.6811657683207	18.0321588016966	15.7918764618184	19.1248309728374	11.0188789383293	14.1260611934474	18.0079986974872	21.0711139232127	21.1025954022844	19.2152609054133	24.6588074721574	17.5762728962877	13.1708860312697	35.5162370656138	26.096365302158	13.3044660765951	27.6023929309158
AKAP8L		24.3042139495561	19.9862293996104	23.1064608078269	45.3728605973789	24.5790181427873	21.5684525377427	29.4175489385894	18.9746276585847	20.2794377866347	32.1169498641728	30.5043248253558	30.3239539889892	37.565409757553	29.0482910361669	35.838110120234	27.1799052494985	33.0073106239487	41.9571799568888	32.6604717733063	37.1596456726115	21.2599546574824	30.6737328772001	32.6460795100645	44.4468809317767	53.484164209238	42.2735739919092	34.4168382365406	41.2443221941296	21.0487991714685	34.0465996697953	36.7827107374631	21.4918298160383	32.3050228376644
AKAP9		70.8353586051166	66.2288778143954	64.7172657480629	55.5929851378776	93.6766595080528	80.0156063058227	64.7186076648966	72.5273838929659	47.8015319256389	45.9673844930973	52.6996357990289	50.2992570134821	58.6851332157165	78.3842773991806	61.6178827303079	41.9122017180673	57.4084206250887	57.867908311327	50.1272442234994	78.976633602857	52.1128156848045	53.7799329721962	80.0355497666097	64.6949044673639	51.3011370986569	67.146661719472	52.746112239909	52.9285490626845	38.6510113441	32.9443716229314	53.7414763195777	48.3931678170658	51.6266978893054
AKD1		1.0386416217759	1.04503160259401	1.91754861475742	0.561545304423006	5.92265497416561	5.0289138041369	2.4628645623005	2.98585511378744	2.44439651892472	1.30475108823202	1.93497582847406	2.76766246724901	1.81768111730095	3.04315429902701	2.19761996020303	1.02417034273473	0.404997676367469	4.36071814158676	3.46942740449041	2.67549448842803	5.8335241438214	1.51350655644079	3.15929801710301	0.987708465150594	0.363837851763524	1.28101739369422	2.10984448959636	1.09851705601798	4.55441853417739	1.10222804686388	4.49136257425865	1.31582631526765	4.29370556703134
AKIP1		21.7076098951164	11.3647186782099	13.9981048877292	13.2524691843829	6.41620955534608	8.71678392717063	10.5355872942855	11.750784641357	12.8557150254559	11.0402015158094	9.33341281969842	7.5809884972473	16.5322425430706	11.5270996175266	9.12857521930488	14.0232554620601	14.478666930137	12.8464399306205	14.1169804734437	7.6301139114429	11.6670482876428	5.04502185480264	18.3239284991975	14.4863908222087	12.9768833795657	13.8776884316874	13.0546627793775	11.5843616816441	10.3397609965108	9.92005242177489	13.0094640081975	14.4740894679442	10.8364950025077
AKIRIN1		245.950336036534	183.272417304925	194.247674674926	150.831068768019	176.593829146371	176.682504985343	152.629189958123	311.299475089065	154.992845940708	162.391327750724	186.440612178854	139.58645486995	159.523157104079	222.334697422852	128.6452915165	163.867254837556	214.446269636575	145.789414625482	163.780900577496	132.981985313719	192.247029006381	144.590326358644	113.313488880095	187.829226456138	158.512024084975	122.443912547272	137.535487665563	166.874727327822	101.305039287243	113.407019043994	116.697989644962	115.06170112396	162.342962867756
AKIRIN2		18.5916850297887	16.9817635421527	16.0115309332244	16.3971228891518	14.9053483516501	19.1098724557202	11.3565421483857	15.8924546379009	9.95865248450811	17.2628605519929	10.8131002179433	17.3279737079938	10.6464179727627	13.5558691502112	11.9178620918703	11.6597854403646	14.9849140255963	13.0821544247603	13.6384387624795	12.2874561690769	20.6117853081689	12.2089528886224	16.3230397550322	12.1817377368573	8.12571202271871	12.7034224874677	8.96683908078453	15.0796432235195	13.0477936384541	10.5324013366993	16.1069554387207	18.860177185503	18.7082885420651
AKNA		0.830913297420723	0.391886850972754	0.0958774307378709	2.24618121769203	0.789687329888748	0.335260920275793	1.36825809016695	0.385271627585476	1.901197292497	1.20438561990648	1.13822107557298	0.962665205999657	0.346224974723991	1.01438476634234	1.18333382472471	1.10295267679125	0.303748257275602	0.707143482419475	1.07671884966944	0.198184776920595	0.259267739725395	0.403601748384212	0.947789405130904	0.164618077525099	1.21279283921175	0.533757247372591	0.659326402998862	0.199730373821451	1.23092392815605	0.612348914924376	0.387186428815401	1.31582631526765	0.920079764363859
AKR1A1		39.2606533031292	62.7018961556406	35.2828945115365	60.3099656950309	44.0250686412977	42.0193686745661	77.3065820944325	42.283561127506	34.8552836957784	47.573231986306	81.8380953336971	35.8592789234872	54.7901022500716	64.9206250459096	37.8666823911906	69.4072363037919	54.9784345668839	70.1250620065979	45.9400042525627	57.6717700838931	36.8160190410062	59.7330587608633	41.281494090146	86.0952545456268	97.1447064208609	55.9377595246475	82.5476656554576	70.0054960244185	48.621495162164	89.8928207108983	42.0484461693526	28.0709613923765	33.8384891116042
AKR1B1		19.6303266515646	21.4231478531772	17.6414472557682	26.7295564905351	18.6563631686217	20.8979306971911	31.2646973603147	15.3145471965227	10.5018517109358	20.8760174117123	25.7237963079493	23.2242980947417	25.6206481295753	20.0110449360261	26.0333441439436	26.4708642429899	23.591114648405	24.9857363788214	20.9361998546835	27.0522220496612	15.426430513661	25.7296114594935	24.5372145995001	21.8942043108382	45.3584521865193	41.7398167445366	25.7137297169556	25.9649485967886	38.5279189512844	58.6630260497552	35.1565277364384	25.8779175335971	21.0596034954394
AKR1C2		1.86955491919663	1.82880530453952	1.72579375328168	1.12309060884601	0.690976413652655	0.670521840551587	3.42064522541737	1.83004023103101	3.62132817618477	5.018273416277	1.25204318313028	1.08299835674961	2.07734984834395	0.36886718776085	1.52142920321748	1.02417034273473	10.7324384237379	1.17857247069912	1.07671884966944	1.88275538074565	1.16670482876428	3.22881398707369	3.58053775271675	0.493854232575297	1.33407212313292	2.02827754001585	0.791191683598635	2.09716892512523	4.9236957126242	2.81680500865213	0.696935571867722	1.16962339134902	1.32900410408113
AKR1C3		1.14250578395349	6.13956066523981	2.87632292213613	3.93081713096104	0.197421832472187	0.670521840551587	1.77873551721703	0.288953720689107	4.88879303784944	1.0036546832554	1.59350950580217	0.8423320552497	0.77900619312898	0.829951172461912	0.422619223115967	0.472694004339105	10.8336878428298	2.23928769432834	2.15343769933888	0	0.907437089038884	1.21080524515263	1.15840927293777	0.658472310100396	0.970234271369398	0.533757247372591	0.395595841799317	1.09851705601798	3.07730982039012	1.22469782984875	0.387186428815401	2.19304385877942	1.12454193422249
AKR1E2		3.42751735186048	6.13956066523981	1.53403889180593	3.36927182653804	2.86261657084671	1.89981188156283	2.94175489385894	2.7932192999947	1.44853127047391	6.32302450450902	3.30084111916164	1.6846641104994	2.25046233570594	4.24197265924977	3.12738225105815	0.393911670282588	3.13873199184788	1.8857159531186	2.03380227159783	3.27004881918981	3.11121287670474	1.31170568224869	3.26460795100645	1.48156269772589	3.27454066587172	2.66878623686296	0.923056964198407	0.399460747642902	6.40080442641146	2.20445609372775	3.48467785933861	1.46202923918628	5.00932316153657
AKR7A2		44.7654538985415	35.4004455378721	45.4459021697508	49.9775320936476	41.7547175678676	43.5839196358531	43.3053685537839	44.0172834516407	39.8346099380325	51.6882161876531	59.3013180373521	79.5402126457217	29.0828978768152	42.7885937802586	55.1940705389453	41.0455960434456	34.6273013294186	58.1036228054668	55.9893801828107	42.9070042033088	48.6127011985116	51.9637251044672	33.2779391134851	57.6163271337846	68.5227954154637	32.13218629183	43.3836773173251	50.1323238291841	63.5156746928522	68.0931993395906	63.6534488972519	57.0191403282649	49.6843072756484
AKR7A3		3.84297400057084	132.065868777818	13.0393305803504	253.930786660083	1.08582007859703	9.49905940781415	7.6622453049349	6.35698185516036	159.972172182962	6.72448637781118	4.78052851740651	8.90465315549683	3.46224974723991	2.85872070514659	4.90238298814521	9.37509775272559	2.73373431548041	5.42143336521597	38.5226077326177	1.68457060382505	14.3893595547594	26.3350140820698	1.47433907464807	4.28007001565257	3.27454066587172	2.13502898949036	0.395595841799317	10.9851705601798	132.816691848038	49.7227318918593	4.72367443154789	61.8438368175796	59.7029535987215
AKT1		68.96580368592	68.5801989202319	28.7632292213613	94.4519202039497	29.4158530383559	20.1156552165476	59.9981172538206	40.453520896475	46.8056666771881	80.6938365337342	58.0492748542219	68.4695627767256	63.4457266181713	59.7564844172577	69.1405049017722	75.4734760261438	78.1645515389215	49.5000437693632	38.6422431603587	53.5098897685606	36.6863851711434	57.4123487076541	68.2408371694251	56.4640005911089	86.108291584034	80.8108472522103	84.1300490226548	66.6100796694538	49.1138647334264	89.280471795974	13.3966504370129	26.316526305353	47.94637883185
AKT1S1		4.05070232492602	4.96390011232155	6.90317501312671	11.1185970275755	7.99558421512358	10.8401030889173	8.9620904905935	4.43062371723298	7.0615899435603	9.0328921492986	8.76430228191193	14.5603112407448	10.7329742164437	7.65399414603763	6.08571681286992	9.05996841649952	7.0874593364307	6.01071960056554	8.73338622509655	13.7738419959813	4.79645318491982	7.36573190801186	7.1610755054335	10.5355569616063	8.48954987448223	6.08483262004754	8.17564739718589	10.4858446256262	11.2014077462201	9.67511285580514	16.8813282963515	7.45634911985002	10.7342639175784
AKT2		35.4176793025583	37.3598797927359	22.1476865004482	67.1608184089915	27.3429237973979	25.926844501328	46.3839492566595	23.5015692827141	37.4807466235124	31.3140261175685	28.683171104439	37.4236098832367	41.5469969668789	35.0423828372807	36.0916816541036	44.748365744102	35.9435437776128	47.6143278162446	39.0011494435818	40.1324173264204	17.6302063013269	30.471932003008	43.1770729004079	41.3191374587998	55.0607949002133	42.4870768908582	40.4826411441301	51.630301632845	39.266473308178	61.7247706243771	29.8133550187859	28.3633672402138	38.2344257635648
AKT3		1038.84935010026	845.169308597906	665.868756474513	431.0421756751	580.815031133174	546.587053689635	510.975983772846	737.891484733084	639.52655591423	510.258040967045	562.281211333051	441.141330649343	523.838386757398	840.279453719216	499.366874033826	535.325959914037	663.689942147189	518.807601601755	534.411455719264	427.286379040802	662.817976607973	580.177513302304	701.469469730773	523.156250374765	543.937588386469	496.287488607035	421.837032638672	391.870993437686	378.755292693617	264.657201030315	315.711814056078	505.862116758452	423.747847032022
AKTIP		98.878682393066	96.0122784883247	79.2906352202192	66.2623459219147	77.2906474128612	63.5878212123088	76.622453049349	120.493701527358	59.4803152938348	71.4602134477845	92.9926618743123	65.2205677064768	87.4218061178077	110.475722734375	82.3262246629903	79.8065043992523	102.565661540061	68.1214888064094	72.7383400665576	104.542469825614	78.1692235272067	71.1348081527173	83.8267073871333	112.434146949643	82.2273544985565	76.6475407227041	74.2401529776719	84.2862177526522	64.2542290497458	97.7308868219304	71.4746147593231	43.5684713277511	66.7568984588444
ALAD		13.0868844343764	17.3736503931254	10.4506399504279	38.297389761649	11.8453099483312	14.1927122916753	26.8178585672722	9.63179068963691	20.6415706042532	21.6789411583166	25.3823299852774	29.8426213859894	22.5911796007404	14.2013867287927	25.4416772315812	25.2891292321421	15.5924105401475	22.9821631786329	19.620210149532	24.5749123381537	12.0559498972309	23.8125031546685	20.0088874416524	25.8450381714405	51.3011370986569	34.9077239781675	37.4497396903354	28.7611738302889	25.6032177056458	26.453473124733	29.5810431614966	19.5911918050961	23.9220738734603
ALAS1		20.4612399489853	17.2430214428012	17.2579375328168	26.5049383687659	13.9182391892892	11.9576394898366	26.7494456627638	13.2918711516989	19.1930393337793	24.3888088031062	20.8294456829855	32.9712833054882	18.5230361477335	19.4577441543848	16.9892927692619	33.3249273059069	22.6798698765782	27.6964530614294	21.1754707101656	16.2511517074888	18.6672772602285	21.4917931014593	17.3761390940666	23.8696212411393	31.1687759677419	27.7553768633747	28.3510353289511	25.1660271015028	38.1586417728375	24.1265472480204	30.5102905906536	20.6146122725265	16.9703600982667
ALB		3.2197890275053	115.21473418599	35.2828945115365	323.113168164998	2.76390565461062	105.048421686415	5.1993807426344	17.6261769620355	366.478411429899	47.7739629229571	9.21959071214112	35.8592789234872	37.046072295467	11.9881836022276	7.35357448221782	19.3804541779033	0.303748257275602	36.300032097533	38.1637014493945	5.54917375377665	64.8169349313489	38.241265659404	15.3752503499013	3.29236155050198	4.72989207292581	7.57935291269079	3.16476673439454	23.1687233632883	109.059860034626	28.7803990014457	3.40724057357553	80.9964198509198	100.493156485519
ALCAM		558.581464191081	499.00259023864	291.275634581652	214.847233472242	410.933544290857	314.139482298418	269.273192144855	387.679575257886	322.026608067231	172.126778178301	193.269938632292	243.313630816413	302.687184152449	313.260459205902	242.498910223942	340.733594794438	284.308368809963	236.421637622244	255.660909082621	262.594829419788	319.677123081413	236.409724116052	271.910249338666	262.565833652533	243.528802113719	311.180475218221	197.13859449666	218.604894147578	389.464330868574	540.581622095239	242.456141724204	277.200743749718	319.676602573976
ALDH16A1		8.82845378509518	11.6259765788584	8.72484619714625	16.5094319500364	8.48913879630405	7.37574024606746	10.6724131033022	4.43062371723298	9.77758607569888	14.7537238438544	10.4716338952714	8.54365370324696	12.1178741153397	10.3282812573038	15.2142920321748	11.1870914360255	16.4024058928825	9.66429425973282	10.8868239244354	12.981102888299	3.37048061643014	12.6125546370066	13.9009112752533	13.6633004345832	26.5601631787373	10.3548905990283	19.7797920899659	18.5749247653949	18.4638589223407	32.2095529250222	11.2284064356466	17.1057420984795	15.2324316544683
ALDH18A1		55.6711909271884	65.3144751621256	51.2944254447609	109.950570606025	131.285518594004	51.1831671621045	99.4039502506287	68.8673034309039	57.9412508189563	86.8161301015921	78.9925426447647	74.1252208619736	105.512061047136	86.2227051390986	79.2833662565554	80.4367630717044	79.7845422443913	89.2179360319237	75.2506840491196	83.9312530258719	50.8164769861775	97.368921797691	69.5045563762663	141.73616474911	113.51740975022	86.1484197259362	118.546887259195	97.0689616772251	77.4251150810155	95.8938400771572	100.978220635057	60.9666192740678	59.9074157685802
ALDH1A1		119.963107315117	86.4763651146543	229.338814324987	143.75559793229	162.97172270579	269.773287181922	207.359513564801	216.330018889245	181.247475218048	113.111882802884	224.115729780319	205.288355179427	81.0166440854139	98.118671944386	179.613169824286	298.269916737975	122.106799424792	523.521891484551	260.685597047745	239.407210520078	326.547718184136	204.121584245315	292.866926185449	171.202800626103	132.558257325844	245.314830892443	223.511650616614	218.105568213024	284.343427404048	148.800786326623	857.463065254587	455.568310930444	254.862094728789
ALDH1B1		0.727049135243133	1.95943425486377	1.62991632254381	1.90925403503822	1.87550740848578	3.5761164829418	1.84714842172538	2.31162976551286	1.35799806606929	2.10767483483634	2.16262004358866	7.09965589424747	0.952118680490975	1.4754687510434	2.19761996020303	3.38764036443025	2.53123547729668	1.8857159531186	1.31598970515153	2.97277165380892	2.46304352739126	2.92611267578553	0.84247947122747	3.78621578307728	3.39581994979289	2.24178043896488	2.90103617319499	2.59649485967886	6.77008160485827	10.1649919877446	5.65292186070486	5.11710233715197	3.57808797252612
ALDH1L1		0	1.56754740389102	0.862896876640838	5.50314398334546	0.493554581180468	1.11753640091931	0.342064522541737	0.385271627585476	2.71599613213858	0.20073093665108	0.227644215114596	0.721998904499743	0.865562436809977	0	0	0.787823340565175	0	0.707143482419475	0.239270855482097	0.396369553841189	0.129633869862698	1.917108304825	0.105309933903434	0	0.121279283921175	0	0.395595841799317	0.0998651869107254	1.96947828504968	2.32692587671263	0.619498286104642	2.04684093486079	0.715617594505224
ALDH1L2		1.86955491919663	9.53591337367034	10.8341496733794	8.9847248707681	9.27882612619279	7.71100116634325	9.16732920411855	5.87539232067851	8.41958800962959	3.5127913913939	8.87812438946923	6.49799014049768	6.92449949447982	4.33418945618998	5.40952605588437	4.80572237744757	2.73373431548041	9.428579765593	8.25484451413235	5.15280419993546	5.18535479450791	6.15492666285923	6.63452583591633	9.87708465150594	5.70012634429521	3.41604638318458	8.17564739718589	4.59379859789337	16.1251034588443	9.43017328983539	9.75709800614811	13.743074848351	12.6766545312354
ALDH2		51.8282169266176	52.7740959309975	33.8447330504684	75.5839979753366	49.9477236154633	57.4413710072526	74.2280013915569	41.8019715930242	41.1926080041017	88.5223430631263	83.5454269470566	105.652506358462	49.7698401165737	72.3901855980668	90.6095614360633	52.4690344816407	46.9797304586264	82.8536446901485	60.0569847260064	88.6876876719661	56.3907333902735	57.311448270558	63.7125100115774	65.6826129325145	105.391697727501	63.5171124373383	108.261395372413	112.248470087655	77.5482074738311	102.50720835834	83.4773940526005	96.640132710213	84.647338321475
ALDH3A2		2.49273989226217	3.65761060907904	5.46501355205864	0.561545304423006	2.56648382213843	5.14066744422883	2.39445165779216	1.83004023103101	3.34972856297091	3.5127913913939	2.39026425870325	1.44399780899949	3.11602477251592	1.4754687510434	3.55000147417412	6.14502205640837	1.11374361001054	1.53214421190886	3.58906283223146	2.87367926534862	2.98157900684205	2.52251092740132	3.26460795100645	2.63388924040158	0.727675703527048	1.28101739369422	1.18678752539795	1.59784299057161	2.33875546349649	0.367409348954625	1.00668471492004	3.21646432620981	0.817848679434541
ALDH3B1		0.415456648710362	1.30628950324251	0.767019445902967	3.93081713096104	0.592265497416561	1.11753640091931	0.478890331558432	0.577907441378214	0.814798839641573	1.10402015158094	1.36586529068757	1.80499726124936	0.692449949447982	0.461083984701062	0.845238446231933	0.787823340565175	0.607496514551203	0.589286235349562	0.598177138705243	1.58547821536476	0.907437089038884	0.302701311288159	0.526549669517169	0.658472310100396	0.727675703527048	0.427005797898073	0	1.1983822429287	2.83112503475891	3.06174457462188	1.47130842949852	3.07026140229118	4.80486099167793
ALDH4A1		2.90819654097253	2.87383690713353	1.34228403033019	6.06468928776847	2.76390565461062	2.45858008202249	4.03636136599249	1.2521327896528	0.905332044046192	5.41973528957916	2.61790847381785	5.53532493449803	2.51013106674893	4.33418945618998	6.25476450211631	3.86033436876936	3.23998141093975	3.30000291795755	3.34979197674936	6.54009763837962	0.388901609588093	2.62341136449737	4.73894702565452	5.59701463585337	5.33628849253169	5.23082102425139	2.76917089259522	3.99460747642902	6.89317399767388	9.18523372386564	4.33648800273249	4.38608771755883	3.78255014238475
ALDH5A1		13.6062052452643	14.7610713866404	8.34133647419477	11.1185970275755	5.13296764427686	4.58189924376918	5.33620655165109	7.8017504586059	14.7569123179529	14.6533583755288	11.0407444330579	13.4773128839952	9.60774304859075	6.91625977051593	12.3404813149862	12.1324794447037	10.6311890046461	7.89643555368414	7.29776109220397	6.34191286145903	4.01864996574363	11.9062515773342	12.0053324649915	9.71246657398084	16.1301447615162	8.2198616095379	10.1536266061825	9.58705794342964	17.3560273870003	10.8998106856539	9.36991157733271	17.8367567180726	16.3569735886908
ALDH6A1		2.38887573008458	3.52698165875478	0.862896876640838	4.26774431361485	0.690976413652655	2.34682644193055	2.87334198935059	4.33430581033661	2.08226370130624	5.82119716288132	3.98377376450542	1.44399780899949	0.865562436809977	2.67428711126616	4.39523992040605	3.23007569631722	2.02498838183734	1.17857247069912	2.99088569352622	4.75643464609427	3.24084674656744	2.21980961611316	2.31681854587554	2.79850731792668	4.36605422116229	3.5227978326591	3.16476673439454	2.29689929894668	2.09257067786529	0.857288480894126	1.08412200068312	3.21646432620981	2.35131495337431
ALDH7A1		23.1617081656027	28.3464822203625	18.2167118401955	36.1635176048416	37.4114372534795	18.6628578953525	26.4073811402221	25.4279274206414	24.1723655760333	27.700869257849	34.9433870200904	36.581277827987	34.1897162539941	23.423066422814	33.0488232476686	31.1190219523244	14.8836646065045	49.9714727576429	26.6787003862538	31.4122871419143	31.7602981163609	29.1602263207593	25.0637642690172	28.8081635668923	38.0816951512489	29.5701515044415	39.6914494605315	31.5573990637892	48.8676799477952	72.3796417440612	58.2328388938363	57.1653432521835	44.6749841141118
ALDH9A1		223.411812843997	148.786374419322	230.009956340152	153.975722472788	216.275617473281	265.303141578245	174.589732305302	228.947664692669	229.863805983328	218.194528139724	188.71705433	168.34607789919	203.666841381388	223.441298986135	233.792954227753	180.569109657538	216.167509761136	200.946606254201	245.25262686915	153.692294501921	159.190392191393	223.696269041949	259.694297005868	258.28576363688	162.756799022216	190.65808876149	189.226677660673	245.468629426563	142.910268058917	144.269404356183	162.618300102468	151.612432103617	170.010294237455
ALDOB		0.519320810887952	22.7294373564197	11.9846788422339	22.6864302986895	23.8880417291346	19.3333797359041	7.18335497337647	4.43062371723298	92.1628020839024	2.20804030316188	7.51225909878165	5.17432548224816	106.810404702351	0.184433593880425	3.04285840643496	8.90240374838648	0.202498838183734	80.4964997487502	12.4420844850691	2.37821732304714	39.9272319177109	3.32971442416975	0.84247947122747	3.45697962802708	1.9404685427388	11.2089021948244	2.24170977019613	3.09582079423249	30.0345438470076	10.5324013366993	17.5008265824561	93.1312625361659	53.4668574180331
ALDOC		23.4733006521354	19.0718267473407	14.3816146106806	50.2021502154168	18.3602304199134	19.1098724557202	28.5965940844892	15.8924546379009	10.5018517109358	21.37784475334	24.2441089097044	37.5439430339866	27.0921042721523	25.3596191585584	38.458349303553	30.5675456139288	27.6410914120797	27.9321675555693	33.1390134842705	32.2050262495966	10.5003434588785	23.8125031546685	28.1177523522168	37.6975397532477	46.8138035935734	46.2233776224664	32.438859027544	25.0661619145921	16.7405654229223	33.4342507548709	24.082995872318	12.573451457002	21.9796832598033
ALG1		11.3211936773574	15.4142161382616	12.5599434266611	16.8463591326902	14.7079265191779	12.7399149704802	15.6665551324115	10.5949697586006	12.6746486166467	12.8467799456691	14.3415855522195	14.3196449392449	15.8397925936226	14.1091699318525	11.4952428687543	16.7018548199817	14.6811657683207	11.5500102128514	16.8685953114879	10.999255119093	10.2410757191531	16.8503729950408	11.0575430598605	11.0294111941816	16.4939826132798	18.4680007590917	15.6919683913729	16.4777558402697	20.556429600206	32.5769622739768	20.288568869927	11.6962339134902	16.1525114188322
ALG10		4.25843064928121	6.13956066523981	4.69799410615567	7.30008895749908	4.73812397933249	5.58768200459656	3.21540651189233	4.43062371723298	4.43612701582634	1.70621296153418	1.82115372091676	3.60999452249871	3.37569350355891	3.31980468984765	3.97262069729009	4.25424603905195	3.03748257275602	2.12143044725842	4.06760454319565	2.37821732304714	2.59267739725395	2.82521223868948	3.79115762052362	4.11545193812747	4.72989207292581	2.56203478738844	2.63730561199545	3.09582079423249	10.585945782142	8.81782437491101	8.51810143393883	7.74875496768728	7.15617594505224
ALG10B		3.94683816274843	5.74767381426706	2.49281319918464	4.82928961803785	3.15874931955499	2.79384100229828	2.5996903713172	3.08217302068381	3.71186138058939	2.40877123981296	2.04879793603136	2.76766246724901	2.42357482306794	2.58207031432595	2.87381071718857	4.25424603905195	2.63248489638855	2.59285943553807	1.43562513289258	3.07186404226922	3.11121287670474	3.32971442416975	3.89646755442705	2.79850731792668	3.75965780155642	1.38776884316874	2.76917089259522	1.49797780366088	31.7578373464261	30.6174457462188	18.8946977261916	30.5564110989932	22.0819143447326
ALG11		16.0989451375265	18.6799398963679	27.9003323447204	12.3539966973061	30.9952276981334	23.8035253395813	16.2138583684783	17.5298590551392	13.6705138650975	15.5566475904587	22.1953109736731	12.6349808287455	14.6280051820886	20.7487793115478	17.0738166138851	20.1682775184685	14.7824151874126	21.567876213794	15.0740638953721	26.4576677188994	18.1487417807777	17.5566760547132	13.3743616057361	13.0048281244828	13.7045590830927	14.838451476958	13.1865280599772	12.9824742983943	18.9562284936032	19.3502257116103	23.0763111573979	20.7608151964452	18.1971331174185
ALG12		10.2825520555814	8.09899492010358	12.4640659959232	19.991012837459	16.0898793464832	13.0751758907559	32.9066070685151	6.35698185516036	12.2219825946236	15.3559166538076	16.8456719184801	14.078978637745	26.9189917847903	17.7056250125208	21.0464373111751	14.6535141345123	20.8573803329246	23.1000204257028	21.0558352824246	32.006841472676	10.6299773287412	16.8503729950408	30.3292609641889	26.0096562489656	21.8302711058114	27.7553768633747	33.2300507111427	28.1619827088246	21.5411687427309	30.8623853121885	25.089680587238	28.2171643162952	23.6153806186724
ALG13		13.190748596554	12.6710081814524	9.49186564304922	13.814014488806	15.2014811003584	11.287117649285	5.13096783812605	11.0765592930824	6.06572469510949	11.8431252624137	6.26021591565138	9.2656526077467	7.6169494439278	7.74621094297784	7.43809832684101	8.58727441216041	9.51744539463551	8.13215004782396	5.86213595931138	7.6301139114429	7.64839832189916	6.96213015962765	14.5327708786739	13.334064279533	16.4939826132798	10.3548905990283	5.67020706579022	12.8826091114836	6.40080442641146	10.0425222047598	13.6289622943021	6.286725728501	9.20079764363859
ALG14		16.0989451375265	18.4186819957194	24.2569899766813	12.3539966973061	20.5318705771075	23.5800180593975	12.5879744295359	29.3769616033926	17.2918420412823	13.4489727556224	20.1465130376417	11.4316493212459	11.0791991911677	14.6624707134938	15.1297681875516	18.9077601735642	16.0986576356069	13.3178689189001	19.5005747217909	13.674749607521	17.3709385616015	17.4557756176171	12.5318821345086	22.0588223883633	16.2514240454374	11.529156543248	13.4502586211768	12.5830135507514	22.5259078852557	20.2075141925044	22.224501014004	20.6146122725265	19.2194439667117
ALG2		68.2387545506769	75.372904337093	128.284002327271	90.8580302556424	152.903209249709	83.4799691486726	58.8350978771787	91.3093757377579	45.5382018155235	84.7084552667558	72.8461488366706	71.5982246962245	82.9208814463958	68.2404297357572	109.711950320905	68.3830659610572	66.9258660197242	56.8071930876978	54.194848766695	107.515241479423	51.2053785957656	78.7023409349213	48.7584993972898	91.0337968713797	77.740020993473	82.9458762417007	67.6468889476833	81.2902621453305	103.766887143555	173.294742923598	99.7392240628473	89.6223923621189	129.117860265728
ALG5		20.1496474624525	14.8917003369646	67.7853435316747	19.7663947156898	49.4541690342829	56.1003273261494	42.8948911267338	42.8614685688842	51.3323268974191	27.1990419162213	35.6263196654342	19.614303572243	37.738522244915	37.4400195577263	34.6547762955093	30.9614572842114	41.7147606658493	53.0357611814606	46.1792751080448	74.4183837336833	46.6681931505712	36.0214560432909	42.6505232308907	54.1593475057576	16.9790997489645	27.5418739644257	47.3396357353183	30.9582079423249	43.6977994495398	30.7399155292037	47.6239307442943	39.0361806862736	39.5634298676459
ALG6		19.7341908137422	22.4681794557712	13.1352080110883	7.97394332280669	11.4504662833869	8.15801572671097	11.8354324799441	16.18140835859	12.131449390219	12.1442216673903	7.96754752901084	8.78432000474687	10.4733054854007	17.5211914186404	10.2273851994064	12.7627381171558	16.4024058928825	11.6678674599213	9.81010507476599	8.81922257296646	20.4821514383062	12.1080524515263	12.9531218701224	8.56014003130515	7.15547775134931	8.32661305901242	8.04378211658612	9.28746238269746	9.23192946117037	6.85830784715301	8.28578957664958	15.2051040875373	8.89410438885064
ALG8		16.2028092997041	24.6888716112835	29.5302486672642	11.5678332711139	21.2228469907601	22.9094962188459	18.4714842172538	22.7310260275431	16.2959767928315	13.0475108823202	17.8700708864957	11.6723156227458	17.1381362488376	14.754687510434	18.5952458171025	26.2345172408203	13.4661727392183	17.2071580722072	20.5772935714604	14.3683963267431	17.6302063013269	23.0052996579001	11.2681629276674	20.9064958456876	8.24699130663988	11.3156536442989	10.8129530091813	15.9784299057161	13.9094403881634	9.30770350685051	23.153748443161	15.2051040875373	12.9833477860233
ALG9		16.6182659484145	12.6710081814524	29.9137583902157	14.1509416714598	24.282885394079	24.9210617405006	20.9343487795543	26.2947885827088	30.2380902711428	17.5639569569695	20.4879793603136	18.5313052154934	18.0902549293285	19.6421777482653	24.934534163842	18.3562838351686	18.326144855628	31.4678849676666	36.847711744243	26.65585249582	21.2599546574824	20.5836891675948	16.8495894245494	24.8573297062899	10.0661805654575	10.9953992958754	18.0655434421688	17.1768121486448	23.1413698493337	8.08300567700176	28.8066703038658	17.8367567180726	14.0056586353165
ALKBH1		25.86217638222	11.2340897278856	14.5733694721564	16.060195706498	16.7808557601359	12.7399149704802	13.203690570111	11.4618309206679	9.95865248450811	18.5676116402249	19.3497582847406	12.8756471302454	16.2725738120276	17.6134082155806	20.0321511756968	18.9865425076207	23.591114648405	13.5535834130399	9.92974050250704	19.7193853035992	10.6299773287412	17.9602778030974	21.9044662519142	21.8942043108382	24.2558567842349	23.0583130864959	19.120465686967	20.2726329428773	16.3712882444755	28.5354594354759	16.8813282963515	14.0354806961883	23.4109184488137
ALKBH2		3.63524567621566	2.74320795680928	4.21860695246632	4.15543525273025	4.6394130630964	2.68208736220635	4.37842588853423	3.08217302068381	2.89706254094782	2.0073093665108	4.09759587206272	4.2116602762485	4.58748091509288	2.02876953268467	3.97262069729009	6.14502205640837	3.23998141093975	3.30000291795755	5.50322967608824	3.17095643072952	3.50011448629284	3.4306148612658	2.63274834758584	2.79850731792668	3.03198209802937	3.62954928213362	6.19766818818931	3.49528154187539	5.53915767670222	5.14373088536476	3.48467785933861	6.72533450025688	5.62270967111247
ALKBH3		15.8912168131713	11.8872344795069	12.8475757188747	7.86163426192209	10.2659352885537	11.0636103691012	6.15716140575126	11.5581488275643	13.6705138650975	6.82485184613672	10.1301675725995	3.60999452249871	7.96317441865179	8.57616211543976	8.19881292844975	6.22380439046489	9.11244771826805	8.4857217890337	8.01557365865026	9.71105406910914	9.20400476025154	7.56753278220397	12.6371920684121	12.8402100469577	8.36827059056106	10.6751449474518	12.6590669375782	7.78948457903658	7.75482074738311	6.98077763013788	15.1777080095637	13.4506690005138	13.3922721257406
ALKBH4		4.25843064928121	3.52698165875478	5.84852327501013	10.2201245404987	4.44199123062421	5.14066744422883	10.1935227717438	2.98585511378744	4.7077266290402	8.12960293436874	7.73990331389625	9.62665205999657	9.00184934282377	5.44079101947253	10.05833751016	7.01162773103006	10.7324384237379	9.428579765593	10.7671884966944	13.5756572190607	6.22242575340949	4.64142010641843	9.37258411740561	6.91395925605416	11.0364148368269	9.71438190218116	18.5930045645679	16.7773514010019	10.3397609965108	17.0232998348976	10.3765962922528	10.0880017503853	11.7565747668715
ALKBH5		219.257246356893	193.330846479892	206.807618101588	257.412367547506	249.343774412372	276.702012867622	284.255618232183	194.17690030308	186.860533891134	255.129020483523	255.189165143462	338.256486758129	320.08498913233	266.229892766393	305.384650623598	248.16435227803	255.452284368781	254.571653671011	266.069191296092	364.065435203132	133.782153698304	225.512476909678	203.03755256582	284.624656040896	263.539883960713	253.321189603032	311.597658057262	295.501088068836	218.365904854883	294.294888512655	255.310731160876	236.702533824258	282.260025489846
ALKBH6		0.830913297420723	0.914402652269759	1.24640659959232	3.14465370476884	1.38195282730531	1.22929004101124	1.84714842172538	1.34845069654917	0.905332044046192	1.5054820248831	2.16262004358866	5.0539923314982	2.25046233570594	1.38325195410319	1.85952458171025	2.44225235575204	1.82248954365361	1.41428696483895	1.19635427741049	3.07186404226922	0.907437089038884	3.73331617255396	2.94867814929615	1.15232654267569	5.57884706037404	4.6970637768788	0.659326402998862	2.89609042041104	3.44658699883694	5.75607980028913	9.83453529191119	4.38608771755883	2.76023929309158
ALKBH7		11.6327861638901	13.1935239827494	18.4084667016712	24.1464480901893	16.4847230114276	23.8035253395813	21.5500649201294	20.8046678896157	22.0901018747271	18.8687080452015	27.6587721364234	22.381966039492	17.6574737109235	12.172617196108	23.3285811160014	21.1924478612032	13.6686715774021	24.5143073905418	22.0129187043529	25.3676514458361	17.8894740410523	21.0881913530751	26.9593430792791	31.2774347297688	20.9813161183632	24.8730877275627	28.6147658901506	19.4737114475915	20.8026143858372	12.2469782984875	27.6451110174196	16.6671333267236	20.4462169858635
ALKBH8		22.7462515168923	24.0357268596622	18.6960989938848	16.2848138282672	15.4976138490667	11.287117649285	15.5297293233949	20.8046678896157	21.7279690571086	17.2628605519929	18.2115372091676	17.2076405572439	15.9263488373036	23.2386328289335	22.8214380482622	19.6168011800729	20.8573803329246	12.9642971776904	22.6110958430582	13.5756572190607	15.2967966437983	19.8773861079224	13.4796715396395	32.7589974274947	28.1367938697125	20.1760239506839	20.0435226511654	12.8826091114836	11.9399621031137	11.3896898175934	13.7063995800652	18.7139742615844	19.321675051641
ALMS1		11.2173295151798	7.44585016848232	9.01247848935986	8.42317956634509	7.30460780147092	6.25820384514814	6.08874850124292	10.0170623172224	8.05745519201111	8.33033387101982	11.2683886481725	5.0539923314982	5.62615583926485	11.8037500083472	7.18452679297143	8.35092740999086	11.3399349382891	5.06786162400624	9.21192793606074	5.74735853069725	13.6115563355833	7.87023409349213	10.6363033242468	8.72475810883025	7.03419846742813	6.61858986742013	9.88989604498293	8.88800163505456	4.9236957126242	2.69433522566725	4.49136257425865	5.11710233715197	4.49816773688998
ALOX15B		0.10386416217759	0.391886850972754	0.671142015165096	3.14465370476884	0.690976413652655	0.558768200459656	0.0684129045083474	0.481589534481845	0	2.40877123981296	0.682932645343787	1.20333150749957	1.99079360466295	0.184433593880425	1.18333382472471	0.472694004339105	3.74622850639909	0.9428579765593	0.239270855482097	0.396369553841189	2.07414191780316	0.908103933864476	0.421239735613735	0.164618077525099	0	0	0.395595841799317	0.699056308375078	0.49236957126242	0	0.0774372857630802	1.16962339134902	2.14685278351567
ALOX5		14.8525751913954	9.14402652269759	10.4506399504279	16.060195706498	16.1885902627193	14.9749877723188	14.0246454242112	13.580824872388	10.6829181197451	5.11863888460254	9.33341281969842	10.2283178137464	5.10681837717887	10.0516308664832	13.7773866735805	11.0295267679125	18.5286436938117	11.5500102128514	15.4329701785953	12.0892713921563	5.7038902739587	13.318857696679	12.0053324649915	19.4249331479617	12.9768833795657	8.96712175585953	12.7909322181779	7.39002383139368	10.9552229605888	9.55264307282026	29.968229590312	5.2633052610706	12.7788856161647
ALOX5AP		2.1811474057294	13.8466687343706	6.04027813648587	6.62623459219147	8.39042788006795	5.25242108432076	8.89367758608516	12.7139637103207	13.9421134783114	9.0328921492986	11.6098549708444	6.01665753749786	9.86741177963374	3.78088867454871	7.43809832684101	7.32675706725613	9.11244771826805	3.7714319062372	5.38359424834719	1.18910866152357	16.5931353424253	15.5386673127921	1.57964900855151	4.44468809317767	6.42780204782226	5.97808117057302	4.48341954039226	9.28746238269746	9.35502185398598	8.08300567700176	5.03342357460022	16.9595391745608	16.7658979284081
ALPK1		1.24636994613108	1.30628950324251	2.10930347623316	1.90925403503822	0.592265497416561	1.11753640091931	0.478890331558432	0.674225348274584	2.3538633145201	0.70255827827878	0.796754752901084	2.28632986424919	1.90423736098195	1.01438476634234	0.845238446231933	0.551476338395623	2.32873663911294	1.06071522362921	1.43562513289258	0.792739107682379	1.68524030821507	0.605402622576317	1.15840927293777	0.164618077525099	0.606396419605874	2.13502898949036	1.31865280599772	2.09716892512523	1.35401632097165	0.734818697909251	0.232311857289241	1.46202923918628	1.32900410408113
ALPK3		9.24391043380554	8.75213967172483	13.7104725955155	18.30637692419	11.7465990320951	14.4162195718591	21.7553036336545	7.70543255170953	9.59651966688964	16.7610332103652	18.8944698545114	36.9422772802368	25.7937606169373	16.9678906369991	26.6250110563059	20.5621891887511	21.5661262665677	20.6250182372347	19.2613038663088	38.0514771687542	3.62974835615554	14.2269616305435	19.6929576399421	25.8450381714405	39.0519294226183	26.4743594696805	27.9554394871518	30.1592864470391	31.7578373464261	79.8502985061386	27.2579245886042	16.6671333267236	23.2064562789551
ALPL		8.41299713638482	5.22515801297005	17.2579375328168	12.1293785755369	3.65230390073546	4.58189924376918	7.73065820944325	3.37112674137292	5.43199226427715	14.6533583755288	7.85372542145355	13.7179791854951	8.30939939337578	11.4348828205863	14.0309582074501	2.91494636009115	4.15122618276655	7.30714931833457	2.27307312707992	11.6929018383151	3.24084674656744	3.02701311288159	12.4265722006052	1.81079885277609	7.76187417095518	7.89960726111435	14.2414503047754	8.08908013976876	3.56967939165254	7.47065676207738	2.63286771594473	2.77785555445393	3.27139471773817
ALS2		46.1156880068501	30.3059164752263	28.7632292213613	27.0664836731889	36.0294844261741	30.844004665373	28.6650069889975	24.6573841654705	24.715564802461	34.4253556356602	50.8784820781121	28.2782904262399	35.3149474218471	39.1921386995903	36.2607293433499	33.0097979696808	29.7673292130089	28.0500248026392	27.9946900914054	31.9077490842157	26.7045771917157	24.0143040288606	24.6425245334035	33.7467058926453	35.7773887567465	32.13218629183	39.427718899332	38.6478273344507	33.7273156314758	27.433231388612	30.1231041618382	31.7260344903422	28.011317270633
ALS2CR11		2.49273989226217	2.87383690713353	3.35571007582548	0	0.789687329888748	1.11753640091931	0.820954854100168	2.21531185861649	1.17693165726005	1.0036546832554	4.09759587206272	1.56433095974944	4.15469969668789	1.01438476634234	0.25357153386958	1.3392996789608	0.202498838183734	1.76785870604869	1.91416684385678	0.990923884602973	1.42597256848967	2.42161049030527	2.63274834758584	0.987708465150594	0.121279283921175	1.38776884316874	0.52746112239909	0.898786682196529	2.09257067786529	1.10222804686388	3.56211514510169	1.46202923918628	1.7379284437984
ALS2CR8		7.16662719025374	6.40081856588831	14.2857371799428	3.81850807007644	9.96980253984545	11.6223785695608	5.13096783812605	16.3740441723827	7.60478916998801	4.81754247962592	6.82932645343787	4.2116602762485	6.31860578871284	7.377343755217	6.84643141447866	6.46015139263444	4.85997211640962	6.01071960056554	12.322449057328	9.51286929218855	14.2597256848967	5.95312578866712	9.68851391911591	6.91395925605416	2.30430639450232	4.16330652950621	2.90103617319499	5.29285490626845	1.96947828504968	1.71457696178825	5.57548457494178	4.53229064147746	4.90709207660725
ALYREF		40.9224798979706	38.2742824450056	43.9118632779449	81.4240691413359	39.089522829493	34.8671357086825	47.3417299197764	43.054104382677	34.7647504913738	66.8434019048097	57.70780853155	59.2039101689789	61.0221517951034	40.8520410445141	54.6024036265829	58.7716212061621	74.4183230325224	63.8786279118926	37.4458888829482	45.3843139148162	38.3716254793585	51.459222918987	46.2310609836074	66.3410852426149	81.8635166467929	46.970637768788	58.548184586299	72.002799762633	80.3793325085901	136.431338245151	74.6495434756093	55.1185023173227	70.9483729409465
AMACR		34.7944943294928	46.3732773651092	41.9943146631875	37.3989172745722	45.7031542173113	83.9269837090403	55.6881042697947	40.7424746171641	52.5997917590838	45.0640952781675	57.5939864239927	45.1249315312339	24.5819732054034	61.2319531683011	48.2631152798434	36.2398736659981	93.756962079069	63.8786279118926	73.3365172052628	79.0757259913173	51.9831818149418	47.0196036867606	94.1470809096698	50.2085136451552	43.1754250759382	56.7917711204437	25.8455949975554	26.564139718253	96.8737131458811	90.3826998428379	44.371564742245	77.4875496768727	50.2976937852243
AMBP		1.45409827048627	4.44138431102454	1.53403889180593	11.7924513928831	1.08582007859703	14.3044659317672	7.04652916435978	4.23798790344024	20.3699709910393	4.91790794795146	1.70733161335947	4.45232657774841	5.45304335190286	2.39763672044552	3.29642994030454	1.3392996789608	2.63248489638855	6.83572033005492	6.57994852575767	3.96369553841189	17.7598401711896	7.56753278220397	3.79115762052362	1.97541693030119	2.06174782665997	2.13502898949036	3.16476673439454	7.19029345757223	20.0640600289436	3.4291539235765	8.2083522908865	19.8835976529334	7.97402462448678
AMBRA1		19.2148700028542	13.1935239827494	10.1630076582143	20.3279400201128	12.7337081944561	14.7514804921349	17.9925938856954	13.4845069654917	12.3125157990282	20.073093665108	21.398556220772	22.1412997379921	28.0442229526433	18.4433593880425	23.159533426755	15.9140314794165	22.2748722002108	18.1500160487665	15.7918764618184	24.9712818919949	7.12986284244837	15.5386673127921	25.8009338063413	23.7050031636143	31.7751723873478	28.8228913581199	20.0435226511654	22.5695322418239	14.2787175666102	20.6973933244439	16.5715791532992	16.3747274788863	21.0596034954394
AMD1		83.5067863907827	84.6475598101148	80.3452869583358	68.0592908960684	75.0202963394311	65.3758794537797	72.1072013517981	98.6295366618819	77.8585557879725	65.1371889432755	79.903119505223	67.266231269226	76.256050682959	116.285380941608	87.9047984081211	99.8959995836642	80.79703643531	72.717921442136	71.5419857891471	65.995530714558	63.2613284929965	71.5384099011015	61.7116212674122	96.3015753521829	74.1016424758377	63.9441182352364	80.9652822882603	52.9285490626845	68.562462798292	69.4403669524242	68.6868724718522	72.3704473397208	85.5674180858389
AMDHD1		1.66182659484145	0.783773701945508	3.93097466025271	2.80772652211503	1.67808557601359	2.12331916174669	1.57349680369199	1.34845069654917	1.44853127047391	2.91059858144066	2.39026425870325	3.24899507024884	2.25046233570594	0.645517578581487	2.11309611557983	3.38764036443025	2.32873663911294	2.59285943553807	2.03380227159783	0.396369553841189	2.46304352739126	2.32071005320922	2.10619867806868	1.31694462020079	2.06174782665997	1.60127174211777	0.395595841799317	2.89609042041104	1.10783153534044	0.734818697909251	2.47799314441857	3.80127602188432	2.35131495337431
AMDHD2		3.2197890275053	1.69817635421527	1.34228403033019	8.53548862722969	1.97421832472187	4.24663832349338	3.7627097479591	2.11899395172012	6.06572469510949	4.91790794795146	3.86995165694812	9.50631890924661	4.50092467141188	2.30541992350531	7.18452679297143	4.4905930412215	5.06247095459336	3.41786016502746	5.02468796512404	5.84645091915754	1.16670482876428	3.02701311288159	7.05576557153006	4.11545193812747	12.2492076760386	5.76457827162398	6.46139874938885	3.09582079423249	3.93895657009936	7.10324741312276	4.80111171731097	10.8190163699785	7.05394486012292
AMFR		59.5141649277593	38.9274271966269	62.416207410354	48.7421324239169	78.4751784076944	79.3450844652711	74.2964142960652	85.0487117894939	70.8874990488168	63.7320723867179	46.4394198833775	57.8802455107294	102.915373736706	111.582324297657	94.8357536672229	47.2694004339105	114.006845897442	84.857217890337	64.9620372633894	114.947170613945	64.9465688012116	78.8032413720173	116.683406765005	56.4640005911089	44.2669386312288	81.1311016006338	74.6357488194712	44.4400081752728	67.5777236557671	70.5425949992881	58.7748998941779	96.4939297862944	72.6863013847449
AMH		0.10386416217759	0.130628950324251	0	1.34770873061522	0.296132748708281	0.558768200459656	1.16301937664191	1.15581488275643	0	2.60950217646404	1.82115372091676	0.120333150749957	0.605893705766984	0.276650390820637	1.35238151397109	0.787823340565175	0.404997676367469	1.17857247069912	0.358906283223146	1.28820104998387	0.388901609588093	0.403601748384212	1.47433907464807	0.823090387625495	1.69790997489645	0.854011595796146	1.31865280599772	2.49662967276813	1.47710871378726	1.83704674477313	1.1615592864462	1.60823216310491	0.920079764363859
AMIGO1		4.57002313581398	4.18012641037604	4.41036181394206	11.5678332711139	2.96132748708281	2.57033372211442	5.13096783812605	2.02267604482375	3.16866215416167	3.11132951809174	4.55288430229191	5.77599123599794	6.57827451975583	2.48985351738574	5.0714306773916	3.46642269848677	3.64497908730722	3.7714319062372	2.63197941030307	3.7655107614913	0.777803219176186	4.33871879513027	8.4247947122747	4.44468809317767	9.0959462940881	8.32661305901242	9.36243492258384	5.69231565391135	3.93895657009936	12.9817969963968	6.04010828952026	6.43292865241962	10.1208774080024
AMIGO2		3.63524567621566	0.914402652269759	2.78044549139826	0.786163426192209	1.4806637435414	2.34682644193055	0.547303236066779	1.44476860344554	0.543199226427715	1.20438561990648	1.25204318313028	3.85066082399863	1.47145614257696	0.645517578581487	1.2678576693479	2.75738169197811	1.21499302910241	0.9428579765593	1.31598970515153	1.88275538074565	1.16670482876428	1.21080524515263	3.05398808319958	1.97541693030119	2.18302711058114	0.747260146321628	1.71424864779704	0.599191121464352	4.9236957126242	1.34716761283363	1.08412200068312	0.584811695674511	1.22677301915181
AMIGO3		4.46615897363639	4.57201326134879	6.71142015165096	16.5094319500364	3.94843664944374	5.92294292487235	7.32018078239317	4.91221325171482	3.89292778939863	8.22996840269428	9.90252335748491	12.5146476779955	9.43463056122875	5.62522461335296	8.28333677307295	10.6356150976299	6.58121224097137	3.7714319062372	5.14432339286509	8.12557585374438	5.05572092464521	6.25582709995528	4.10708742223392	11.0294111941816	19.5259647113091	11.2089021948244	8.57124323898521	14.3805869151445	8.73955988990796	16.655890485943	14.0161487231175	6.286725728501	11.5521125970129
AMMECR1		8.10140464985205	3.39635270843053	8.2454590434569	7.74932520103749	8.29171696383186	8.71678392717063	5.95192269222622	8.18702208619137	6.88052353475106	9.63508495925184	12.4066097237455	8.06232110024713	7.7900619312898	9.86719727260273	8.02976523920337	7.87823340565175	7.79620527007377	7.42500656540449	5.86213595931138	10.2065160114106	4.92608705478251	6.96213015962765	6.21328610030259	11.687883504282	10.9151355529057	7.89960726111435	7.12072515238771	8.58840607432238	11.5706849246669	13.716615694306	10.3765962922528	11.1114222178157	12.1654991065888
AMMECR1L		20.6689682733405	15.8061029892344	22.243563931186	8.53548862722969	22.9996434830098	19.445133375996	20.0449810209458	23.9831588171959	20.913170217467	19.2701699185037	14.5692297673341	16.3653085019942	23.7164107685934	26.8350879096018	25.4416772315812	18.7501955054512	27.6410914120797	10.8428667304319	17.5864078779341	19.7193853035992	16.9820369520134	19.7764856708264	21.2726066484936	14.980245054784	4.85117135684699	18.7882551075152	17.0106211973706	18.2753292046627	15.6327338875818	8.94029415789588	14.5582097234591	11.2576251417343	15.2324316544683
AMN		0.311592486532771	0.261257900648503	1.24640659959232	9.43396111430651	0.592265497416561	2.90559464239021	3.48905812992572	1.63740441723827	0.271599613213858	1.10402015158094	4.43906219473461	3.3693282209988	0.692449949447982	2.58207031432595	0.50714306773916	2.28468768763901	5.06247095459336	4.00714640037702	0.358906283223146	3.8646031499516	4.27791770546902	3.22881398707369	4.84425695955795	0.493854232575297	0.363837851763524	3.5227978326591	2.3735750507959	1.69770817748233	5.41606528388662	6.24595893222863	2.24568128712933	3.07026140229118	1.84015952872772
AMN1		11.9443786504229	14.6304424363161	18.9837312860984	6.62623459219147	19.2486286660382	18.9981188156283	12.1774970024858	22.8273439344395	16.5675764060453	6.5237554411601	11.9513212935163	8.06232110024713	12.9834365521497	14.9391211043144	10.9035759563919	11.5022207722516	13.7699209964939	11.5500102128514	12.4420844850691	12.4856409459975	17.6302063013269	9.78734239831713	10.3203735225365	6.42010502347886	6.42780204782226	7.68610436216531	5.67020706579022	10.5857098125369	14.5249023522414	13.1042667793816	21.1403790133209	22.0766415117128	17.9926709475599
AMOT		16.8259942727696	9.40528442334609	9.97125279673857	10.4447426622679	12.63499727822	11.398871289377	9.98828405821872	11.4618309206679	7.96692198760649	15.4562821221332	12.5204318313028	17.5686400094937	8.30939939337578	16.045722667597	19.1023888848417	10.8719620997994	39.6897722840119	16.8535863309975	19.8594810050141	11.3956246729342	10.2410757191531	14.8323642531198	24.7478344673069	8.06628579872985	19.5259647113091	16.6532261180248	19.2523309675668	11.8839572423763	16.6174730301067	25.9635939927935	12.9320267224344	20.6146122725265	13.9034275503872
AMOTL1		10.2825520555814	10.3196870756158	10.8341496733794	17.744831619767	8.39042788006795	5.3641747244127	10.3987614852688	5.77907441378215	11.5882501637913	39.8450909252394	25.0408636626055	7.94198794949717	9.86741177963374	11.1582324297657	7.35357448221782	11.3446561041385	13.5674221583102	7.42500656540449	4.54614625415985	11.6929018383151	4.40755157533172	6.65942884833949	11.6894026632812	6.25548694595376	11.8853698242751	7.57935291269079	6.59326402998862	41.1444570072189	43.943984235171	14.5739041752001	4.25905071696941	8.33356666336179	7.97402462448678
AMOTL2		3.2197890275053	4.04949746005179	3.35571007582548	15.8355775847288	5.52781130922124	6.36995748524008	4.44683879304258	4.91221325171482	5.88465828630025	7.22631371943888	4.66670640984921	8.54365370324696	10.2136367543577	4.51862305007041	9.29762290855127	3.07251102820418	6.37871340278763	4.36071814158676	2.39270855482097	5.15280419993546	1.42597256848967	4.84322098061054	9.37258411740561	3.45697962802708	6.54908133174343	3.94980363055717	3.16476673439454	5.4925852800899	6.15461964078025	8.57288480894126	1.47130842949852	6.14052280458237	7.46286919984019
AMPD2		52.0359452509728	89.2195730714636	42.5695792476147	147.012560697943	51.5270982752408	53.0829790436673	120.4751248392	34.4818106689001	35.0363501045876	80.7942020020597	82.5210279790409	129.237803905454	122.650197295974	91.1101953769299	110.303617233267	84.2183151064173	65.3058753142543	106.071522362921	67.1154749627283	91.5613669373147	31.6306642464982	60.2375609463436	88.2497246110775	102.557062298137	143.715951446592	125.326201683084	138.85414047156	128.02716961955	104.136164322002	204.279598018772	127.46177236603	71.3470268722904	95.2793711541241
AMPD3		19.007141678499	14.8917003369646	13.0393305803504	19.5417765939206	14.0169501055253	14.3044659317672	16.0770325594616	13.0992353379062	16.3865099972361	22.5822303732465	20.0326909300844	14.8009775422447	20.1676047776725	15.3079882920753	20.3702465541896	12.6051734490428	15.2886622828719	13.7892979071798	15.7918764618184	23.980358007392	12.8337531164071	16.2449703724645	18.8504781687146	20.2480235355872	28.2580731536337	15.7992145222287	17.0106211973706	23.9676448585741	15.7558262803974	23.6366681160809	16.8038910105884	32.4570491099354	28.7269348651383
AMPH		58.6832516303386	40.7562325011664	26.749803175866	23.3602846639971	25.7635491376204	24.9210617405006	24.4918198139884	22.2494364930613	16.6581096104499	34.8268175089624	22.4229551887877	29.9629545367393	23.4567420375504	48.2293847997311	55.1095466943221	27.0223405813855	56.6996746914456	21.4500189667241	21.7736478488708	28.5386078765656	16.3338676026999	22.7025983466119	28.7496119556374	26.0096562489656	25.3473703395255	38.2170189118775	31.7795326245452	30.558747194682	41.4821363788589	36.9858744614323	22.5342501570563	27.0475409249461	25.2510779775415
AMT		3.11592486532771	2.48195005616077	1.72579375328168	6.06468928776847	2.27035107343015	3.68787012303373	5.26779364714275	3.66008046206203	4.2550606070171	2.91059858144066	2.27644215114596	6.13699068824781	4.15469969668789	2.39763672044552	6.08571681286992	6.38136905857792	2.02498838183734	5.06786162400624	4.30687539867775	5.35098897685606	2.85194513697935	3.53151529836185	2.84336821539271	6.91395925605416	10.5512977011422	7.15234711479272	9.88989604498293	4.29420303716119	8.73955988990796	7.71559632804713	11.1509691498836	9.79559590254806	9.71195306828518
AMY2A		83.8183788773154	4565.74307173323	358.102203805948	12826.8178436303	72.848656182237	3696.5869069609	29.7596134611311	413.107502678527	4981.49903915977	1396.78622268654	664.26581970439	1330.40331469153	444.120086327199	37.0711523699654	214.521517653665	106.198586308186	10.1249419091867	143.667984178223	1709.3509915641	74.9138456759848	429.477010855117	936.658757562659	43.9142424377319	61.0733067618117	52.2713713700263	54.4432392320043	65.9326402998862	595.396244361745	9188.7240312921	555.645405402379	106.476267924235	2215.12050029113	2627.85003810811
AMY2B		0	0	0	0	0	0	0	0	0	0	0	0	0	0	0	0	0	0	0	0	0	0	0	0	0	0	0	0	21.0487991714685	22.534440069217	5.4980472891787	11.2576251417343	12.881116701094
AMZ2		20.9805607598733	25.2113874125805	14.1898597492049	19.5417765939206	14.6092156029418	12.4046540502044	16.0086196549533	18.011448589621	15.3906447487853	18.768342576876	11.0407444330579	16.0043090497443	24.9281981801274	16.506806652298	12.678576693479	14.8110788026253	19.9461355610978	16.0285856015081	15.0740638953721	13.4765648306004	18.1487417807777	23.6107022804764	17.48144902797	16.9556619850852	14.1896762187774	18.1477464106681	10.8129530091813	15.0796432235195	5.29297289107101	8.20547545998663	2.32311857289241	9.79559590254806	6.54278943547633
AMZ2P1		3.63524567621566	0.783773701945508	6.23203299796161	1.12309060884601	4.24456939815202	5.58768200459656	0.889367758608516	7.51279673791679	3.44026176737553	1.90694389818526	3.18701901160434	1.08299835674961	3.54880599092091	2.02876953268467	2.5357153386958	1.73321134924339	2.42998605820481	0.9428579765593	1.91416684385678	1.58547821536476	4.66681931505712	2.82521223868948	2.63274834758584	1.97541693030119	0.606396419605874	2.56203478738844	1.58238336719727	2.79622523350031	0.615461964078025	0.24493956596975	5.1108608603633	2.6316526305353	2.96470146295021
ANAPC1		28.2510521123046	24.1663558099865	24.9281319918464	15.2740322803058	28.2313220435228	26.2621054216038	19.9081552119291	30.8217302068381	21.7279690571086	18.6679771085504	19.3497582847406	18.4109720647434	20.9466109708015	24.2530175952759	19.4404842633345	22.374182872051	25.5148536111505	27.5785958143595	22.4914604153171	22.7912493458684	36.4271174314181	21.2899922272672	20.0088874416524	21.564968155788	15.0386312062257	18.0409949611936	19.9116573705656	20.8718240643416	16.8636578157379	13.716615694306	18.0428875827977	20.6146122725265	13.9034275503872
ANAPC10		28.0433237879494	24.0357268596622	34.7076299271093	16.3971228891518	43.5315140601173	37.325715790705	19.9081552119291	51.2411264688684	30.1475570667382	34.5257211039858	23.1058878341314	21.4193008334924	25.2744231548513	33.4746972892971	24.7654864745957	20.1682775184685	25.8186018684261	21.2143044725842	26.4394295307717	26.5567601073597	37.5938222601823	31.9854385594488	19.1664079704249	20.7418777681625	13.7045590830927	21.3502898949036	19.2523309675668	21.7706107465381	39.7588428794404	34.0465996697953	24.8573687299488	37.8665572949246	34.6563377910387
ANAPC13		291.546703232496	242.316702851486	167.785503791274	174.079044371132	211.833626242657	150.085138643464	173.631951642186	278.647704651196	175.543883340557	173.531894734859	168.456719184801	197.34636722993	136.845421259657	179.269453251773	150.198871895415	193.725759444977	165.745299053387	165.000145897877	172.035745091628	168.457060382505	204.562246643337	258.406019402991	119.421465046494	230.629926612664	238.435072189029	172.510342350821	201.753879317652	187.746551392164	168.390393371748	193.379787333118	157.12025281329	161.408028006165	186.162805656288
ANAPC16		189.136639325392	190.979525374055	139.309906862126	137.803217705406	156.358091317972	160.254719891829	125.400853963801	155.938691265222	137.338871081807	118.933079965765	126.570183603715	129.117470754704	109.926429474867	135.650908299053	143.944107393298	166.703418863591	159.670333907875	134.3572616597	153.252982936283	136.351126521369	136.634098835283	151.451556081175	112.892249144481	127.249773926901	177.067754524915	143.046942295854	139.777197435759	138.812609805908	113.737370961619	155.291684824822	143.491290518988	113.014860189099	133.41156583276
ANAPC2		1.97341908137422	3.52698165875478	5.36913612132077	6.06468928776847	5.42910039298514	4.91716016404497	5.54144526517614	4.23798790344024	3.07812894975705	3.71352232804498	5.80492748542219	7.34032219574738	5.53959959558386	5.1641406286519	8.70595599618891	6.61771606074747	6.7837110791551	6.36429134177527	6.93885480898082	11.0983475075533	2.59267739725395	5.24682272899475	6.42390596810946	6.09086886842866	8.36827059056106	6.83209276636917	8.17564739718589	6.89069789684005	9.72429903243279	12.4919178644573	14.1710232946437	4.97089941323335	7.87179353955746
ANAPC4		11.4250578395349	15.2835871879374	17.3538149635546	9.0970339316527	16.4847230114276	21.0096843372831	11.5617808619107	21.671529051683	12.5841154122421	10.5383741741817	14.0001192295476	8.66398685399691	14.1952239636836	14.3858203226731	10.7345282671456	11.9749147765907	12.2511797101159	15.3214421190886	13.6384387624795	12.8820104998387	17.3709385616015	10.6954463321816	14.5327708786739	12.0171196593322	7.88315345487636	12.1696652400951	8.30751267778566	7.68961939212585	10.4628533893264	9.79758263879001	14.2484605804068	11.9886397613275	11.0409571723663
ANAPC5		54.1132284945246	39.4499429979239	90.0289074628608	65.8131096783763	79.4622875700553	102.478087964301	80.6588144153415	76.2837822619243	68.6241689387014	69.4529040812737	107.448069534089	75.689551821723	87.5083623614887	62.9840723101651	96.0190874919476	87.527173136791	60.3446537787528	110.314383257438	112.816208359809	136.74749607521	61.9649897943695	77.2897348155765	69.188626574556	109.800257709241	75.5569938828918	71.8437254963508	112.876680193405	79.292958407116	74.8401748318878	66.0112130288477	87.5041329122807	64.6216923720335	74.7309230833312
ANAPC7		25.0312630847993	30.4365454255505	34.3241202041578	17.2955953762286	39.6817883269096	41.3488468340145	33.1118457820401	33.8075853206255	21.5469026482994	33.9235282940325	39.1548049997104	27.0749589187404	42.0663344289649	35.5034668219818	33.7250140046541	29.8585046074201	45.3597397531565	48.6750430398739	42.9491185590364	43.1051889802293	28.0009158903427	32.9944429304093	34.5416583203263	35.3928866678963	35.5348301889042	32.5591920897281	48.5264232607163	43.8408170538085	18.710043707972	42.0071355638122	35.0016531649123	37.2817455992501	33.4295647718869
ANGEL1		68.8619395237424	57.8686249936433	30.1055132516915	80.6379057151437	46.2954197147279	47.048282478703	71.6283110202397	31.0143660206308	49.8837956269452	61.0222047419283	61.0086496507116	81.465543057721	56.3481146363295	69.8081152837408	71.4226487065984	50.1055644599451	58.724663073283	88.3929353024344	61.61224528664	89.0840572258073	31.7602981163609	50.5511189851225	108.995781590054	71.2796275683679	67.5525611440943	85.7214139280381	65.6689097386867	51.9298971935772	53.0528213035258	57.6832677858762	57.4584660362055	45.4691093386933	75.8554650175537
ANGEL2		20.7728324355181	15.4142161382616	20.7095250393801	11.4555242102293	20.9267142420518	17.7688287746171	15.3929035143782	23.7905230034032	19.1025061293747	13.2482418189713	16.6180277033655	14.078978637745	16.3591300557086	15.2157714951351	19.6095319525809	15.0474258047948	19.3386390465466	14.4964413895992	21.0558352824246	16.64752126133	25.0193368835007	16.0431694982724	16.9548993584528	13.6633004345832	13.219441947408	12.2764166895696	11.3404141315804	14.0809913544123	14.5249023522414	8.81782437491101	15.487457152616	19.0063801094216	11.4498815120836
ANGPT1		1.45409827048627	0.653144751621256	4.02685209099058	1.57232685238442	1.4806637435414	1.4527973211951	1.02619356762521	2.11899395172012	1.72013088368777	0.30109640497662	1.25204318313028	1.56433095974944	0.605893705766984	1.10660156328255	1.18333382472471	1.8119936832999	0.607496514551203	0.707143482419475	0.83744799418734	0.495461942301487	3.11121287670474	1.00900437096053	1.79026887635837	0.493854232575297	1.09151355529057	1.06751449474518	0.131865280599772	1.29824742983943	1.72329349941847	0.979758263879001	1.23899657220928	3.07026140229118	1.63569735886908
ANGPT2		1.76569075701904	0.522515801297005	4.21860695246632	1.34770873061522	2.17164015719406	4.24663832349338	2.12080003975877	4.23798790344024	1.81066408809238	4.31571513799822	5.46346116275029	1.08299835674961	5.71271208294585	1.93655273574446	1.2678576693479	2.36347002169553	3.03748257275602	1.65000145897877	3.82833368771356	2.47730971150743	4.14828383560633	1.61440699353685	4.00177748833048	1.97541693030119	2.78942353018702	1.38776884316874	1.71424864779704	4.89339415862554	12.4323316743761	2.32692587671263	13.474087722776	6.43292865241962	3.57808797252612
ANGPTL1		5.71252891976747	9.66654232399459	11.2176593963309	5.05390773980706	10.2659352885537	11.8458858497447	10.8092389123189	7.22384301722768	11.5882501637913	14.3522619705522	10.1301675725995	12.0333150749957	7.09761198184182	9.49833008484188	5.74762143437715	4.88450471150409	6.37871340278763	3.18214567088764	7.17812566446292	5.15280419993546	4.40755157533172	6.35672753705133	7.37169537324037	4.93854232575297	4.60861278900464	1.81477464106681	2.63730561199545	12.0836876161978	17.4791197798159	5.38867045133451	6.50473200409874	9.64939297862944	9.50749089842654
ANGPTL2		18.6955491919663	4.18012641037604	8.14958161271903	8.9847248707681	4.83683489556858	9.83432032808994	10.4671743897771	2.60058348620197	16.8391760192592	2.20804030316188	6.82932645343787	8.423320552497	11.2523116785297	4.51862305007041	4.56428760965244	7.32675706725613	8.09995352734937	6.6000058359151	6.34067767027558	3.27004881918981	3.88901609588093	5.3477231660908	17.2708291601631	5.43239655832827	8.36827059056106	10.6751449474518	3.95595841799317	3.99460747642902	2.33875546349649	10.777340902669	6.96935571867722	2.77785555445393	5.11155424646588
ANGPTL3		3.01206070315012	2.09006320518802	8.43721390493264	3.14465370476884	3.35617115202718	2.45858008202249	4.92572912460101	3.66008046206203	6.15625789951411	4.31571513799822	6.60168223832327	4.93365918074824	0.952118680490975	9.03724610014082	2.62023918331899	5.67232805206926	3.34123083003162	2.23928769432834	4.78541710964194	6.54009763837962	13.8708240753087	10.2918445837974	1.89557881026181	0.987708465150594	6.06396419605874	4.37680942845525	3.56036257619386	8.68827126123311	6.89317399767388	6.36842871521351	9.83453529191119	8.47976958728041	4.08924339717271
ANGPTL4		0.311592486532771	0.130628950324251	1.53403889180593	16.060195706498	0.0987109162360935	1.56455096128704	1.43667099467529	0.481589534481845	0.905332044046192	0.10036546832554	0.113822107557298	0.240666301499914	2.25046233570594	0.276650390820637	1.35238151397109	2.04834068546946	0.607496514551203	2.59285943553807	0.83744799418734	0.495461942301487	0.518535479450791	2.62341136449737	2.21150861197211	1.64618077525099	0	2.66878623686296	0.395595841799317	6.49123714919715	4.18514135573057	2.08198631074288	1.1615592864462	1.02342046743039	3.57808797252612
ANGPTL5		1.35023410830868	0.391886850972754	1.34228403033019	0.561545304423006	0.888398246124842	0.670521840551587	0.273651618033389	2.5042655793056	0.452666022023096	1.5054820248831	0.796754752901084	1.08299835674961	0.865562436809977	0.7377343755217	0.591666912362353	1.02417034273473	1.11374361001054	1.53214421190886	1.19635427741049	1.28820104998387	0.648169349313489	1.00900437096053	0.105309933903434	1.64618077525099	0.242558567842349	0.640508696847109	0.923056964198407	0.599191121464352	0.73855435689363	0.857288480894126	1.5487457152616	1.60823216310491	0.715617594505224
ANK1		1.66182659484145	1.04503160259401	0.383509722951484	0.449236243538405	0.789687329888748	0.335260920275793	0.684129045083474	0.577907441378214	0.724265635236954	0.70255827827878	1.93497582847406	1.32366465824953	0.259668731042993	0.829951172461912	1.18333382472471	0.236347002169553	0.202498838183734	2.71071668260799	0.239270855482097	0.990923884602973	0.259267739725395	1.00900437096053	2.42212847977898	1.64618077525099	2.78942353018702	1.38776884316874	1.58238336719727	1.29824742983943	1.47710871378726	2.57186544268238	1.31643385797236	0.731014619593139	0.613386509575906
ANK2		22.7462515168923	15.9367319395587	11.5052916885445	16.5094319500364	10.6607789534981	9.16379848753835	9.50939372666028	26.872696024087	10.0491856889127	23.3851541198508	16.3903834882509	27.0749589187404	7.01105573816082	14.1091699318525	10.9880998010151	20.404624520638	8.50495120371684	27.1071668260799	19.2613038663088	10.2065160114106	26.0564078424022	20.1800874192106	12.4265722006052	14.980245054784	8.24699130663988	14.41144567906	10.8129530091813	8.68827126123311	9.72429903243279	15.3087228731094	18.2751994400869	18.2753654898285	13.2900410408113
ANK3		4.77775146016916	2.09006320518802	0.575264584427225	1.46001779149982	0.987109162360935	1.67630460137897	0.273651618033389	3.08217302068381	1.44853127047391	3.31206045474282	4.32524008717732	0.240666301499914	1.47145614257696	0.461083984701062	2.78928687256538	1.26051734490428	0.202498838183734	0.589286235349562	0.957083421928389	1.09001627306327	2.07414191780316	1.917108304825	1.05309933903434	0.987708465150594	0.363837851763524	1.60127174211777	0.395595841799317	2.89609042041104	1.35401632097165	0.122469782984875	1.47130842949852	1.31582631526765	1.12454193422249
ANKAR		2.70046821661735	1.69817635421527	2.49281319918464	1.23539966973061	1.38195282730531	1.67630460137897	0.684129045083474	1.44476860344554	2.08226370130624	1.90694389818526	3.30084111916164	1.08299835674961	0.865562436809977	1.75211914186404	0.845238446231933	1.57564668113035	0.607496514551203	1.29642971776904	1.43562513289258	2.57640209996773	3.11121287670474	1.51350655644079	1.68495894245494	1.97541693030119	1.4553514070541	1.1742659442197	0.659326402998862	1.1983822429287	1.84638589223408	1.83704674477313	4.56879986002173	2.33924678269805	1.7379284437984
ANKFY1		27.2124104905287	35.1391876372236	31.2560424205459	45.8220968409173	34.0552661014523	31.1792655856488	34.4116909676987	29.0880078827035	26.7978285037673	37.6370506220775	34.2604543747466	34.5356142652377	36.959516051786	33.2902636954167	42.5154938454663	35.2157033232633	35.4372966821535	29.4643117674781	29.430315224298	37.5560152264527	25.9267739725395	35.3151529836185	44.4407921072491	30.2897262646182	33.9581994979289	33.7334580339478	35.8673563231381	38.3482317737186	33.973500417107	42.2520751297819	29.7359177330228	28.5095701641324	33.8384891116042
ANKH		74.0551476326219	78.2467412442265	54.6501355205864	106.693607840371	112.826577257855	104.936668046323	121.774970024858	87.5529773687995	69.8011005959614	111.104573436373	88.3259554644631	131.042801166703	100.924580132043	92.3090137371527	150.8750626524	86.0303087897172	64.1921317042438	108.07509556311	108.748603816613	137.441142794432	60.020481746429	86.2698737171252	118.473675641363	100.08779113526	87.6849222750093	135.681092282113	103.777975832021	57.7220780343993	181.807464188649	287.314110882517	175.860075967955	135.822516320405	165.103202160848
ANKIB1		29.912878707146	25.0807584622562	62.5120848410918	15.9478866456134	68.0118212866685	66.7169231348829	27.1599230898139	64.5329976205673	43.4559381142172	23.0840577148742	40.6344923979553	24.1869633007414	35.4880599092091	45.4628808915247	36.8523962557123	31.355368954494	30.9823222421114	53.3893329226703	59.2195367318191	53.5098897685606	61.7057220546441	28.7566245723751	48.8638093311933	42.9653182340508	7.39803631919166	24.9798391770373	17.2743517585702	22.9689929894668	45.0518157705114	20.3299839754893	55.4450966063654	40.6444128493785	39.256736612858
ANKLE2		101.267558123151	66.6207646653681	68.8399952697913	95.0134655083727	78.2777565752222	70.5165468980086	85.0372403038758	79.84754481709	68.2620361210829	90.328921492986	81.3828069034679	92.536192926717	104.646498610326	98.2108887413262	97.8786120736579	75.8673876964264	108.944374942849	88.2750780553644	77.8826634594226	82.3457748105071	82.5767751025384	80.0140466171699	85.0904265939745	89.0583799410785	80.0443273879753	78.4623153637709	87.8222768794485	83.98662219192	92.1962022188881	106.671180979826	86.5748854831237	90.6458128295493	101.311005164954
ANKMY1		2.28501156790699	0.783773701945508	1.24640659959232	3.14465370476884	1.5793746597775	2.45858008202249	1.84714842172538	1.83004023103101	3.25919535856629	2.81023311311512	3.30084111916164	2.5269961657491	2.59668731042993	1.19881836022276	1.43690535859429	3.86033436876936	2.12623780092921	3.7714319062372	2.87125026578517	2.87367926534862	1.68524030821507	2.11890917901711	5.37080662907512	2.96312539545178	2.91070281410819	3.62954928213362	4.35155425979249	5.29285490626845	2.5849402491277	3.30668414059163	2.86517957323397	2.19304385877942	3.57808797252612
ANKMY2		47.4659221151588	44.4138431102454	38.3509722951484	29.2003558299963	55.0806912597402	45.5954851575079	31.5383489783481	44.4025550792261	36.3943481706569	40.9491110768203	27.2034837061942	22.381966039492	41.7201094542409	40.6676074506337	28.2309641041466	31.0402396182679	32.6023129475812	19.6821602606754	30.9855757849316	34.2859664072629	40.5754012670244	37.4340621626356	27.3805828148928	34.899032435321	32.3815688069536	30.8511688981358	27.0323825229534	35.1525457925753	29.6652666685608	38.8229212062054	37.0150225947524	35.6735134361452	38.1321946786355
ANKRA2		38.533604167886	33.4410112830083	27.9962097754583	16.3971228891518	18.6563631686217	19.8921479363637	20.5922842570126	29.2806436964962	30.5096898843567	21.8796720949677	28.9108153195536	18.8923046677433	20.5138297523965	30.2471093963897	15.6369112552908	22.2166182039379	19.2373896274548	18.5035877899763	21.6540124211298	16.64752126133	29.6861561985578	23.7116027175724	31.3823603032233	25.8450381714405	15.5237483419104	23.1650645359705	23.3401546661597	17.1768121486448	7.63172835456751	6.49089849819838	15.487457152616	15.3513070114559	13.6989653805286
ANKRD10		16.7221301105921	16.7205056415042	20.4218927471665	17.9694497415362	18.95249591733	16.5395387336058	21.8237165381628	15.4108651034191	24.0818323716287	22.3814994365954	19.4635803922979	17.5686400094937	23.1105170628264	23.423066422814	15.0452443429284	18.9077601735642	27.1348443166204	19.2107312723957	18.4238558721215	14.8638582690446	21.5192223972078	18.8683817369619	17.7973788296803	31.4420528072939	22.4366675254173	28.0756312117983	37.4497396903354	23.1687233632883	20.0640600289436	19.4726954945951	16.4941418675361	17.1057420984795	18.2993642023479
ANKRD11		49.1277487100003	62.7018961556406	31.927184435711	59.1868750861849	43.0379594789368	31.9615410662923	38.7217039517246	43.7283297309516	36.4848813750615	57.7101442871855	34.032810159632	55.4735824957302	41.6335532105599	39.0999219026501	39.8952546621473	51.8387758091885	36.3485414539803	36.1821748504631	38.1637014493945	32.3041186380569	39.4086964382601	42.5799844545343	41.8080437596632	49.5500413350548	58.2140562821639	50.4934356014471	54.0647650459067	58.920460277328	31.0192829895325	44.089121874555	34.8467785933861	24.5620912183295	36.2920351499078
ANKRD12		1202.01994888125	979.58649848156	833.55838283505	415.43121621214	612.50123524496	664.375390346531	466.781247460454	694.837380350407	771.342901527356	437.493076431029	593.013180373521	540.777179470307	489.30244552868	503.227060902739	424.901366920793	553.839808417318	568.31298936265	441.021818535613	603.56073295359	361.389940714704	638.576442943649	558.685720200845	450.199967437179	522.991632297239	682.559809908371	564.92867061915	476.429258806978	348.130041570789	510.833430184761	515.842725932294	456.028175858779	442.994859473442	461.368886286011
ANKRD13A		84.6492921747362	52.6434669806733	51.3903028754988	37.6235353963414	61.6943226475585	68.169720456078	45.3577556890343	67.0372631998729	62.0152450171642	53.5951600858384	53.0411021217008	57.7599123599794	41.1142157484739	96.2743360055818	81.311938527512	50.6570407983408	73.6083276797874	53.0357611814606	61.7318807143811	45.6815910801971	44.7236851026307	49.4412141770659	61.6063113335088	66.0118490875647	48.1478757167064	56.1512624235966	76.8774585896673	45.2389296705586	61.3000116221713	48.0081549300711	38.0991445954355	40.3520070015413	46.7196058126982
ANKRD13B		0.519320810887952	1.17566055291826	1.15052916885445	1.68463591326902	0.888398246124842	0.782275480643518	3.96794846148415	2.5042655793056	1.08639845285543	3.0109640497662	2.39026425870325	4.69299287924833	2.16390609202494	2.58207031432595	3.29642994030454	2.12712301952597	3.03748257275602	2.35714494139825	1.55526056063363	1.78366299228535	1.55560643835237	1.61440699353685	1.89557881026181	1.64618077525099	3.03198209802937	3.84305218108266	4.08782369859295	1.09851705601798	2.83112503475891	3.919033055516	2.71030500170781	3.6550730979657	1.02231084929318
ANKRD13C		87.4536245535311	70.5396331750957	63.0873494255191	58.7376388426465	45.7031542173113	47.048282478703	49.5993557685518	81.8702208619137	65.3649735801351	53.6955255541639	67.8379761041495	44.2825994759842	53.4917585948566	71.4680176286646	47.7559722121042	54.5173751671101	67.5333625342754	39.010748780141	52.2806819228382	46.4743301878795	82.8360428422638	55.8988421512133	65.6080888218393	66.0118490875647	68.8866332672272	45.9031232740428	86.371758792851	55.5250439223633	48.621495162164	54.1316440793148	46.6172460293743	73.1014619593139	74.6286919984019
ANKRD13D		3.94683816274843	4.44138431102454	1.34228403033019	8.08625238369129	1.5793746597775	4.58189924376918	5.26779364714275	2.40794767240923	1.901197292497	8.5310648076709	4.55288430229191	8.54365370324696	4.15469969668789	5.71744141029317	6.08571681286992	4.01789903688239	5.77121688823643	6.36429134177527	4.6657816819009	5.35098897685606	1.42597256848967	3.02701311288159	4.21239735613735	4.77392424822787	10.5512977011422	7.79285581163983	8.30751267778566	7.0904282706615	6.52389681922706	14.5739041752001	3.71698971662785	8.77217543511767	4.08924339717271
ANKRD16		5.29707227105711	7.70710806913082	3.45158750656335	4.04312619184565	3.45488206826327	3.68787012303373	3.69429684345076	5.20116697240393	5.61305867308639	6.12229356785794	4.32524008717732	4.45232657774841	2.07734984834395	2.67428711126616	4.31071607578286	3.30885803037374	3.54372966821535	2.71071668260799	3.58906283223146	3.46823359611041	4.92608705478251	3.32971442416975	4.42301722394422	3.29236155050198	3.51709923371407	4.48356087792977	5.67020706579022	3.89474228951829	2.95421742757452	2.32692587671263	5.73035914646794	3.07026140229118	3.57808797252612
ANKRD17		76.4440233627065	78.8998859958478	50.6232834295958	86.3656678202584	76.5009600829725	53.1947326837592	72.4492658743399	60.5839634378162	59.7519149070487	102.071681287074	78.9925426447647	87.9635331982187	59.6372518962075	63.5373730918064	68.0416949216706	100.44747592206	59.7371572642016	93.1072251852309	57.6642761711854	80.5621118182217	50.4275753765894	75.4735269478476	68.3461471033285	109.141785399141	129.04115809213	83.9066392869713	80.4378211658612	86.8827126123311	64.500413835377	52.9069462494661	61.794954038938	42.9836596320766	53.5690885029625
ANKRD18A		5.81639308194506	7.57647911880657	5.36913612132077	2.92003558299963	4.44199123062421	6.03469656496428	4.24160007951754	9.82442650342965	5.70359187749101	7.82850652939212	6.14639380809408	6.13699068824781	3.02946852883492	3.78088867454871	4.22619223115967	4.25424603905195	5.77121688823643	2.8285739296779	4.54614625415985	4.16188031533249	9.20400476025154	7.97113453058818	5.16018676126826	2.79850731792668	1.9404685427388	2.77553768633747	3.16476673439454	2.79622523350031	3.81586417728375	1.34716761283363	4.25905071696941	4.38608771755883	2.65800820816226
ANKRD20A4		11.7366503260677	10.0584291749673	4.69799410615567	4.82928961803785	4.04714756567984	6.25820384514814	5.67827107419283	10.2096981310151	4.79825983344482	13.8504346289245	9.44723492725572	4.2116602762485	8.65562436809977	10.420498054244	9.63571828704404	4.56937537527802	3.44248024912348	14.7321558837391	6.34067767027558	6.63919002683992	6.35205962327219	7.36573190801186	4.73894702565452	7.24319541110435	4.85117135684699	5.55107537267495	6.19766818818931	10.8853053732691	5.0467881054398	4.53138197044038	4.25905071696941	5.55571110890786	7.76956245462814
ANKRD20A9P		35.2099509782031	60.3505750498041	40.6520306328573	11.5678332711139	41.162452070451	43.4721659957612	15.5981422279032	78.8843657481263	28.8800922050735	26.396118169617	61.4639380809408	12.1536482257457	15.0607864004936	40.390957059813	19.8631034864504	31.0402396182679	27.3373431548041	22.0393052020736	30.7463049294495	20.5121244112816	270.286618663725	44.5979931964554	42.0186636274701	18.272606605286	31.7751723873478	16.2262203201268	66.9875625446844	47.7355593433267	2.70803264194331	1.4696373958185	15.7972062956684	5.99431988066374	4.29370556703134
ANKRD22		0.415456648710362	6.27018961556406	0.671142015165096	0.336927182653804	0.197421832472187	0.223507280183862	0	0.963179068963691	10.230252097722	0.30109640497662	0	0	0.519337462085987	0	0	2.99372869414767	0.607496514551203	0.235714494139825	1.07671884966944	0	1.68524030821507	2.11890917901711	0	0	0	0	0	2.39676448585741	1.96947828504968	2.08198631074288	0.619498286104642	10.6728134460598	2.04462169858635
ANKRD23		42.0649856819241	68.4495699699077	35.0911396500608	136.567818035675	95.9470105814829	68.8402422966296	56.5090591238949	48.9294967033555	52.2376589414653	21.9800375632933	65.6753560605608	74.2455540127235	79.2855192117939	29.6938086147484	49.3619252599449	44.5120187419324	26.3248489638855	36.0643176033932	101.331207296668	99.8851275679797	20.4821514383062	102.111242341206	53.0762066873306	158.033354424095	128.434761672524	86.1484197259362	71.7347126462762	51.8300320066665	17.9714893510783	57.1933886539367	36.9375853089893	25.5855116857599	63.1788104863183
ANKRD24		0.311592486532771	1.95943425486377	0.958774307378709	1.12309060884601	0.394843664944374	1.11753640091931	1.36825809016695	0.577907441378214	3.34972856297091	2.10767483483634	1.47968739824487	1.80499726124936	0.519337462085987	1.10660156328255	2.5357153386958	0.236347002169553	0.303748257275602	1.06071522362921	2.15343769933888	3.07186404226922	4.79645318491982	2.72431180159343	0.84247947122747	1.48156269772589	0.485117135684699	4.59031232740428	0.791191683598635	2.19703411203596	0.369277178446815	0.24493956596975	2.01336942984009	1.16962339134902	1.43123518901045
ANKRD26		13.3984769209092	24.0357268596622	25.6951514377494	6.51392553130687	23.197065315482	22.5742352985701	9.85145824920202	20.612032075823	13.308381047479	15.3559166538076	19.3497582847406	12.1536482257457	11.8582053842967	21.4865136870695	8.19881292844975	12.3688264468733	11.1374361001054	13.3178689189001	15.9115118895595	10.3056083998709	28.3898174999308	16.2449703724645	15.5858702177082	8.39552195378005	3.39581994979289	9.18062465480857	8.04378211658612	15.279373597341	13.2939784240853	3.919033055516	15.487457152616	22.8076561313059	15.2324316544683
ANKRD27		3.63524567621566	4.8332711619973	3.64334236803909	8.42317956634509	6.41620955534608	4.91716016404497	7.45700659140986	4.33430581033661	3.89292778939863	8.22996840269428	6.03257170053678	8.18265425099708	8.82873685546177	6.91625977051593	9.55119444242085	7.95701573970827	9.61869481372738	6.12857684763545	5.50322967608824	8.91831496142676	4.27791770546902	5.24682272899475	5.37080662907512	9.71246657398084	8.97466701016693	10.5683934979773	10.9448182897811	10.4858446256262	8.12409792582993	12.4919178644573	9.83453529191119	12.2810456091647	10.4275706627904
ANKRD28		31.5747053019875	33.1797533823598	23.6817253922541	19.0925403503822	22.6047998180654	22.3507280183862	13.203690570111	25.3316095137451	24.8060980068657	18.3668807035738	15.3659845202352	16.966974255744	14.1952239636836	18.9044433727436	19.8631034864504	25.5254762343117	22.6798698765782	15.2035848720187	17.9453141611573	16.7466136497903	22.297025616384	16.2449703724645	20.9566768467833	19.918787380537	18.7982890077821	13.9844398811619	11.2085488509807	18.2753292046627	15.1403643163194	22.0445609372775	18.4300740116131	18.1291625659099	17.5837466078426
ANKRD29		9.7632312446935	5.6170448639428	2.49281319918464	5.84007116599927	2.76390565461062	3.12910192257407	2.25762584877546	8.95756534136233	6.33732430832335	1.20438561990648	1.47968739824487	2.88799561799897	3.02946852883492	4.05753906536935	4.39523992040605	2.04834068546946	2.73373431548041	10.3714377421523	5.62286510382928	2.57640209996773	4.27791770546902	4.33871879513027	9.05665431569531	5.26777848080317	2.54686496234467	6.40508696847109	1.71424864779704	0.199730373821451	1.84638589223408	6.36842871521351	4.25905071696941	13.0120602287579	6.64502052040565
ANKRD32		1.14250578395349	1.04503160259401	4.50623924467993	1.12309060884601	4.34328031438812	4.80540652395304	2.12080003975877	3.75639836895839	1.99173049690162	3.11132951809174	2.16262004358866	0.962665205999657	2.51013106674893	2.12098632962489	2.28214380482622	3.70276970065632	2.73373431548041	4.12500364744694	3.70869825997251	4.26097270379279	2.59267739725395	2.82521223868948	3.15929801710301	2.30465308535139	2.54686496234467	2.3485318884394	4.74715010159181	3.19568598114321	4.06204896291496	0.857288480894126	5.57548457494178	3.94747894580295	4.80486099167793
ANKRD34C		9.14004627162795	12.0178634298311	17.2579375328168	7.30008895749908	11.8453099483312	19.445133375996	6.499225928293	13.0029174310098	12.3125157990282	8.12960293436874	11.0407444330579	5.77599123599794	12.3775428463827	5.62522461335296	8.70595599618891	9.84779175706469	1.72124012456174	5.30357611814606	5.74250053157033	7.13465196914141	5.96315801368409	9.28284021283686	1.05309933903434	6.58472310100396	6.67036061566461	10.2481391495537	3.29663201499431	7.88934976594731	2.21566307068089	2.4493956596975	8.36322686241266	3.6550730979657	11.3476504271543
ANKRD36		31.5747053019875	18.8105688466922	16.4909180869138	19.429467533036	15.9911684302472	15.1984950525026	19.7713294029124	27.4506034654652	14.032646682716	35.6297412555667	30.5043248253558	16.0043090497443	16.6187987867516	35.7801172128024	20.6238180880592	22.9256592104466	14.8836646065045	12.4928681894107	13.6384387624795	16.9447984267108	21.6488562670705	16.4467712466566	21.5885364502039	15.8033354424095	26.5601631787373	20.389526849633	17.8018128809693	22.8691278025561	14.7710871378726	8.94029415789588	16.0295181529576	23.1000619791432	18.8105196269945
ANKRD36B		14.8525751913954	14.4998134859919	8.05370418198116	7.74932520103749	11.4504662833869	6.70521840551587	8.14113563649334	11.6544667344607	6.78999033034644	17.1624950836673	19.0082919620687	9.14531945699674	10.5598617290817	15.0313379012546	8.95952753005849	10.7931797657429	8.30245236553311	9.19286527145317	5.26395882060614	7.13465196914141	9.33363863011424	8.17293540478028	7.58231524104723	18.9310789153864	17.7067754524915	8.32661305901242	15.0326419883741	12.1835528031085	8.61646749709235	11.2672200346085	8.51810143393883	6.57913157633825	7.97402462448678
ANKRD37		2.59660405443976	3.26572375810628	5.944400705748	3.59388994830724	5.03425672804077	7.82275480643518	3.55747103443406	6.5496176689531	4.52666022023096	1.90694389818526	4.43906219473461	3.3693282209988	5.71271208294585	3.78088867454871	4.90238298814521	5.67232805206926	4.35372502095029	4.36071814158676	6.81921938123977	4.65734225763398	2.85194513697935	3.93511704674606	3.79115762052362	6.09086886842866	1.69790997489645	3.94980363055717	3.95595841799317	2.99595560732176	4.18514135573057	3.06174457462188	5.34317271765254	1.90063801094216	1.43123518901045
ANKRD39		8.10140464985205	8.62151072140058	6.80729758238883	27.8526470993811	10.6607789534981	8.2697693668029	13.2721034746194	7.03120720343494	7.69532237439263	8.73179574432198	10.3578117877141	17.3279737079938	12.4640990900637	8.48394531849955	11.7488144026239	15.520119809134	10.5299395855542	12.139296448201	11.1260947799175	15.9538745421079	3.75938222601823	11.0990480805658	12.8478119362189	20.4126416131123	26.6814424626584	17.8274920622445	16.6150253555713	17.7760032701091	14.7710871378726	49.3553225429047	35.3114023079646	15.0589011636187	23.6153806186724
ANKRD40		62.4223614687318	64.5307014601801	50.6232834295958	57.8391663555696	58.8317060767118	48.8363407201739	53.9777816570861	60.4876455309198	46.0814010419512	58.6134335021154	66.5859329210192	36.7016109787369	46.0479216382908	70.8225000500831	57.5607381883947	55.6991101779579	66.4196189242649	41.8393227098189	44.1454728364469	58.662693968496	51.8535479450791	48.9367119915856	43.0717629665044	49.879277490105	51.3011370986569	52.4149616919884	63.4271999684905	54.8259876139882	40.7435820219653	38.7004514232205	41.8935715978264	41.9602391646462	42.1192069908789
ANKRD42		18.4878208676111	15.6754740389102	29.72200352874	6.06468928776847	31.5874931955499	27.0443809022473	19.292439071354	28.6064183482216	24.1723655760333	14.0511655655756	20.9432677905428	14.1993117884949	19.3885985845435	16.7834570431187	19.3559604187113	19.3804541779033	11.2386855191973	19.6821602606754	22.252189559835	21.1066787420433	21.3895885273451	25.3260097111093	16.9548993584528	14.6510088997338	9.94490128153633	15.3722087243306	8.04378211658612	15.1795084104303	24.3722937774898	13.4716761283363	32.9882837350722	27.486149696702	34.2474134513214
ANKRD44		4.05070232492602	4.70264221167305	4.50623924467993	3.93081713096104	10.3646462047898	8.2697693668029	6.63605173730969	8.66861162067322	8.14798839641573	6.22265903618348	6.03257170053678	9.98765151224644	7.01105573816082	5.9018750041736	9.04405137468169	5.43598104989971	8.20120294644124	8.4857217890337	8.6137507973555	6.93646719222081	14.2597256848967	7.36573190801186	5.26549669517169	8.23090387625495	2.66814424626584	5.33757247372591	1.97797920899659	3.89474228951829	3.44658699883694	2.69433522566725	6.81448114715106	9.35698713079218	6.3383272656177
ANKRD46		2.80433237879494	5.87830276459131	2.10930347623316	2.35849027857663	2.86261657084671	4.13488468340145	2.5996903713172	2.40794767240923	1.99173049690162	1.30475108823202	3.41466322671893	2.88799561799897	3.37569350355891	1.75211914186404	3.38095378492773	0.709041006508658	1.61999070546987	2.71071668260799	2.03380227159783	3.666418373031	2.98157900684205	2.11890917901711	3.36991788490988	2.79850731792668	1.81918925881762	3.30929493371006	3.16476673439454	0.499325934553627	2.70803264194331	2.81680500865213	2.47799314441857	3.6550730979657	3.27139471773817
ANKRD49		3.32365318968289	1.82880530453952	7.95782675124329	1.57232685238442	5.13296764427686	5.47592836450463	3.7627097479591	6.93488929653857	3.62132817618477	2.10767483483634	5.91874959297948	3.48966137174876	2.59668731042993	3.59645508066829	3.97262069729009	3.30885803037374	3.84747792549095	3.06428842381772	4.6657816819009	7.332836746062	4.40755157533172	3.32971442416975	2.31681854587554	1.97541693030119	2.06174782665997	3.20254348423555	4.21968897919272	2.09716892512523	7.63172835456751	2.08198631074288	9.06016243428039	5.2633052610706	7.05394486012292
ANKRD5		11.4250578395349	12.9322660821009	17.6414472557682	9.77088829696031	24.0854635616068	16.20427781333	15.7349680369199	17.6261769620355	14.8474455223576	14.0511655655756	15.1383403051206	14.4399780899949	12.6372115774257	14.8469043073742	12.8476243827254	19.4592365119598	15.0861634446882	13.5535834130399	17.8256787334162	14.8638582690446	13.6115563355833	13.0161563853908	12.2159523327983	18.1079885277609	11.0364148368269	9.82113335165567	6.59326402998862	13.2820698591265	17.9714893510783	13.716615694306	15.9520808671945	12.573451457002	15.9480492489736
ANKRD50		11.6327861638901	9.79717127431884	7.67019445902967	16.1725047673826	10.1672243723176	10.0578276082738	12.998451856586	11.0765592930824	10.230252097722	14.3522619705522	13.3171865842038	20.8176350797426	11.5985366532537	14.8469043073742	14.2000058966965	14.2596024642297	17.6173989219849	10.1357232480125	12.8009907682922	9.51286929218855	9.20400476025154	13.6215590079671	14.6380808125773	11.0294111941816	20.4961989826785	19.7490181527859	13.318393340577	17.5762728962877	16.6174730301067	25.9635939927935	7.74372857630802	13.1582631526765	19.7305993913583
ANKRD52		38.7413324922412	24.6888716112835	32.9818361738276	25.6064658816891	38.3985464158404	30.7322510252811	36.7377297209825	43.054104382677	28.6084925918597	43.5586132532844	30.3905027177985	31.4069523457388	36.526734833381	48.5060351905517	47.9250199013506	33.797621310246	47.992224649545	42.0750372039588	44.265108264188	42.8079118148485	32.2788335958117	32.7926420562172	38.7540556764636	34.0759420476955	31.1687759677419	38.9642790581991	48.1308274189169	42.4427044370583	39.7588428794404	35.8836464145684	24.4701823011334	19.8835976529334	25.0466158076828
ANKRD53		2.90819654097253	2.48195005616077	0.575264584427225	6.96316177484528	1.38195282730531	0.782275480643518	1.84714842172538	3.37112674137292	6.69945712594182	1.10402015158094	0.796754752901084	3.60999452249871	4.24125594036889	1.38325195410319	0.676190756985547	2.59981702386508	1.61999070546987	2.59285943553807	2.39270855482097	1.78366299228535	2.07414191780316	1.31170568224869	2.42212847977898	1.81079885277609	1.57663069097527	1.81477464106681	2.90103617319499	2.69636004658959	1.96947828504968	2.08198631074288	3.17492871628629	1.75443508702353	4.39593665196066
ANKRD54		27.1085463283511	20.5087452009074	15.3403889180593	40.6558800402257	23.3944871479542	15.6455096128704	31.1962844558064	17.7224948689319	25.1682308244841	39.8450909252394	31.0734353631423	42.8386016669847	41.4604407231979	39.1921386995903	33.8095378492773	31.4341512885505	34.8298001676023	31.1143132264569	22.252189559835	32.006841472676	17.7598401711896	31.6827372481606	40.1230848172083	49.3854232575297	44.3882179151499	42.0600710929602	52.746112239909	47.1363682218624	37.5431798087595	40.6599679509785	27.4902364458935	32.603252033854	33.6340269417455
ANKRD6		17.6569075701904	5.48641591361855	5.944400705748	11.3432151493447	9.27882612619279	6.70521840551587	9.57780663116863	3.85271627585476	8.41958800962959	6.82485184613672	8.76430228191193	10.3486509644963	9.69429929227175	6.54739258275508	11.7488144026239	7.1691923991431	11.5424337764729	2.94643117674781	5.26395882060614	11.5938094498548	2.46304352739126	5.95312578866712	26.0115536741481	9.38323041893064	12.6130455278022	14.9452029264326	11.2085488509807	9.38732756960819	13.5401632097165	29.5152176993549	14.7130842949852	9.21078420687355	7.66733136969883
ANKRD65		12.3598352991333	16.1979898402072	12.7516982881368	57.2776210511466	16.3860120951915	24.5858008202249	31.2646973603147	15.5071830103154	18.0161076765192	34.8268175089624	34.7157428049758	43.3199342699846	38.344415950682	19.4577441543848	31.6964417336975	23.7134825510118	33.6148071384999	26.0464516024507	44.9829208306343	29.331346984248	15.8153321232491	30.471932003008	37.1744066679121	34.5697962802708	46.0861278900464	62.8766037404912	53.4054386429078	32.2564553721643	47.3905712340079	50.3350808067837	43.5197545988511	39.1823836101923	61.4408820425199
ANKRD9		2.70046821661735	1.69817635421527	0.767019445902967	4.82928961803785	0.888398246124842	1.89981188156283	7.32018078239317	1.54108651034191	3.53079497178015	2.81023311311512	2.84555268893244	3.24899507024884	5.27993086454086	0.829951172461912	4.90238298814521	3.62398736659981	1.21499302910241	5.53929061228589	3.11052112126726	1.28820104998387	4.40755157533172	2.32071005320922	0.84247947122747	3.12774347297688	1.21279283921175	3.30929493371006	3.69222785679363	6.19164158846497	3.32349460602134	1.34716761283363	2.01336942984009	1.60823216310491	1.84015952872772
ANKS1A		26.5892255174631	21.81503470415	17.5455698250304	28.4141924038041	22.9996434830098	20.2274088566395	23.2603875328381	17.9151306827247	15.6622443619991	27.8012347261746	18.6668256393968	31.1662860442389	23.8895232559554	20.4721289207272	29.9214409966104	24.1073942212944	26.0211007066099	18.5035877899763	20.0987518604962	22.3948797920272	19.4450804794047	19.5746847966343	22.2203960536245	24.3634754737146	30.0772624124513	35.227978326591	24.6588074721574	20.2726329428773	19.4485980648656	25.7186544268238	28.4194838750504	26.6089321531903	27.9090861857037
ANKS1B		8.51686129856241	7.57647911880657	6.23203299796161	2.13387215680742	8.48913879630405	6.36995748524008	7.38859368690152	10.5949697586006	5.25092585546791	5.41973528957916	10.3578117877141	4.2116602762485	2.76979979779193	4.88749023783126	4.90238298814521	6.77528072886051	3.34123083003162	2.94643117674781	4.54614625415985	5.45008136531635	4.79645318491982	6.05402622576317	7.26638543933693	5.92625079090356	4.72989207292581	4.91056667582784	4.35155425979249	4.09447266333974	0.615461964078025	1.59210717880338	5.80779643223102	2.04684093486079	4.70262990674861
ANKS3		3.63524567621566	4.31075536070029	2.58869062992251	6.85085271396068	3.75101481697155	5.14066744422883	9.37256791764359	2.5042655793056	2.62546292773396	9.83581589590292	7.17079277610976	5.8963243867479	6.14549330135084	9.59054688178209	6.50833603598589	6.38136905857792	6.37871340278763	8.60357903610361	5.74250053157033	9.01740734988706	1.94450804794047	7.36573190801186	4.73894702565452	11.8525015818071	10.7938562689845	8.43336450848694	16.8787559167709	14.3805869151445	3.56967939165254	10.6548711196841	7.20166757596646	4.53229064147746	4.6003988218193
ANKS4B		0	0.522515801297005	0.0958774307378709	1.12309060884601	1.38195282730531	1.67630460137897	0	0.288953720689107	0.0905332044046192	0.30109640497662	0.113822107557298	2.76766246724901	0.0865562436809977	0.36886718776085	0.25357153386958	0.393911670282588	0.202498838183734	0.589286235349562	0.119635427741049	0.990923884602973	0.259267739725395	0.70630305967237	0.105309933903434	0.329236155050198	1.21279283921175	5.55107537267495	0.923056964198407	0.0998651869107254	0.98473914252484	0.24493956596975	3.94930157391709	3.07026140229118	1.32900410408113
ANKS6		4.67388729799157	7.31522121815807	4.41036181394206	14.0386326105752	2.86261657084671	3.68787012303373	7.38859368690152	3.27480883447655	6.97105673915568	8.83216121264752	5.91874959297948	5.77599123599794	5.10681837717887	7.377343755217	7.43809832684101	9.61144475489514	10.0236924900949	10.0178660009426	8.8530216528376	5.45008136531635	3.88901609588093	8.87923846445265	10.4256834564399	3.29236155050198	8.12571202271871	7.47260146321628	7.91191683598635	7.68961939212585	4.43132614136178	4.53138197044038	4.95598628883713	5.55571110890786	3.27139471773817
ANKZF1		8.10140464985205	6.00893171491556	4.69799410615567	11.5678332711139	2.96132748708281	3.91137740321759	5.54144526517614	2.98585511378744	4.16452740261248	5.82119716288132	9.78870124992761	7.21998904499743	5.79926832662685	6.17852539499423	6.17024065749311	5.67232805206926	5.77121688823643	6.71786308298501	3.23015654900831	6.83737480376052	4.01864996574363	6.45762797414738	6.10797616639916	8.23090387625495	15.0386312062257	14.1979427801109	14.9007767077743	12.0836876161978	2.95421742757452	7.59312654506226	7.97604043359726	6.72533450025688	5.82717184097111
ANLN		0.934777459598313	0.783773701945508	1.43816146106806	0.673854365307608	0.493554581180468	1.00578276082738	0.205238713525042	1.73372232413464	1.17693165726005	0.60219280995324	0.341466322671893	0.962665205999657	0.692449949447982	1.65990234492382	0.169047689246387	0.236347002169553	0.911244771826805	59.1643380290961	0	2.08094015766624	8.42620154107535	0.908103933864476	7.05576557153006	0	3.88093708547759	1.49452029264326	2.24170977019613	1.39811261675016	3.20040221320573	0	0.232311857289241	8.62597251119904	0.306693254787953
ANO1		0.830913297420723	0	1.43816146106806	1.57232685238442	0.789687329888748	2.01156552165476	0.478890331558432	0.385271627585476	2.26333011011548	0.40146187330216	0.113822107557298	0.962665205999657	0.865562436809977	0.36886718776085	0.591666912362353	0.472694004339105	0.202498838183734	0.47142898827965	1.43562513289258	0.693646719222081	0	1.41260611934474	2.31681854587554	0.658472310100396	0.242558567842349	0.320254348423555	0.131865280599772	0.599191121464352	0.615461964078025	2.81680500865213	0.387186428815401	0.731014619593139	1.53346627393977
ANO10		22.2269307060043	15.4142161382616	24.1611125459435	10.2201245404987	28.6261657084671	31.4027728658327	31.1962844558064	25.3316095137451	16.1149103840222	21.1771138166889	15.1383403051206	19.2533041199931	19.6482673155865	27.0195215034822	18.0881027493634	17.6472428286599	21.0598791711084	21.9214479550037	20.4576581437193	31.7095643072951	16.5931353424253	19.7764856708264	16.1124198872254	26.5035104815409	12.0066491081963	18.2544978601426	14.7689114271745	11.1849009340012	20.8026143858372	23.1467889841414	15.3325825810899	15.4975099353746	14.3123518901045
ANO2		0.311592486532771	0.783773701945508	1.15052916885445	0.561545304423006	0.789687329888748	2.01156552165476	0.478890331558432	0	0.452666022023096	0.20073093665108	0.341466322671893	0	0.259668731042993	1.4754687510434	0.591666912362353	0.236347002169553	1.51874128637801	0.235714494139825	0.239270855482097	1.18910866152357	0	0.100900437096053	0.210619867806868	2.14003500782629	1.21279283921175	0.747260146321628	1.05492224479818	0	0	0.734818697909251	0.387186428815401	0.292405847837256	0.102231084929318
ANO5		174.803384944885	181.182354099737	160.402941624458	89.5103215250272	179.950000298399	127.734410625077	107.134608460072	162.87358056176	138.244203125854	101.369123008795	129.188092077533	73.8845545604737	127.410790698429	101.346259837293	127.631005381022	114.864643054403	91.2257266017723	68.5929177946891	112.457302076586	108.803442529406	88.9288347258106	138.334499258689	72.8744742611762	83.6259833827503	130.860347350948	120.73588935568	95.2067325930357	107.155345555208	84.0721042930582	118.673219712344	75.5787909047663	54.0950818498923	128.708935926011
ANO6		21.9153382194716	33.1797533823598	19.8466281627393	23.6972118466509	14.6092156029418	18.7746115354444	10.1935227717438	10.5949697586006	32.2298207680444	16.0584749320864	11.2683886481725	16.846641104994	12.8103240647877	18.2589257941621	9.80476597629043	13.7081261258341	15.997408216515	13.43572616597	7.29776109220397	7.92739107682379	22.9451949656975	13.6215590079671	12.0053324649915	9.87708465150594	14.3109555026986	7.47260146321628	14.1095850241757	12.8826091114836	22.5259078852557	11.5121596005783	8.28578957664958	28.0709613923765	13.8011964654579
ANO8		3.94683816274843	3.52698165875478	3.16395521434974	7.97394332280669	3.65230390073546	3.35260920275793	9.16732920411855	2.88953720689107	1.901197292497	4.41608060632376	5.46346116275029	8.66398685399691	7.01105573816082	4.51862305007041	7.18452679297143	4.9632870455606	6.7837110791551	9.66429425973282	5.14432339286509	8.12557585374438	1.42597256848967	4.43961923222633	11.0575430598605	6.91395925605416	14.3109555026986	9.50087900323212	8.83497380018475	13.3819350460372	7.75482074738311	15.9210717880338	10.2217217207266	4.23988479364021	5.62270967111247
ANP32A		122.559711369557	136.11536623787	103.835257489114	71.2039446008372	87.7540045338872	86.9443319915224	68.2760786993307	119.819476179083	99.4959916406765	97.0534078707972	68.2932645343787	68.5898959274756	74.5249258093391	95.1677344422992	74.6345548022797	121.561141449207	99.5281789673054	71.6572062185068	67.2351103904693	70.4546881952714	130.282039212011	93.0302030025608	64.344369614998	72.2673360335184	60.2758041088238	74.0855059353156	68.8336764730812	76.2970027997942	62.7771203359585	36.0061161975533	61.9498286104642	58.1887637196139	44.0615976045359
ANP32AP1		2.07728324355181	3.13509480778203	0.479387153689355	0.786163426192209	0.987109162360935	1.56455096128704	1.09460647213356	2.40794767240923	0.633732430832335	1.40511655655756	4.66670640984921	0.721998904499743	0.605893705766984	2.39763672044552	1.52142920321748	1.41808201301732	1.51874128637801	1.76785870604869	2.39270855482097	0.693646719222081	5.7038902739587	2.82521223868948	3.79115762052362	1.97541693030119	2.42558567842349	0.854011595796146	3.95595841799317	1.99730373821451	0.369277178446815	0.24493956596975	0.309749143052321	0.438608771755883	0
ANP32B		143.95572877814	159.106061494938	178.619653464653	74.4609073664906	137.603017233114	149.191109522728	75.2541949591821	213.055210054768	161.873369475459	103.07533597033	73.3014372668998	79.6605457964716	74.0055883472531	106.787050856766	86.8905122726428	108.955968000164	108.033130171022	111.492955728137	111.978760365621	66.2928078799389	247.989593047341	88.1869820219502	108.995781590054	50.3731317226803	24.0132982163926	67.57366751737	60.262433234096	53.7274705579703	120.261267780846	36.1285859805382	136.444497514547	165.355506951968	132.491486068396
ANP32C		1.97341908137422	3.00446585745778	1.05465173811658	0.561545304423006	1.67808557601359	1.22929004101124	0.820954854100168	1.83004023103101	0.905332044046192	1.20438561990648	3.64230744183353	0.481332602999828	0.77900619312898	1.84433593880425	0.591666912362353	1.18173501084776	2.32873663911294	0.47142898827965	0.83744799418734	0.792739107682379	7.51876445203647	2.82521223868948	2.42212847977898	1.97541693030119	2.30430639450232	1.28101739369422	3.29663201499431	3.09582079423249	0.123092392815605	0.122469782984875	0.619498286104642	0	0.102231084929318
ANP32D		1.35023410830868	3.00446585745778	1.43816146106806	0.561545304423006	1.5793746597775	2.01156552165476	0.547303236066779	3.46744464826929	3.07812894975705	2.5091367081385	3.41466322671893	0.721998904499743	0.346224974723991	3.41202148678786	1.18333382472471	2.12712301952597	2.02498838183734	1.65000145897877	0.957083421928389	0.792739107682379	16.2042337328372	1.31170568224869	3.47522781881332	0.987708465150594	2.66814424626584	0.747260146321628	5.53834178519044	2.39676448585741	0.123092392815605	0	0.464623714578481	0.146202923918628	0.204462169858635
ANP32E		47.9852429260468	49.5083721728912	69.9905244386458	23.2479756031125	97.1315415763161	78.5628089846276	26.4757940447304	83.0260357446702	49.9743288313498	36.0312031288689	28.5693489968817	31.8882849487386	38.604084681725	46.1083984701062	40.7404931083792	38.209432017411	44.5497444004216	53.86076191095	50.3665150789815	44.0961128648323	79.9840977052845	38.5439669706922	35.8053775271675	22.8819127759888	15.5237483419104	32.8794464381516	20.9665796153638	32.4561857459857	50.0986038759512	28.0455803035364	56.7615304643378	59.7969958827188	41.8125137360909
ANPEP		7.68594800114169	83.7331571578451	40.6520306328573	278.75108911558	7.99558421512358	85.0445201099596	7.38859368690152	19.7451709137557	497.932624225406	24.2884433347807	8.65048017435463	46.3282630387335	14.7145614257696	5.9018750041736	6.93095525910185	36.8701323384502	3.54372966821535	38.4214625447915	64.1245892692021	3.36914120765011	59.3723123971156	54.0826342834843	9.79382385301934	2.30465308535139	5.57884706037404	5.12406957477687	2.90103617319499	49.4332675208091	231.044421314891	43.3543031766458	10.2217217207266	470.773415017982	54.4891682673263
ANTXR1		12.7752919478436	6.66207646653681	10.8341496733794	11.5678332711139	9.87109162360935	12.8516686105721	10.1251098672354	4.62325953102572	8.41958800962959	11.0402015158094	8.42283595924003	13.4773128839952	10.1270805106767	7.377343755217	10.9035759563919	10.0053564251777	6.88496049824697	8.36786454196379	8.25484451413235	11.2965322844739	4.53718544519442	7.56753278220397	11.162852993764	6.58472310100396	9.21722557800928	17.507237713821	7.38445571358726	7.88934976594731	5.53915767670222	15.0637833071396	8.82785057699115	9.94179882646669	10.938726087437
ANTXR2		12.3598352991333	10.3196870756158	10.7382722426415	11.4555242102293	15.5963247653028	15.3102486925946	13.2721034746194	13.4845069654917	12.8557150254559	14.2518965022267	12.5204318313028	19.734636722993	13.5027740142356	8.94502930320061	16.9047689246387	6.77528072886051	14.478666930137	8.60357903610361	12.6813553405512	13.7738419959813	6.74096123286028	5.44862360318686	8.53010464617814	6.25548694595376	5.45756777645286	8.00635871058887	7.78005155538658	13.5816654198587	15.878918673213	11.0222804686388	11.3832810071728	14.1816836201069	19.8328304762876
ANXA1		16.4105376240593	20.770003101556	31.7354295742353	25.6064658816891	18.2615195036773	18.4393506151686	17.1716390315952	25.042655793056	49.7932624225406	26.1953872329659	14.910696090006	20.2159693259928	13.5027740142356	13.1870019624504	16.9892927692619	12.3688264468733	18.8323919510873	13.2000116718302	10.6475530689533	14.7647658805843	35.6493142122419	15.1350655644079	23.1681854587554	11.0294111941816	12.8556040956445	14.5181971285345	9.88989604498293	21.3711499988952	17.7253045654471	18.1255278817615	15.2551452953268	19.8835976529334	21.9796832598033
ANXA10		1.97341908137422	4.96390011232155	3.25983264508761	6.17699834865307	0.197421832472187	0.335260920275793	0.752541949591821	0.866861162067322	22.3617014879409	0.70255827827878	0.569110537786489	0.120333150749957	0.519337462085987	0.36886718776085	0.338095378492773	2.44225235575204	7.89745468916564	1.06071522362921	1.07671884966944	0.0990923884602973	3.11121287670474	0.908103933864476	2.21150861197211	0.164618077525099	1.33407212313292	0.427005797898073	1.84611392839681	1.29824742983943	3.81586417728375	2.81680500865213	1.08412200068312	4.53229064147746	2.65800820816226
ANXA11		79.4560840658566	80.598062350063	71.1410536075002	144.878688541136	75.2177181719033	82.0271718274775	115.754634428124	56.4422934412723	113.347571914583	67.646325651414	62.0330486187273	150.897771040446	103.607823686154	92.7700977218537	78.4381278103234	125.027564147693	89.4032370581187	89.3357932789937	82.9073514245467	107.812518644804	66.1132736299758	91.2139951348318	67.9249073677148	126.262065461751	198.170349927199	105.256929181875	112.085488509807	119.139167984495	122.353838458711	186.64394926895	117.240050645303	128.804775972311	117.054592244069
ANXA13		0	0.130628950324251	0.383509722951484	0	0.987109162360935	0.111753640091931	0.0684129045083474	2.7932192999947	0.181066408809238	8.22996840269428	13.6586529068757	0.240666301499914	0.692449949447982	0.645517578581487	0	0.157564668113035	0.809995352734937	0	0.598177138705243	0.495461942301487	1.94450804794047	0.100900437096053	0	0	1.09151355529057	0.213502898949036	0	4.29420303716119	5.78534246233343	0.734818697909251	1.62618300102468	0.146202923918628	0.920079764363859
ANXA2		36.6640492486894	52.9047248813218	188.878538553606	36.7250629092646	60.4110807364892	117.341322096528	90.5102726645436	91.9836010860325	120.13756224493	31.3140261175685	36.9921849561218	46.0875967372336	72.7938009357191	33.4746972892971	65.1678842044821	29.5433752711941	46.2709845249833	88.9822215377839	60.6551618647116	45.4834063032765	66.2429074998385	50.7529198593146	42.229283495277	56.628618668634	17.4642168846492	28.5026370096964	26.2411908393547	35.2524109794861	34.0965928099226	30.372506180249	57.2261541789163	102.926858438714	65.018970015046
ANXA2P1		4.57002313581398	5.0945290626458	3.35571007582548	1.34770873061522	2.96132748708281	4.47014560367725	2.94175489385894	6.16434604136762	3.62132817618477	3.61315685971944	8.30901385168274	2.5269961657491	3.11602477251592	4.61083984701062	3.04285840643496	3.70276970065632	2.32873663911294	4.59643263572659	3.58906283223146	3.07186404226922	4.53718544519442	3.02701311288159	3.05398808319958	4.77392424822787	2.18302711058114	2.88228913581199	9.88989604498293	3.99460747642902	0.73855435689363	0.24493956596975	1.5487457152616	1.02342046743039	0.715617594505224
ANXA2P3		6.12798556847783	5.6170448639428	2.87632292213613	1.90925403503822	2.27035107343015	2.34682644193055	2.4628645623005	9.15020115515506	4.7077266290402	5.018273416277	6.48786013076597	0.360999452249871	2.33701857938694	7.46956055215721	2.36666764944941	3.07251102820418	5.36621921186896	4.24286089451685	2.63197941030307	2.57640209996773	28.9083529793816	6.96213015962765	8.1088649105644	3.78621578307728	5.33628849253169	1.60127174211777	10.6810877285816	8.88800163505456	0.24618478563121	0	0.387186428815401	0	0
ANXA3		2.90819654097253	4.04949746005179	5.75264584427225	4.60467149626865	2.86261657084671	3.91137740321759	2.87334198935059	4.23798790344024	14.5758459091437	0.90328921492986	1.25204318313028	1.92533041199931	6.40516203239383	0.645517578581487	0.50714306773916	1.73321134924339	0.607496514551203	2.35714494139825	1.79453141611573	1.48638582690446	2.59267739725395	2.62341136449737	1.79026887635837	1.81079885277609	1.81918925881762	1.92152609054133	0.791191683598635	2.49662967276813	3.69277178446815	1.22469782984875	3.94930157391709	7.31014619593139	3.57808797252612
ANXA4		40.5070232492602	137.682913641761	43.1448438320419	178.571406806516	23.0983543992459	82.2506791076613	41.6634588455835	57.7907441378214	262.908425591014	65.3379198799266	33.9189880520747	41.8759364609851	99.1068990147424	32.9213965076558	25.4416772315812	52.2326874794711	25.1098559347831	58.1036228054668	39.9582328655102	21.998510238186	99.6884459244145	62.7600718737449	37.1744066679121	24.3634754737146	37.7178572994853	35.44148122554	29.0103617319499	97.3685572379573	82.9642727577178	32.4544924909919	38.4863310242509	211.117022138499	49.9910005304363
ANXA5		228.293428466344	288.82060916692	458.102364065547	135.557036487714	421.890455993064	440.421095602301	240.676598060366	355.99098388898	282.463597742412	179.35309189774	267.48195275965	202.881692164428	190.077511123471	300.718974822033	202.603655561794	232.407885466727	258.793515198812	261.171659506926	255.780544510362	373.875581660702	283.768541129445	228.842191333848	150.382585614103	291.373997219425	112.304616911008	96.823564673388	246.719940002174	202.826194615683	330.626167102715	254.859618391525	222.864508426145	164.478289408456	220.103525852821
ANXA6		300.894477828479	287.644948614001	521.381468352542	424.079013900254	321.995008762137	314.25123593851	537.178126199543	387.968528978575	375.984397892384	505.44049848742	544.411140446555	328.028168944383	723.004303467374	437.753135075188	480.179961304361	485.220395454091	882.996183900174	516.921885648636	454.614625415985	466.725149648001	286.620486266425	534.2678144236	365.846710380529	499.615865288675	515.558235948914	427.326052246496	485.923559010162	651.820074966305	394.63421136683	466.732342955359	401.280014824282	261.995639662181	261.098190909477
ANXA7		493.043177857022	378.693326990004	379.386993429755	387.915496295413	333.445475045524	353.141502690502	404.525504357858	438.728065912961	418.082337940532	358.405087390503	344.425697468383	345.476475803127	459.700210189779	484.599267920816	409.687074888618	399.032521996261	498.450890189262	292.285972733383	403.051756059593	260.414796873661	366.993485581297	395.025211231047	402.810497180634	523.485486529815	477.355261513744	419.319693535908	415.507499169883	327.65767825409	248.523541094706	287.559050448487	311.530200624872	325.593911566784	262.018270673841
ANXA9		0.623184973065542	5.0945290626458	0.767019445902967	6.85085271396068	0	3.240855562666	0.615716140575126	1.2521327896528	9.32492005367578	1.30475108823202	0.341466322671893	1.80499726124936	3.8950309656449	0.0922167969402124	0.0845238446231933	1.65442901518687	0.101249419091867	1.17857247069912	1.43562513289258	0.0990923884602973	2.72231126711665	2.62341136449737	0.631859603420603	0	0.242558567842349	0	0.263730561199545	4.09447266333974	7.5086359617519	1.83704674477313	1.39387114373544	13.0120602287579	3.68031905745544
AOC3		5.08934394670193	4.18012641037604	18.1208344094576	6.96316177484528	10.7594898697342	13.4104368110317	9.03050339510185	7.89806836550227	7.78585557879725	8.0292374660432	7.85372542145355	7.5809884972473	7.35728071288481	11.3426660236461	8.45238446231934	4.88450471150409	7.49245701279817	9.19286527145317	6.93885480898082	10.5037931767915	7.51876445203647	2.82521223868948	11.0575430598605	4.60930617070277	5.70012634429521	8.64686740743598	7.25259043298748	4.99325934553627	6.27771203359586	5.63361001730426	3.87186428815401	6.87153742417551	7.76956245462814
AOX1		18.3839567054335	24.0357268596622	26.1745385914388	56.8283848076082	9.67366979113717	28.9441927838102	15.8033809414282	8.28333999308774	78.3112218099956	23.4855195881764	24.8132194474909	28.5189567277398	14.5414489384076	11.8959668052874	11.3261951795079	17.1745488243208	31.6910681757544	19.0928740253258	30.1481277907443	9.61196168064884	18.2783756506404	15.1350655644079	24.7478344673069	12.0171196593322	12.2492076760386	22.3110529401743	13.7139891823763	18.5749247653949	30.7730982039012	19.2277559286254	20.5208807272163	29.0943818598069	18.8105196269945
AP1AR		0.311592486532771	0.653144751621256	2.10930347623316	0.112309060884601	1.38195282730531	2.34682644193055	0.478890331558432	3.27480883447655	0.724265635236954	0.5018273416277	0.113822107557298	0.721998904499743	0.173112487361995	0.461083984701062	0.845238446231933	0.63025867245214	0.809995352734937	0.235714494139825	1.31598970515153	1.28820104998387	2.98157900684205	1.00900437096053	1.36902914074464	0.164618077525099	0	0.533757247372591	0.131865280599772	0.0998651869107254	6.15461964078025	1.4696373958185	4.25905071696941	4.09368186972158	3.37362580266748
AP1B1		96.3859425008039	75.7647911880657	68.2647306853641	132.973928087368	100.783845477052	89.4029120735449	108.502866550239	72.7200197067587	86.0970773887929	131.478763506457	90.0332870778225	124.183811573956	122.996422270698	136.941943456215	114.952428687543	95.0902772062167	142.761680919533	150.857276249488	105.638082695346	127.829181113784	100.466249143591	101.707640592821	120.579874319432	135.974532035732	105.27041844358	141.125416205313	157.579010316728	139.711396488105	102.289778429768	168.028542255249	53.7414763195777	105.850916917087	80.2514016695144
AP1G1		69.0696678480976	71.9765516286624	85.2350359259672	84.6810319069893	115.98532657741	76.5512434629728	93.8625049854526	94.9694561998199	94.9693314204456	101.168392072144	45.1873767002472	79.5402126457217	70.3702261126512	81.5196484951478	76.6631270732364	77.6005990456698	66.6221177624486	78.0214975602821	75.2506840491196	100.479681898742	76.743250958717	90.4067916380634	85.6169762634917	74.0781348862945	50.5734613951299	79.6365813079906	62.6360082848919	42.4427044370583	101.797408858505	86.7086063532916	91.1436853431454	74.5634911985002	72.6863013847449
AP1G2		6.02412140630024	4.44138431102454	14.5733694721564	4.38005337449945	9.27882612619279	18.4393506151686	14.2298841377363	12.4250099896316	8.60065441843883	8.43069933934536	10.699278110386	7.70132164799726	9.78085553595275	8.85281250626039	8.02976523920337	8.27214507593434	8.70745004190058	25.6928798612409	17.5864078779341	18.5302766420756	8.42620154107535	9.08103933864476	13.1637417379292	7.40781348862945	4.72989207292581	10.9953992958754	18.7248698451677	8.28881051359021	4.67751092699299	2.81680500865213	25.089680587238	4.09368186972158	4.6003988218193
AP1M1		89.9463644457933	68.5801989202319	62.6079622718297	108.715170936294	68.1105322029046	62.6937920915734	110.144776258439	70.6010257550385	70.7969658444122	90.1281905563349	73.9843699122436	95.303855393966	98.6741177963374	88.2514746717833	89.3417037667154	90.2845548287691	94.1619597554365	100.296517256496	75.1310486213785	73.4274598490803	63.0020607532711	83.7473627897239	87.6178650076569	100.41702729031	97.872382124388	71.6302225974017	104.04170639322	93.473814948439	49.7293266975044	77.2784330634562	53.5866017480515	45.9077181104491	59.4984914288629
AP1M2		12.2559711369557	11.1034607775614	9.58774307378709	22.4618121769203	13.720817356817	17.0983069340655	21.3448262066044	7.89806836550227	12.5841154122421	17.1624950836673	19.8050467149698	21.2989676827424	18.6095923914145	14.9391211043144	23.159533426755	22.374182872051	25.6161030302424	23.1000204257028	16.8685953114879	21.8003254612654	5.96315801368409	15.7404681869843	26.1168636080516	30.2897262646182	38.0816951512489	30.7444174486612	20.9665796153638	24.6667011669492	34.0965928099226	39.0678607721752	37.4022090235677	29.9715994033187	22.4908386844499
AP1S1		12.4636994613108	13.0628950324251	18.7919764246227	17.8571406806516	14.6092156029418	23.6917716994894	26.7494456627638	17.3372232413464	14.5758459091437	16.9617641470163	27.886416351538	19.3736372707431	22.5046233570594	20.9332129054282	26.9631064347987	22.531747540164	20.3511332374653	23.1000204257028	24.4056272591739	28.2413307111847	14.3893595547594	24.2161049030527	26.3274834758585	29.4666358769927	21.7089918218903	30.4241631002377	34.1531076753411	23.268588550199	18.9562284936032	30.6174457462188	35.3114023079646	17.9829596419912	20.3439859009342
AP1S2		49.6470695208882	72.237809529311	139.309906862126	29.9865192561885	52.6129183538379	71.0753150984682	49.1888783415018	74.5500599377897	90.5332044046192	57.3086824138834	30.5043248253558	53.0669194807311	57.9061270225875	94.614433660658	48.6012106583362	32.6946686334548	94.2632091745283	45.846469110196	48.9308899460889	36.3669065649291	74.0209396916004	48.7349111173935	24.0106649299829	44.2822628542516	27.1665595983431	34.3739667307949	51.8230552757106	39.5466140166473	39.7588428794404	58.5405562667703	24.0055585865549	60.6742134262305	34.0429512814628
AP1S3		6.02412140630024	2.87383690713353	8.43721390493264	0.89847248707681	5.13296764427686	8.2697693668029	4.92572912460101	6.64593557584947	3.34972856297091	1.10402015158094	3.52848533427623	3.48966137174876	5.19337462085987	3.41202148678786	4.98690683276841	5.04206937961712	3.94872734458282	4.59643263572659	4.54614625415985	5.54917375377665	7.90766606162456	4.84322098061054	2.52743841368241	1.81079885277609	0.970234271369398	2.56203478738844	2.24170977019613	2.29689929894668	2.21566307068089	1.34716761283363	4.49136257425865	2.04684093486079	0.920079764363859
AP2A1		40.1954307627275	27.562708518417	35.1870170807986	77.0440157668365	44.7160450549504	54.0887618044947	85.8581951579759	41.0314283378532	37.2996802147031	59.8178191220219	78.1957878918636	70.5152263394749	97.9816678468895	57.0821973059915	87.2286076511355	64.995425596627	68.9508544015615	79.3179272780511	52.6395882060614	76.7966010567304	44.4644173629053	56.5042447737896	81.7205087090646	89.881470328704	57.1225427268733	70.7762110016056	104.04170639322	71.8030693888116	82.4719031864554	104.099315537144	87.813882055333	88.4527689707698	110.81849606338
AP2A2		30.7437920045668	24.2969847603107	34.8035073578471	53.6837311028394	33.5617115202718	35.2023966289583	56.5774720284033	24.6573841654705	35.3079497178015	50.2830996310956	54.1793231972737	45.4859309834838	65.9558576849203	38.8232715118294	60.4345489055832	53.887116494658	58.4209148160074	77.4322113249325	68.3118292401388	66.8873622107007	31.8899319862236	45.1024953819356	65.9240186235496	56.1347644360587	58.0927769982427	82.9458762417007	84.1300490226548	58.4211343427744	70.4088486905261	72.1347021780915	63.8083234687781	72.0780414918835	59.8051846836508
AP2B1		131.699757641185	131.151466125548	168.264890944963	125.561530068984	238.880417291346	204.397407728142	184.64642926803	211.41780563753	154.721246327494	146.73431469194	163.44854645228	140.1881206237	187.134598838317	145.610322368595	199.898892533852	178.757115974238	167.56778859704	163.939430674248	204.696216864934	236.335346477809	139.097142362675	179.19917628259	183.555214793685	180.750649122559	112.304616911008	152.761324198036	119.865540065193	117.341594620102	78.9022237948028	86.2187272213521	76.7403501912125	44.7380947191001	64.4055835054701
AP2M1		459.49505347366	419.318930540847	285.04360158369	502.583047458591	318.540126693874	287.542115956539	521.716809780657	280.38142697533	319.401145139497	495.203220718214	386.084588834354	548.959833721304	457.882529072478	420.231943656548	467.501384610882	473.166698343444	422.108828193994	480.268281809893	382.354827060391	379.325663026018	323.955040786882	429.533160717897	353.736067981634	515.089964576035	615.977483035646	412.167346421115	480.648947786171	454.186870069979	444.732815242781	621.166739299287	352.184775650489	324.278085251517	325.09485007523
AP2S1		46.5311446555605	46.2426484147849	51.0067931525473	59.8607294514925	48.0722162069776	53.529993604035	71.6283110202397	40.5498388033714	44.451803362668	66.341574563182	79.7892973976657	55.3532493449803	78.333400531303	62.4307715285238	77.8464608979611	60.0321385510664	89.909484153578	94.0500831617902	71.1830795059239	79.2739107682379	51.8535479450791	54.0826342834843	74.2435034019208	77.2058783592714	81.1358409432659	65.3318870784051	94.8111367512364	79.992014715491	52.0680821610009	55.8462210411031	41.7386970263002	40.3520070015413	27.6023929309158
AP3B1		18.3839567054335	24.6888716112835	44.6788827238478	13.814014488806	54.9819803435041	44.5897023966805	25.7232520951386	49.314768330941	23.2670335319871	23.3851541198508	21.9676667585585	21.9006334364922	28.0442229526433	29.970459005569	26.0333441439436	25.9193879045943	23.2873663911294	30.4071697440374	32.8997426287884	34.3850587957232	38.6308932190839	28.4539232610869	20.3248172433627	22.8819127759888	14.6747933544621	19.7490181527859	17.8018128809693	18.175464017752	39.6357504866248	36.8634046784474	38.563768310014	45.9077181104491	43.3459800100307
AP3B2		8.30913297420723	10.4503160259401	9.20423335083561	9.88319735784491	13.720817356817	11.0636103691012	14.2298841377363	11.0765592930824	8.23852160082035	12.445318072367	7.17079277610976	12.3943145272456	10.3001929980387	8.11507813073869	13.5238151397109	9.84779175706469	9.61869481372738	14.1428696483895	9.45119879154284	15.2602278228858	9.59290636983963	9.18193977574081	11.4787827954743	11.0294111941816	7.51931560311283	12.7034224874677	8.30751267778566	9.08773200887601	15.1403643163194	20.9423328904136	13.9387114373544	6.14052280458237	6.74725160533497
AP3D1		10.4902803799366	14.8917003369646	18.600221563147	62.8930740953767	23.5919089804264	28.3854245833505	34.1380393496653	9.24651906205143	15.3906447487853	23.2847886515253	27.0896615986369	54.9922498927304	50.8950712844267	18.3511425911023	40.8250169530024	25.0527822299726	27.3373431548041	35.2393168739038	24.644898114656	60.644541737702	5.31498866437061	23.2071005320922	44.6514119750559	35.5575047454214	66.8248854405673	55.7242566256985	45.229791245722	49.3334023338983	67.4546312629515	165.089267463612	81.3865873369973	37.1355426753315	64.4055835054701
AP3M1		80.1831332010998	106.723852414913	80.4411643890737	61.6576744256461	84.1017006331517	65.3758794537797	71.2178335931896	91.598329458447	60.0235145202625	63.1298795767647	72.2770382988841	53.307585782231	64.2247328113003	70.0847656745615	66.5202657184532	74.5280880174656	73.912075937063	74.7214946423245	56.9464636047391	70.0583186414302	71.168994554621	68.8140980995081	48.7584993972898	73.9135168087694	64.0354619103802	55.1904993783259	52.2186511175099	64.4130455574179	76.1941911528595	88.1782437491101	55.05791017755	89.183783590363	64.4055835054701
AP3M2		9.86709540687109	9.9278002246431	7.5743170282918	5.27852586157626	8.48913879630405	4.80540652395304	8.9620904905935	5.10484906550756	7.96692198760649	5.72083169455578	12.2927876161882	9.38598575849666	7.27072446920381	4.97970703477147	9.21309906392807	8.50849207810389	7.0874593364307	8.01429280075405	8.25484451413235	6.54009763837962	5.4446225342333	10.3927450208934	12.8478119362189	5.76163271337846	11.0364148368269	11.529156543248	9.75803076438316	7.4898890183044	10.585945782142	8.57288480894126	5.96267100375718	8.18736373944316	5.00932316153657
AP3S1		6.33571389283301	10.4503160259401	13.9022274569913	3.93081713096104	12.4375754457478	13.4104368110317	7.38859368690152	12.3286920827352	13.3989142518836	5.92156263120686	2.04879793603136	6.85898959274756	8.30939939337578	8.11507813073869	4.47976376502925	3.93911670282588	4.15122618276655	5.42143336521597	9.21192793606074	4.85552703455457	10.7596111986039	4.84322098061054	3.68584768662018	2.79850731792668	1.21279283921175	3.41604638318458	3.03290145379477	3.09582079423249	10.585945782142	3.06174457462188	9.91197257767427	11.403828065653	10.632032832649
AP4E1		7.47821967678651	6.53144751621256	7.86194932050541	3.36927182653804	7.50202963394311	12.0693931299286	4.72049041107597	10.9802413861861	4.88879303784944	8.73179574432198	6.48786013076597	4.2116602762485	5.62615583926485	8.66837891237997	7.26905063759463	5.90867505423881	9.71994423281925	8.36786454196379	7.29776109220397	7.6301139114429	7.25949671231107	6.45762797414738	6.00266623249573	6.74934117852906	3.15326138195054	4.59031232740428	4.74715010159181	4.19433785025047	3.32349460602134	4.53138197044038	6.73704386138798	8.04116081552453	6.13386509575906
AP4M1		0.207728324355181	0.130628950324251	2.58869062992251	1.12309060884601	0.987109162360935	2.68208736220635	1.2998451856586	0.674225348274584	1.44853127047391	0.70255827827878	1.47968739824487	1.08299835674961	1.12523116785297	0.829951172461912	1.01428613547832	1.8119936832999	1.41749186728614	2.35714494139825	1.43562513289258	1.98184776920595	0.518535479450791	1.917108304825	0.631859603420603	0.658472310100396	0.606396419605874	1.06751449474518	1.97797920899659	0.998651869107254	0.861646749709235	0.489879131939501	6.6596065756249	1.16962339134902	1.53346627393977
APAF1		7.68594800114169	10.8422028769129	7.28668473607819	7.97394332280669	12.9311300269283	5.47592836450463	11.8354324799441	9.05388324825869	7.24265635236954	11.4416633891116	6.37403802320867	8.78432000474687	6.57827451975583	11.0660156328255	10.3119090440296	8.11458040782131	7.79620527007377	10.2535804950824	7.41739651994501	7.03555958068111	6.61132736299758	8.17293540478028	9.37258411740561	11.687883504282	4.72989207292581	6.40508696847109	10.8129530091813	5.093124532447	6.03152724796464	6.85830784715301	4.72367443154789	9.64939297862944	5.31601641632452
APBA1		30.5360636802116	17.8961661944224	8.2454590434569	16.1725047673826	14.7079265191779	14.527973211951	13.3405163791277	17.3372232413464	15.5717111575945	27.2994073845469	18.8944698545114	16.846641104994	14.3683364510456	12.2648339930483	14.6226251198124	17.4108958264904	13.1624244819427	12.0214392011311	14.9544284676311	13.2783800536798	13.0930208561325	14.7314638160237	16.2177298211288	13.6633004345832	25.1048117716832	21.8840471422762	12.6590669375782	17.6761380831984	15.263456709135	14.8188437411699	8.13091500512343	10.8190163699785	16.8681290133374
APBA3		6.33571389283301	7.44585016848232	9.01247848935986	21.0017943854204	7.50202963394311	8.6050302870787	17.3084648406119	4.52694162412935	6.69945712594182	17.463591488644	12.9757202615319	24.7886290544912	15.9263488373036	7.56177734909742	18.4261981278561	11.423438438195	11.441184357381	18.1500160487665	15.1936993231132	17.9357223113138	5.574256404096	10.9981476434698	13.7956013413498	20.2480235355872	27.4091181661855	22.3110529401743	23.4720199467595	16.4777558402697	10.4628533893264	16.5334207029581	16.5715791532992	12.8658573048392	11.3476504271543
APBB1		75.9247025518186	105.940078712968	77.0854543132482	329.065548391882	94.8611905028859	129.522468866548	317.367464014223	92.8504622480998	53.6861902119392	200.128743841127	218.652268617569	298.666880161394	321.469889031226	151.512197372769	245.457244785753	248.085569943974	182.451453203545	328.232433089706	248.72205427364	283.007861442609	84.910184760067	184.647799885777	242.002228110091	323.145286181769	385.789402153257	328.794464381516	373.969935780955	301.293268909659	212.703654785365	595.325615089478	304.560844906195	215.064501084302	253.021935200061
APBB2		62.9416822796198	40.3643456501936	36.5293011111288	37.8481535181106	37.1153045047712	32.40855562666	27.570400516864	36.8897583413094	38.8387446895816	30.7118333076152	37.6751176014656	35.4982794712374	28.3904479273673	61.8774707468825	47.4178768336115	33.0885803037374	42.9297536949517	19.9178747548152	29.9088569352622	31.8086566957554	42.3902754451021	26.3350140820698	36.2266172627812	48.0684786373289	49.8457856916028	30.9579203476103	36.6585480067367	21.8704759334489	22.1566307068089	41.3947866488878	22.0696264424779	32.8956578816913	23.4109184488137
APBB3		2.38887573008458	3.65761060907904	2.78044549139826	5.84007116599927	5.62652222545733	4.47014560367725	6.90970335534308	1.44476860344554	4.7077266290402	5.11863888460254	5.1219948400784	3.97099397474858	7.5303932002468	5.25635742559211	7.10000294834824	5.59354571801275	5.06247095459336	4.00714640037702	6.22104224253453	9.81014645756944	1.42597256848967	6.45762797414738	7.26638543933693	4.77392424822787	7.27675703527048	9.60763045270664	6.46139874938885	6.2915067753757	4.55441853417739	11.0222804686388	8.2083522908865	5.11710233715197	9.09856655870927
APC		35.3138151403807	34.8779297365751	44.4871278623721	11.7924513928831	82.6210368896103	64.3700966929523	29.9648521746561	75.5132390067534	35.4890161266107	33.3213354840793	21.398556220772	28.3986235769899	37.392297270191	60.4942187927794	39.8107308175241	24.8952175618595	48.1947234877288	44.9036111336367	39.360055726805	47.663438849403	66.2429074998385	37.7367634739238	49.1797391329036	25.5158020163903	18.1918925881762	38.6440247097756	32.3069937469443	20.1727677559665	48.1291255909016	36.8634046784474	34.769341307623	53.9488789259737	46.9240679825568
APCDD1		4.77775146016916	8.62151072140058	6.42378785943735	6.62623459219147	10.9569117022064	13.5221904511237	5.67827107419283	2.88953720689107	3.98346099380325	4.21534966967268	3.52848533427623	7.70132164799726	7.27072446920381	4.14975586230956	5.57857374513076	3.86033436876936	3.13873199184788	5.77500510642571	3.34979197674936	2.87367926534862	4.79645318491982	5.04502185480264	3.05398808319958	3.95083386060238	2.06174782665997	3.41604638318458	1.84611392839681	12.4831483638407	8.24719031864553	8.57288480894126	3.71698971662785	7.60255204376865	4.29370556703134
APCDD1L		2.70046821661735	3.91886850972754	2.78044549139826	8.19856144457589	1.38195282730531	7.59924752625132	4.03636136599249	2.7932192999947	3.53079497178015	0.60219280995324	0.682932645343787	12.6349808287455	9.43463056122875	3.04315429902701	4.64881145427563	13.4717791236645	6.1762145646039	5.77500510642571	8.3744799418734	4.65734225763398	0.777803219176186	3.73331617255396	12.5318821345086	12.8402100469577	5.21500920861051	7.89960726111435	4.08782369859295	2.89609042041104	7.5086359617519	10.4099315537144	7.51141671901878	6.57913157633825	19.628368306429
APCS		0.10386416217759	0	0.575264584427225	0.449236243538405	1.08582007859703	0.223507280183862	0.136825809016695	1.63740441723827	4.61719342463558	0.20073093665108	0	0.120333150749957	0.432781218404989	0.645517578581487	0	0	0.404997676367469	0.117857247069912	0.239270855482097	0	5.7038902739587	0.605402622576317	0.631859603420603	0	0.242558567842349	0.106751449474518	0.263730561199545	4.19433785025047	0.24618478563121	0	0.464623714578481	0.584811695674511	0.511155424646588
APEH		44.869318060719	38.2742824450056	40.1726434791679	65.3638734348379	48.6644817043941	56.770849166701	81.1377047469	46.0399594964644	47.8920651300436	74.2704465608996	59.4151401449094	76.0505512739729	71.0626760620992	76.3555078664959	83.4250346430918	53.5719871584319	72.6970829079606	79.5536417721909	62.4496932808274	81.4539433143644	52.2424495546672	59.4303574495751	75.1912928070517	89.0583799410785	69.1291918350696	89.7779690080698	97.3165770826321	68.6073834076684	60.9307344437245	106.548711196841	76.3531637623971	63.3058660567659	52.5467776536693
APEX2		0.10386416217759	0.522515801297005	1.43816146106806	0.561545304423006	0.789687329888748	1.22929004101124	1.09460647213356	0.385271627585476	1.17693165726005	0.60219280995324	0.796754752901084	0.240666301499914	0.952118680490975	0.553300781641275	0.591666912362353	0.866605674621693	0.101249419091867	0.9428579765593	1.79453141611573	1.58547821536476	1.16670482876428	1.10990480805658	1.15840927293777	0.329236155050198	0.363837851763524	1.49452029264326	1.05492224479818	1.29824742983943	0.73855435689363	0.367409348954625	2.40055585865549	0.438608771755883	0.613386509575906
APH1A		71.5624077403598	44.5444720605697	66.826569224296	65.7008006174917	66.0376029619466	87.0560856316144	68.2760786993307	81.9665387688101	84.4674797095097	64.9364580066244	76.829922601176	66.6645655154762	78.160288043941	69.900332080681	105.147662711253	80.9094570760435	87.0745004190058	80.4964997487502	95.4690713373568	91.0659049950133	47.9645318491982	60.9438640060159	81.9311285768715	69.9626829481671	46.9350828774946	66.1858986742013	68.0424847894826	63.6141240621321	91.7038326476257	77.523372629426	71.7069266166123	61.5514309697423	58.4761805795697
APH1B		82.9874655798947	72.1071805789867	130.680938095718	76.4824704624135	80.4493967324162	115.553263855057	94.6150469350444	98.7258545687783	64.188041922875	77.4821415473169	95.7243924556874	108.660835127211	80.8435315980519	91.8479297524516	113.600047173572	111.08309101969	133.345484943989	103.125091186173	101.57047815215	105.137024156375	92.0400476025154	100.194134036381	86.670075602526	99.9231730577351	83.4401473377682	95.2222929312702	86.5036240734507	76.7963287343478	74.5939900462566	86.2187272213521	71.4746147593231	98.8331765689924	84.1361828968284
API5		138.762520669261	110.120205123344	173.729904497022	63.5669284606843	128.817745688102	152.543718725486	115.617808619107	204.193962620302	144.219394616558	91.2322107079159	96.5211472085885	79.1792131934718	125.506553337447	142.382734475688	130.927435321326	112.422390698651	136.281718097653	132.000116718302	132.795324792564	102.461529667947	169.690735650271	115.631900912077	119.31615511259	107.49560462389	61.2460383801932	92.0197494470347	87.9541421600482	77.1957894819907	91.3345554691789	72.1347021780915	98.8099766336904	113.745874808692	91.4968210117393
APIP		165.144017862369	162.24115630272	144.199655829758	83.2210141154895	88.7411136962481	107.283494488254	99.5407760596454	138.505150116979	80.4840187157065	116.423943257626	149.676071437847	72.5608899022241	65.7827451975583	148.745693464563	76.9166986071059	115.258554724685	83.0245236553311	109.371525280879	99.6563113082935	60.9418189030829	142.856524588693	120.676922766879	69.2939365084594	96.7954295847582	80.7720030915024	67.7871704163191	95.4704631542353	118.539976863031	60.3152724796464	39.6802096870995	71.8618011881385	94.5932917753522	44.9816773688998
APLF		12.9830202721988	14.2385555853434	11.3135368270688	5.95238022688387	7.50202963394311	8.2697693668029	5.88350978771787	10.1133802241188	14.2137130915252	6.32302450450902	7.51225909878165	5.8963243867479	6.40516203239383	7.46956055215721	6.25476450211631	7.6418864034822	12.4536785482997	6.01071960056554	6.69958395349872	6.93646719222081	18.2783756506404	5.65042447737896	7.58231524104723	5.26777848080317	7.27675703527048	8.43336450848694	5.01088066279135	3.29555116805394	10.4628533893264	6.73583806416813	9.52478614885887	14.9126982397	7.05394486012292
APLNR		3.2197890275053	3.65761060907904	2.3010583377089	0.786163426192209	3.45488206826327	0.447014560367725	4.78890331558432	2.60058348620197	6.51839071713258	2.60950217646404	6.94314856099516	0.962665205999657	1.29834365521497	2.30541992350531	0.845238446231933	4.17546370499543	2.32873663911294	0.589286235349562	1.91416684385678	0.792739107682379	11.4077805479174	4.43961923222633	3.89646755442705	0.493854232575297	5.33628849253169	0.106751449474518	7.12072515238771	4.09447266333974	0	2.32692587671263	0	0.292405847837256	1.43123518901045
APLP1		87.7652170400639	71.3234068770412	71.1410536075002	261.90472998289	103.646462047898	130.081237067008	172.674170979069	65.8814483171165	89.627872360573	190.5940243502	217.514047541996	246.081293283662	200.897041583596	146.809140728818	161.694114764169	79.0186810586871	126.663023283926	195.053743900705	185.793819281848	395.774999510428	80.5026331847353	169.008232135889	276.122646694803	183.38453836296	334.4882650546	270.187918620006	299.334186961483	332.551072412716	235.845024634699	249.226008374221	483.673286876199	303.371067131153	381.015253531567
APOA1BP		92.3352401758779	101.890581252916	56.1841744123924	94.4519202039497	70.7757269412791	52.9712254035754	104.32967937523	79.3659552826081	68.9863017563198	93.2395200744267	93.2203060894269	83.7518729219702	92.8748494697106	84.193935606414	68.210742610917	103.992680954603	101.148169672775	78.0214975602821	61.1337035756758	82.2466824220468	78.4284912669321	114.118394355636	69.8204861779766	103.874006918337	135.347680856031	108.45947266611	115.513985805401	122.834179900192	103.889979536371	182.357506864479	155.10688338345	91.6692332969796	86.7941911049907
APOB		0.519320810887952	1.43691845356676	0.287632292213613	0.112309060884601	3.25746023579109	2.01156552165476	0.273651618033389	6.26066394826399	1.44853127047391	1.0036546832554	0.569110537786489	0.481332602999828	1.47145614257696	1.75211914186404	0.169047689246387	0.472694004339105	0.70874593364307	0.117857247069912	1.55526056063363	1.98184776920595	21.9081240067959	1.51350655644079	2.21150861197211	0.164618077525099	0	0.533757247372591	1.18678752539795	0.599191121464352	0.24618478563121	0	0.696935571867722	0	0.920079764363859
APOBEC2		15.475760164461	26.3870479654988	32.5983264508761	39.3081713096104	53.6987384324349	46.6012679183353	32.1540651189233	28.9916899758071	35.8511489442292	32.3176808008239	19.3497582847406	27.5562915217402	43.1915655968179	36.0567676036231	32.4571563353062	48.1360061085322	125.853027931191	7.18929207126466	55.2715676163645	84.5258073566336	18.019107910915	12.2089528886224	32.540769576161	57.1224729012093	34.2007580657713	67.6804189668445	41.2738328277288	50.4319193899163	37.2969950231283	88.4231833150799	48.5531781734513	11.1114222178157	56.4315588809834
APOBEC3C		3.2197890275053	4.31075536070029	5.84852327501013	6.28930740953767	2.56648382213843	2.90559464239021	2.32603875328381	2.98585511378744	4.79825983344482	1.80657842985972	2.50408636626055	9.62665205999657	4.67403715877388	3.04315429902701	2.62023918331899	5.59354571801275	1.41749186728614	3.53571741209737	2.63197941030307	2.57640209996773	2.98157900684205	5.24682272899475	6.42390596810946	2.30465308535139	2.30430639450232	3.94980363055717	0.791191683598635	1.39811261675016	2.95421742757452	3.79656327253113	4.64623714578481	4.67849356539609	7.46286919984019
APOBEC3D		1.0386416217759	0.783773701945508	1.24640659959232	1.01078154796141	0	1.34104368110317	0.752541949591821	0.192635813792738	0.995865248450811	0	0.227644215114596	3.00832876874893	1.12523116785297	0.461083984701062	1.35238151397109	2.36347002169553	0.70874593364307	1.8857159531186	0.358906283223146	0.891831496142676	0.648169349313489	0.302701311288159	0.105309933903434	0.164618077525099	0.242558567842349	0.747260146321628	0.395595841799317	0.998651869107254	0.615461964078025	0.367409348954625	0.15487457152616	1.75443508702353	1.32900410408113
APOBEC3F		1.76569075701904	1.17566055291826	2.01342604549529	3.81850807007644	3.65230390073546	2.01156552165476	1.84714842172538	3.94903418275113	1.26746486166467	2.30840577148742	0.455288430229191	2.76766246724901	2.85635604147293	1.75211914186404	5.66309758975395	3.78155203471284	2.83498373457228	4.00714640037702	3.11052112126726	4.36006509225308	3.75938222601823	0.908103933864476	4.00177748833048	1.48156269772589	1.4553514070541	5.33757247372591	2.50544033139568	3.39541635496466	2.33875546349649	1.59210717880338	5.34317271765254	4.53229064147746	2.96470146295021
APOBEC4		1.0386416217759	3.39635270843053	1.53403889180593	0	0.888398246124842	1.89981188156283	0.615716140575126	1.15581488275643	0.905332044046192	0.20073093665108	0.341466322671893	0.360999452249871	0.692449949447982	1.93655273574446	1.09880998010151	1.18173501084776	0.202498838183734	0.707143482419475	1.79453141611573	0.693646719222081	1.68524030821507	0.605402622576317	0.947789405130904	0.493854232575297	0.970234271369398	0	1.18678752539795	0.0998651869107254	1.10783153534044	0.367409348954625	0.232311857289241	0.438608771755883	0.715617594505224
APOC1		0	0.653144751621256	0.383509722951484	0.112309060884601	0.0987109162360935	0.447014560367725	0.136825809016695	0.0963179068963691	5.1603926510633	0.30109640497662	0.682932645343787	0.8423320552497	1.90423736098195	1.56768554798361	0.169047689246387	0.157564668113035	0.303748257275602	0.353571741209737	0.239270855482097	0.297277165380892	0.259267739725395	0.70630305967237	0.631859603420603	0.987708465150594	0.485117135684699	0	0.131865280599772	0	0.49236957126242	1.22469782984875	0.619498286104642	2.33924678269805	0.408924339717271
APOD		5.50480059541229	11.8872344795069	37.7757077107211	18.4186859850746	14.5105046867058	32.520309266752	27.0230972807972	82.3518103963956	31.2339555195936	10.8394705791583	20.4879793603136	20.3363024767428	30.2946852883492	7.19291016133657	26.6250110563059	32.6158862993983	20.7561309138328	80.9679287370299	33.3782843397526	2.67549448842803	18.7969111300912	13.6215590079671	2.52743841368241	11.0294111941816	13.219441947408	9.71438190218116	8.70310851958498	36.0513324747719	32.0040221320573	36.1285859805382	18.9721350119547	51.3172262954384	13.8011964654579
APOE		31.3669769776323	27.562708518417	18.4084667016712	41.8912797099563	16.879566676372	16.0925241732381	38.3112265246745	25.6205632344342	77.6774893791633	13.9508000972501	26.6343731684077	54.0295846867308	81.7956502785429	27.8494726759442	15.2142920321748	18.9077601735642	29.5648303748252	10.8428667304319	49.5290670847941	7.5310215229826	4.01864996574363	20.0791869821145	29.2761616251546	21.2357320007378	16.6152618972009	24.4460819296647	12.1316058151791	34.1538939234681	16.9867502085535	38.9453909891903	17.5008265824561	34.2114841969589	38.5411190183528
APOH		37.8065550326429	37.2292508424116	104.889909227231	54.6945126508008	69.4924850302098	126.840381504342	68.4129045083474	95.7399994549909	136.071406220143	198.322165411267	84.0007153772858	161.366755155693	53.2320898638136	67.3182617663551	28.7381071718857	38.1306496833545	36.4497908730722	47.6143278162446	101.331207296668	40.6278792687219	191.339591917342	126.730948992642	51.9177974143929	47.2453882497034	55.9097498876615	68.7479334615897	19.120465686967	75.5979464914191	175.8990293335	51.3148390706627	185.849485831393	76.0255204376865	64.6100456753288
APOL1		5.08934394670193	1.56754740389102	7.86194932050541	4.49236243538405	3.15874931955499	3.91137740321759	8.48320015903507	4.91221325171482	10.7734513241497	6.32302450450902	5.69110537786489	2.64732931649906	6.92449949447982	5.25635742559211	9.29762290855127	8.50849207810389	16.9086529883418	4.95000437693632	9.45119879154284	3.07186404226922	2.07414191780316	2.62341136449737	12.6371920684121	3.29236155050198	6.91291918350696	7.15234711479272	4.08782369859295	3.19568598114321	5.0467881054398	6.12348914924376	4.33648800273249	4.97089941323335	2.76023929309158
APOL3		4.98547978452434	7.18459226783382	5.2732586905829	5.61545304423006	3.75101481697155	3.12910192257407	5.26779364714275	5.10484906550756	4.97932624225406	7.62777559274104	2.73173058137515	6.37765698974773	4.58748091509288	14.1091699318525	8.70595599618891	2.91494636009115	7.18870875552257	3.65357465916729	4.78541710964194	3.8646031499516	2.07414191780316	4.23781835803422	8.53010464617814	3.12774347297688	6.42780204782226	2.98904058528651	7.91191683598635	3.39541635496466	3.44658699883694	4.53138197044038	0.696935571867722	2.48544970661667	3.06693254787953
APOL4		1.35023410830868	5.6170448639428	51.2944254447609	3.93081713096104	4.34328031438812	24.9210617405006	12.793213143061	16.7593157999682	2.17279690571086	4.11498420134714	2.73173058137515	8.423320552497	54.0976523006236	2.02876953268467	2.36666764944941	30.2524162777027	9.61869481372738	3.18214567088764	20.0987518604962	4.95461942301487	5.96315801368409	7.66843321930002	3.89646755442705	4.93854232575297	7.39803631919166	7.79285581163983	8.04378211658612	12.4831483638407	4.18514135573057	3.79656327253113	25.1671178730011	3.6550730979657	5.00932316153657
APOL6		13.7100694074419	7.44585016848232	29.6261260980021	8.08625238369129	11.4504662833869	16.4277850935139	14.7087744692947	13.9660964999735	26.164096072935	11.6423943257626	12.9757202615319	11.311316170496	10.8195304601247	17.1523242308795	15.3833397214212	20.9561008590337	31.99481643303	12.6107254364806	22.4914604153171	10.7019779537121	16.2042337328372	10.2918445837974	16.6389695567425	11.0294111941816	9.33850486193045	11.3156536442989	10.2854918867823	12.0836876161978	10.9552229605888	7.83806611103201	10.7637827210682	7.01774034809414	9.8141841532145
APOM		1.24636994613108	1.56754740389102	0.958774307378709	2.47079933946123	3.0600384033189	0.782275480643518	0.752541949591821	1.44476860344554	2.08226370130624	0.40146187330216	0.682932645343787	2.88799561799897	2.85635604147293	1.84433593880425	2.19761996020303	2.28468768763901	2.53123547729668	3.06428842381772	1.07671884966944	1.18910866152357	2.59267739725395	1.81620786772895	3.26460795100645	1.97541693030119	3.03198209802937	1.70802319159229	0.659326402998862	1.89743855130378	1.47710871378726	2.57186544268238	1.78105757255085	1.90063801094216	1.43123518901045
APOO		35.7292717890911	53.4272406826188	33.0777136045655	27.9649561602657	39.5830774106735	34.8671357086825	34.274865158682	43.6320118240552	22.6333011011548	30.0092750293365	39.0409828921531	54.2702509882307	24.5819732054034	42.3275097955575	34.4012047616397	33.0097979696808	30.7798234039276	49.3821865222933	33.6175551952347	39.7360477725792	39.2790625683974	38.140365222308	30.7505006998027	36.2159770555218	42.8115872241747	33.7334580339478	31.9113979051449	29.8596908863069	42.0975983429369	36.8634046784474	38.4863310242509	36.6969339035756	33.0206404321696
APOOL		35.4176793025583	38.9274271966269	25.3116417147979	29.7619011344193	25.6648382213843	27.3796418225231	28.8018327980142	25.1389736999523	35.2174165133969	35.4290103189156	25.1546857701628	32.0086180994886	28.1307791963243	29.3249414269876	25.8642964546972	32.8522333015678	28.0460890884472	33.1178864266454	28.5928672301106	22.8903417343287	25.2786046232261	36.9295599771554	22.7469457231417	26.1742743264907	37.8391365834065	29.8904058528651	21.8896365795622	30.0594212601283	44.4363538064334	55.6012814751333	27.5676737316566	35.9659192839824	35.2697243006146
APP		474.243764502878	319.910299344091	377.565322245736	318.845423851383	501.352743563119	376.050998909348	369.019206918026	357.435752492426	314.693418510456	363.021898933478	429.109345491013	433.199342699846	370.720391685713	416.72770537282	437.918038992765	378.70667980968	321.669404454862	353.100312221458	327.202894871768	500.912023666803	314.880669896493	341.749780444331	397.123760749849	303.391116878757	362.625058924312	348.009725286929	361.047138282177	348.529502318432	296.160297114346	321.850589684252	330.424898351063	278.808975912823	284.71357152815
APPBP2		119.028329855519	141.209895300516	83.3174873112098	92.654975229796	144.117937704697	112.088901012207	94.2729824125027	136.675109885948	103.660519043289	106.186665488421	84.9112922377441	84.5942049772199	101.703586325172	118.867451255934	104.302424265021	98.793046906873	105.805642951001	101.003660738915	92.2389147883485	113.46078478704	128.985700513384	100.194134036381	76.9815616834101	99.1000826701096	88.2913186946152	95.4357958302193	90.3277172108441	98.3672091070645	123.584762386867	102.017329226401	87.1169464834653	125.442108722183	128.095549416435
APPL1		55.4634626028333	56.9542223413736	68.2647306853641	32.4573185956498	55.3768240084485	56.3238346063333	39.6794846148415	76.0911464481316	70.8874990488168	40.146187330216	56.2281211333051	32.0086180994886	38.777197169087	45.0017969068237	49.3619252599449	48.6087001128713	47.6884763922694	42.6643234393083	43.7865665532238	53.6089821570209	58.4648753080767	51.459222918987	47.9160199260624	38.8498662959234	21.9515503897326	36.2954928213362	38.9002577769329	48.1350200909696	58.0996094089656	21.6771515883229	53.4317271765254	52.0482409150315	48.9686896811432
APPL2		100.125052339197	100.714920699998	86.7690748177732	56.603766685839	100.783845477052	77.5570262238002	59.5192269222622	88.6124743446596	61.8341786083549	47.9746938596081	60.2118948978105	47.651927696983	69.8508886505652	83.1795508400716	53.334545957235	57.5111038612578	65.2046258951625	58.9286235349562	68.910006378844	64.4100524991933	88.5399331162225	68.612297225316	68.9780067067491	80.9920941423487	53.9692813449227	61.595586346797	68.5699459118817	51.9298971935772	53.6682832676038	42.2520751297819	50.8762967463437	42.3988479364021	49.7865383605777
APRT		19.526462489387	23.5132110583652	9.49186564304922	66.5992731045685	12.1414426970395	30.6204973851891	51.993807426344	14.8329576620408	30.1475570667382	38.7410707736584	43.8215114095596	54.2702509882307	43.8840155462659	42.0508594047369	39.4726354390313	31.1978042863809	40.8035158940225	40.6607502391198	33.0193780565294	39.5378629956586	24.5008014040499	31.3800359368724	62.87003054035	47.5746244047536	63.9141826264591	61.0618290994244	96.6572506796332	53.5277401841488	38.5279189512844	82.5446337318058	32.2139108774414	56.580531556509	43.6526732648186
APTX		14.2293902183299	12.2791213304796	23.9693576844677	10.6693607840371	25.368705472676	27.2678881824312	22.3026068697212	21.7678469585794	19.9173049690162	18.5676116402249	18.8944698545114	14.8009775422447	28.3904479273673	22.8697656411727	28.5690594826394	20.404624520638	22.5786204574864	19.6821602606754	21.7736478488708	24.3767275612331	13.0930208561325	19.9782865450185	19.6929576399421	21.564968155788	9.70234271369398	21.4570413443782	10.6810877285816	13.1822046722158	14.5249023522414	8.20547545998663	16.6490164390623	15.0589011636187	13.2900410408113
AQP11		0.727049135243133	1.43691845356676	2.58869062992251	0.449236243538405	1.38195282730531	3.240855562666	1.77873551721703	3.37112674137292	0.452666022023096	1.20438561990648	1.70733161335947	0.601665753749786	1.47145614257696	1.4754687510434	1.77500073708706	1.57564668113035	1.72124012456174	0.707143482419475	2.03380227159783	1.98184776920595	2.07414191780316	1.00900437096053	1.36902914074464	0.164618077525099	0.606396419605874	1.1742659442197	1.31865280599772	1.99730373821451	2.5849402491277	1.4696373958185	2.40055585865549	2.77785555445393	2.96470146295021
AQP12B		0.10386416217759	1.82880530453952	0.191754861475742	10.8939789058063	0.0987109162360935	1.4527973211951	0.205238713525042	0.577907441378214	3.44026176737553	0.20073093665108	0.227644215114596	1.32366465824953	0.0865562436809977	0.276650390820637	0	0.472694004339105	0	0.353571741209737	2.75161483804412	0.0990923884602973	0.518535479450791	0.403601748384212	0	0.164618077525099	0.242558567842349	0	0	0.399460747642902	2.4618478563121	0.612348914924376	0	8.62597251119904	1.94239061365704
AQP3		10.386416217759	6.27018961556406	58.5811101808391	16.1725047673826	30.600384033189	32.6320629068439	12.0406711934691	2.02267604482375	31.3244887239983	59.2156263120686	9.78870124992761	40.5522718027356	17.3112487361995	4.70305664395083	34.7393001401325	15.520119809134	66.6221177624486	9.07500802438326	34.0960969061989	19.9175700805198	17.8894740410523	46.6160019383764	17.3761390940666	3.62159770555218	12.491766243881	23.0583130864959	15.4282378301734	37.0499843438791	78.9022237948028	20.4524537584741	166.954788105201	64.4754894481149	25.9666955720467
AQP4		4.57002313581398	3.39635270843053	2.39693576844677	7.41239801838368	3.45488206826327	4.80540652395304	3.35223232090902	3.75639836895839	4.34559381142172	2.91059858144066	6.03257170053678	3.00832876874893	4.58748091509288	2.9509375020868	4.14166838653647	5.04206937961712	3.74622850639909	4.95000437693632	5.14432339286509	2.87367926534862	3.24084674656744	3.32971442416975	2.21150861197211	6.91395925605416	7.64059488703401	3.30929493371006	3.56036257619386	3.39541635496466	5.16988049825541	5.75607980028913	4.64623714578481	7.01774034809414	7.87179353955746
AQP7		0.519320810887952	1.30628950324251	1.62991632254381	1.34770873061522	0.987109162360935	2.12331916174669	1.43667099467529	0.866861162067322	0.633732430832335	1.10402015158094	1.47968739824487	2.88799561799897	0.259668731042993	0.276650390820637	0.929762290855127	1.02417034273473	0.809995352734937	2.12143044725842	0.717812566446292	2.18003254612654	0.777803219176186	0.807203496768423	2.21150861197211	1.64618077525099	0.363837851763524	1.28101739369422	3.29663201499431	1.09851705601798	2.5849402491277	0.979758263879001	1.70362028678777	4.53229064147746	2.35131495337431
AQP7P1		1.0386416217759	2.48195005616077	1.43816146106806	0.673854365307608	0.296132748708281	3.01734828248214	0.342064522541737	1.73372232413464	0.452666022023096	2.40877123981296	3.30084111916164	0.721998904499743	0.173112487361995	0.36886718776085	0.845238446231933	1.3392996789608	1.11374361001054	1.17857247069912	1.19635427741049	0.594554330761784	5.05572092464521	1.51350655644079	1.26371920684121	1.31694462020079	2.30430639450232	0.640508696847109	4.21968897919272	1.69770817748233	0.24618478563121	0	0.696935571867722	0.292405847837256	0.102231084929318
AQP8		0.727049135243133	7.83773701945508	0.383509722951484	32.3450095347652	0.296132748708281	2.01156552165476	1.09460647213356	0.481589534481845	9.14385364486654	2.70986764478958	1.25204318313028	3.48966137174876	2.94291228515392	0.36886718776085	0.422619223115967	0.0787823340565175	0.202498838183734	1.76785870604869	3.58906283223146	0.297277165380892	2.46304352739126	2.01800874192106	2.00088874416524	0	1.57663069097527	0.320254348423555	0.52746112239909	3.49528154187539	14.5249023522414	7.96053589401688	0.774372857630802	12.573451457002	8.48518004913337
AQR		67.6155695776113	51.467806427755	59.44400705748	31.7834642303422	62.0891663125028	51.965442642748	33.8643877316319	86.6861162067322	44.3612701582634	37.4363196854264	38.8133386770385	30.6849534412391	37.651966001234	54.8689941794264	42.9381130685822	37.9730850152415	49.1059682595556	33.707172661995	36.6084408887609	39.0424010533572	60.6686510957425	38.9475687190764	41.281494090146	34.2405601252206	25.1048117716832	35.014475427642	30.724610379747	30.558747194682	37.1739026303127	40.0476190360542	37.4796463093308	49.4165882844962	50.6043870400122
AR		2.49273989226217	2.09006320518802	1.43816146106806	1.34770873061522	3.25746023579109	4.91716016404497	4.31001298402588	4.43062371723298	2.3538633145201	2.10767483483634	0.341466322671893	9.02498630624678	1.99079360466295	5.25635742559211	5.0714306773916	7.24797473319961	3.13873199184788	4.00714640037702	4.4265108264188	3.666418373031	1.29633869862698	5.44862360318686	8.63541458008157	5.26777848080317	4.72989207292581	2.98904058528651	2.63730561199545	0.599191121464352	6.03152724796464	2.08198631074288	2.40055585865549	5.55571110890786	3.16916363280885
ARAF		26.0699047065752	27.8239664190655	23.1064608078269	46.7205693279941	32.2784696092026	24.6975544603168	44.5368008349341	23.6942050965068	33.9499516517322	30.109640497662	24.471753124819	50.1789238627321	30.6409102630732	32.0914453351939	43.4452561363214	35.1369209892068	37.5635344830827	28.9928827791985	25.8412523920665	38.8442162764366	13.0930208561325	28.8575250094711	23.800045062176	34.4051782027457	41.8413529528053	40.1385450024189	23.6038852273593	36.8502539700577	65.9775225491643	92.219746587611	43.9843783134296	31.433628642505	42.7325935004548
ARAP1		19.7341908137422	15.2835871879374	16.2991632254381	34.366572630688	11.1543335346786	17.3218142142493	45.5629944025593	11.0765592930824	20.6415706042532	30.9125642442663	35.9677859881061	40.5522718027356	36.959516051786	24.1608007983357	35.838110120234	32.4583216312852	26.5273478020692	34.2964588973445	30.5070340739674	31.5113795303746	20.6117853081689	24.9224079627251	35.5947576593606	54.817819815858	53.1203263574745	42.0600710929602	61.1854901982944	39.7463443904687	26.4648644553551	26.3310033417482	40.1125140252756	24.2696853704922	37.7232703389182
ARAP2		0.727049135243133	1.43691845356676	0.671142015165096	0.336927182653804	0.296132748708281	0.558768200459656	0.342064522541737	0.770543255170953	1.62959767928315	1.80657842985972	1.93497582847406	0.360999452249871	0.519337462085987	0.553300781641275	0.50714306773916	0.157564668113035	0.506247095459336	0.353571741209737	0.957083421928389	1.09001627306327	0.518535479450791	0.504502185480264	1.47433907464807	0	0.606396419605874	0	0.659326402998862	1.09851705601798	0.73855435689363	0	0.542061000341562	1.02342046743039	0.920079764363859
ARAP3		1.24636994613108	2.87383690713353	3.73921979877697	5.16621680069166	1.18453099483312	2.90559464239021	6.70446464181804	1.44476860344554	3.44026176737553	3.41242592306836	1.36586529068757	4.33199342699846	6.23204954503184	8.11507813073869	7.52262217146421	1.96955835141294	9.31494655645178	2.35714494139825	2.99088569352622	4.95461942301487	3.37048061643014	3.4306148612658	11.7947125971846	7.07857733357926	8.12571202271871	7.79285581163983	9.23056964198407	4.59379859789337	2.21566307068089	5.63361001730426	2.94261685899705	3.07026140229118	3.78255014238475
ARCN1		627.339539552646	529.961651465487	524.737178428367	599.505767002001	826.210368896103	531.388558637133	597.107830548856	692.62206849179	519.932192895728	565.459048546093	529.955732786778	640.774027743522	663.540164058529	733.76905325327	522.019264392842	406.516843731631	434.562506742294	381.503908765307	479.738065241605	654.901595334105	410.420831985301	498.851761002885	372.270616348638	751.152287747027	602.394203236475	446.114307354012	608.29453940675	566.635070531456	445.348277206859	731.634483551644	444.877206708896	399.133982297854	670.738148221253
ARF1		457.417770230108	436.692580933972	547.747761805456	819.069981031397	596.115223149769	571.843376350412	750.831626979112	422.739293368164	463.439473347246	661.60916720196	823.161481854377	688.185289139005	792.94174836162	623.201113721956	723.608633819158	589.922117415203	703.177215593018	707.732768654824	700.943971134804	876.075806377489	331.214537499193	685.820270941871	610.586996772109	910.831822946373	946.220973153005	692.923658539098	858.442976704519	808.508553229233	676.515790914565	1219.18668961443	771.585115343331	692.709453526459	847.802387318832
ARF3		180.308185540297	152.70524292905	158.581270440438	259.883166886967	163.761410035679	157.684386169715	281.108624624799	147.366397551445	177.988279859481	206.050306472334	231.741810986658	282.782904262399	282.519579374777	219.383759920765	266.588205941552	271.168793822533	315.796938147534	177.728728581428	262.599763891602	255.361085062186	131.319110170913	214.615229703304	235.999561877595	272.442918304039	399.372681952428	247.770114230357	223.247920055415	198.132530830879	192.639594756422	296.131935257428	226.349186285484	153.659273038478	211.3116525489
ARF4		423.765781684569	526.304040856408	807.096211951397	320.97929600819	562.454800713261	500.097539411392	442.563079264499	695.704241512474	508.253409527532	326.488868462982	411.353096712074	259.077273564658	454.420279325238	654.462607884688	280.619164149002	277.313815878942	336.553069061367	346.264591891403	342.755500478104	386.55940738362	314.621402156767	391.897297681069	252.111981764821	545.050454685603	324.664643056985	208.272077924785	344.036517084806	329.05579087084	228.213296280132	278.128877158651	285.433835322714	251.46902914004	309.044569741327
ARF5		231.617081656027	138.858574194679	95.8774307378709	412.286562507371	98.118650738677	123.040757741216	292.465166773185	120.493701527358	201.164780187064	280.120022096582	256.213564111477	264.732931649906	294.637453490116	285.872070514659	295.495360802684	231.226150455879	398.315214707405	308.078843840751	291.312266549453	306.4927575077	142.597256848967	220.164753743587	484.846935691409	365.616750183245	459.527206777331	324.951412200433	417.881074220679	246.46728129567	304.284395040176	496.492500220684	223.406569426486	288.604571815371	213.560736417345
ARFGAP1		19.7341908137422	25.2113874125805	32.5983264508761	41.2174253446487	27.5403456298701	29.279453704086	41.8686975591086	29.762233230978	23.9007659628195	47.6735974546315	44.9597324851326	40.1912723504857	38.690640925406	28.1261230667648	31.8654894229439	24.9739998959161	28.6535856029984	28.4035965438489	28.5928672301106	41.6188031533249	12.7041192465444	34.8106507981382	20.8513669128799	38.3560120633481	34.0794787818501	28.9296428075944	37.3178744097356	40.9447266333974	24.003016599043	42.6194844787365	26.4835517309734	17.690553794154	33.0206404321696
ARFGAP2		26.4853613552855	18.4186819957194	16.6826729483895	50.6513864589552	15.3989029328306	18.4393506151686	33.5223232090902	18.5893560309992	22.6333011011548	33.6224318890559	34.032810159632	34.5356142652377	44.0571280336279	29.4171582239278	39.8107308175241	30.4887632798723	50.9284578032092	34.8857451326941	34.3353677616809	39.1414934418175	10.5003434588785	27.4449188901264	47.7054000582555	48.5623328699042	67.5525611440943	62.2360950436441	55.1196872907049	48.2348852778804	16.7405654229223	25.2287752948843	24.4701823011334	13.3044660765951	20.3439859009342
ARFGAP3		77.4826649844824	86.0844782636816	147.26773361337	67.8346727742992	112.234311760438	87.614853832074	72.8597433013899	108.453963165312	102.030921364006	66.8434019048097	86.2771575284317	67.1458981184761	79.1124067244319	94.7066504575982	77.6774132087147	83.8244034361347	74.722071289798	96.996514338538	95.8279776205799	93.3450299296001	91.3918782532019	93.433804750945	54.6558556958821	103.709388840812	50.4521821112087	57.4322798172908	71.3391168044769	71.9029345757223	71.8859574043133	36.8634046784474	82.3932720519174	51.9020379911129	57.0449453905593
ARFGEF1		27.627867139239	37.2292508424116	46.6923087693431	16.621741010921	39.3856555782013	40.6783249934629	27.0915101853056	51.7227160033502	28.1558265698366	25.7939253596638	20.9432677905428	26.7139594664905	37.825078488596	40.0220898720522	29.4142979288713	23.6347002169553	32.2985646903056	33.707172661995	29.6695860797801	31.5113795303746	51.8535479450791	24.821507525629	25.2743841368241	23.0465308535139	13.5832797991716	26.581110919155	27.4279783647527	20.5722285036094	21.1718915642841	11.2672200346085	22.9988738716348	25.0006999900854	19.628368306429
ARFGEF2		68.5503470372096	82.165609753954	109.971413056338	53.9083492246086	119.144075896965	90.2969411942804	77.1013433809075	89.9609250412087	73.3318955677416	59.6170881853708	90.8300418307236	69.9135605857251	75.303932002468	94.1533496759569	77.5083655194683	71.0616653189788	58.5221642350992	85.9179331139662	89.3676645225633	79.1748183797776	62.8724268834084	82.8392588558594	75.8231524104723	85.1075460804762	62.5801105033261	64.7981298310326	68.8336764730812	71.1040130804365	47.1443864483767	58.0506771348308	63.6534488972519	46.346326882205	70.9483729409465
ARFIP1		55.4634626028333	52.2515801297005	43.3365986935177	34.4788816915726	39.4843664944374	41.5723541141984	39.6794846148415	50.4705832136974	55.4968543000316	50.3834650994211	54.1793231972737	51.9839211239815	35.2283911781661	45.6473144854052	44.8821614949157	51.9175581432451	43.7397490476866	39.6000350154906	54.6733904776592	43.4024661456102	54.9647608217838	45.4051966932238	37.385026535719	74.2427529638196	62.0949933676415	38.9642790581991	50.3725371891131	39.0472880820936	42.9592450926461	32.9443716229314	29.0389821611551	47.515950273554	30.9760187335833
ARFIP2		66.9923846045458	47.287680017379	73.7297442374227	59.8607294514925	98.3160725711492	71.7458369390198	72.0387884472898	68.9636213378003	55.8589871176501	61.9254939568582	77.8543215691917	57.6395792092295	74.6980382967011	76.7243750542568	52.9964505787422	69.564800971905	70.4695956879396	86.0357903610361	68.1921938123977	80.1657422643806	77.7803219176186	69.0158989737002	45.38858151238	88.070671475928	75.1931560311283	56.2580138730711	95.4704631542353	88.8800163505456	47.7598484124547	72.1347021780915	119.021108217854	80.9964198509198	81.8870990283835
ARFRP1		4.25843064928121	3.26572375810628	13.9981048877292	6.06468928776847	8.48913879630405	14.9749877723188	8.14113563649334	5.39380278619667	7.78585557879725	5.41973528957916	14.4554076597768	10.3486509644963	10.2136367543577	6.17852539499423	13.0166720719718	8.50849207810389	12.5549279673915	13.2000116718302	15.1936993231132	15.4584125998064	5.18535479450791	6.05402622576317	15.5858702177082	10.5355569616063	5.09372992468934	11.4224050937734	7.91191683598635	11.284766120912	10.2166686036952	4.53138197044038	16.8813282963515	6.43292865241962	8.79187330392132
ARG1		1.97341908137422	18.2880530453952	13.6145951647777	18.30637692419	16.2873011789554	15.5337559727784	12.6563873340443	23.3089334689213	0.995865248450811	7.22631371943888	21.9676667585585	10.2283178137464	3.20258101619692	7.00847656745615	11.0726236456383	20.0107128503555	2.32873663911294	9.428579765593	20.3380227159783	11.4947170613945	45.5014883218069	19.3728839224422	4.84425695955795	12.1817377368573	11.8853698242751	10.3548905990283	3.56036257619386	5.093124532447	9.72429903243279	55.4788116921484	19.9788197268747	5.11710233715197	14.6190451448924
ARG2		184.982072838288	67.7964252182864	43.2407212627798	69.856235870222	49.9477236154633	86.7208247113386	70.6021174526145	127.043319196311	28.9706254094781	70.9583861061568	180.180396263202	66.0628997617265	27.1786605158333	165.990234492382	255.262010762044	67.595242620492	91.0232277635886	80.85007148996	70.3456315117366	111.181659852454	67.4096123286028	103.826549771838	85.4063563956848	139.266893586234	52.8777677896322	91.6994950986112	104.832898076819	44.5398733621835	77.1789302953843	158.720838748398	34.1498430215184	35.3811075883079	56.1248656261954
ARGLU1		58.060066657273	47.287680017379	89.9330300321229	31.7834642303422	69.7886177789181	86.3855637910628	53.1568268029859	90.9241041101724	81.4798839641573	71.56057891611	87.529200711562	45.4859309834838	66.2155264159633	125.69149422951	57.3071666545251	52.3902521475842	72.1908358125013	105.482236127572	81.112820008431	77.4902477759525	71.9467977737972	72.1438125236778	75.0859828731483	68.4811202504412	32.3815688069536	54.6567421309533	66.1963708610858	61.6168203239176	23.0182774565181	7.96053589401688	62.1047031819903	39.1823836101923	31.0782498185126
ARHGAP1		210.013335923088	160.804237849153	133.365506156378	250.898442016199	155.568403988083	150.867414124107	177.941964626211	158.539274751424	146.754324339888	202.136053207638	166.521743356327	258.114608358658	189.99095487979	166.727968867904	231.34176273368	239.3407308637	194.095136399109	219.685908538317	181.247673027689	250.109188473791	164.375746985901	171.833444374578	198.298605540166	252.853367078552	279.063632302623	218.30671417539	209.270200311839	203.125790176415	162.851235695045	213.097422393683	186.236672260208	191.525830333402	178.495474286589
ARHGAP10		3.63524567621566	5.0945290626458	11.7929239807581	5.95238022688387	11.2530444509147	10.0578276082738	10.6040001987938	12.4250099896316	6.97105673915568	11.6423943257626	14.5692297673341	5.53532493449803	13.2431052831927	9.86719727260273	10.05833751016	7.01162773103006	7.69495585098191	7.30714931833457	8.13520908639131	12.3865485575372	9.33363863011424	13.318857696679	5.79204636468886	5.76163271337846	4.48733350508346	9.07387320533405	12.2634710957788	10.2861142518047	12.5554240671917	7.47065676207738	16.5715791532992	16.9595391745608	15.0279694846097
ARHGAP11A		4.3622948114588	5.22515801297005	7.38256216681606	2.69541746123043	4.24456939815202	3.01734828248214	2.53127746680885	4.43062371723298	2.53492972332934	3.31206045474282	2.95937479648974	1.92533041199931	2.42357482306794	2.67428711126616	2.5357153386958	2.6785993579216	4.04997676367469	31.7035994618065	2.75161483804412	2.87367926534862	8.29656767121265	2.62341136449737	1.68495894245494	1.15232654267569	3.15326138195054	1.81477464106681	3.8240931373934	1.09851705601798	2.95421742757452	1.59210717880338	4.41392528849557	11.2576251417343	5.2137853313952
ARHGAP12		25.4467197335096	26.9095637667958	51.8696900291882	17.2955953762286	45.2095996361308	47.4952970390707	27.3651618033389	41.224064151646	35.7606157398246	29.2063512827321	33.9189880520747	24.9089622052411	21.1197234581635	38.0855371363077	43.4452561363214	24.1073942212944	23.7936134865888	25.3393081200312	22.8503666985403	42.2133574840867	64.5576671916235	16.6485721208487	18.8504781687146	21.7295862333131	13.219441947408	24.5528333791392	25.5818644363559	26.3644093444315	17.6022121726315	12.0020387325178	37.2473344520416	25.8779175335971	19.7305993913583
ARHGAP15		3.73910983839325	2.61257900648503	2.87632292213613	1.68463591326902	0.493554581180468	0.894029120735449	1.23143228115025	0.770543255170953	5.06985944665868	2.60950217646404	1.93497582847406	0.962665205999657	1.90423736098195	2.12098632962489	1.2678576693479	0.709041006508658	1.61999070546987	1.06071522362921	1.31598970515153	0.198184776920595	1.16670482876428	2.82521223868948	4.10708742223392	1.31694462020079	1.09151355529057	1.28101739369422	1.31865280599772	2.29689929894668	1.23092392815605	0.734818697909251	0.851810143393883	3.36266725012844	2.65800820816226
ARHGAP17		19.9419191380974	12.6710081814524	32.9818361738276	64.2407828259919	29.7119857870642	31.0675119455569	30.2385037926895	21.5752111447867	18.7403733117562	38.2392434320307	31.6425459009288	40.4319386519856	38.777197169087	35.4112500250416	43.8678753594373	27.8889462560072	34.1210542339592	32.6464574383658	33.7371906229757	49.8434713955296	19.8339820889927	30.3710315659119	39.3859152798842	44.6114990093018	34.685875201456	50.7069385003961	37.4497396903354	48.6343460255233	30.7730982039012	39.9251492530693	50.1019238887129	39.4747894580295	63.1788104863183
ARHGAP18		154.653737482432	107.638255067183	91.5629463546667	79.8517422889515	100.981267309524	119.017626697907	53.4304784210193	110.669275023928	72.6076299325046	50.0823686944445	79.903119505223	64.1375693497271	97.7219991158465	75.525556694034	95.0893252010925	47.033053431741	51.3334554795767	80.0250707604706	69.9867252285134	84.6248997450939	72.3356993833853	87.8842807106621	80.1408597005131	70.6211552582674	37.8391365834065	65.5453899773542	83.998183742055	37.2497147177006	60.3152724796464	67.4808504246662	78.2890959064741	90.4996099056306	75.957696102483
ARHGAP19		2.59660405443976	4.18012641037604	4.69799410615567	1.01078154796141	2.17164015719406	2.57033372211442	1.57349680369199	2.98585511378744	1.72013088368777	0.90328921492986	1.47968739824487	2.76766246724901	1.73112487361995	2.9509375020868	1.52142920321748	2.44225235575204	2.02498838183734	2.47500218846816	1.79453141611573	1.78366299228535	1.55560643835237	1.81620786772895	2.10619867806868	1.31694462020079	2.18302711058114	1.49452029264326	2.10984448959636	0.998651869107254	3.56967939165254	1.959516527758	1.39387114373544	1.60823216310491	3.06693254787953
ARHGAP20		1.45409827048627	0.522515801297005	0.958774307378709	0.786163426192209	0.493554581180468	0.223507280183862	0.615716140575126	0.0963179068963691	0.724265635236954	0.5018273416277	1.13822107557298	0.601665753749786	0.259668731042993	1.10660156328255	0.169047689246387	0.31512933622607	0.303748257275602	1.65000145897877	0.478541710964194	0.0990923884602973	1.81487417807777	0.403601748384212	1.15840927293777	0.329236155050198	0.242558567842349	0	0.659326402998862	0	0.861646749709235	0.24493956596975	0.232311857289241	2.92405847837256	0.511155424646588
ARHGAP21		20.5651041111629	24.0357268596622	18.2167118401955	6.85085271396068	16.2873011789554	15.0867414124107	10.7408260078105	30.8217302068381	15.5717111575945	16.5603022737141	12.5204318313028	7.34032219574738	13.7624427452786	16.6912402461785	12.255957470363	10.0841387592342	13.1624244819427	12.7285826835505	13.3991679069974	13.2783800536798	20.7414191780316	11.401749391854	9.68851391911591	9.38323041893064	9.82362199761515	7.47260146321628	11.2085488509807	10.7854401863583	8.73955988990796	7.59312654506226	9.52478614885887	8.62597251119904	10.4275706627904
ARHGAP22		0	0.391886850972754	0.287632292213613	1.34770873061522	0.789687329888748	0.335260920275793	0.684129045083474	0.0963179068963691	0.724265635236954	0.70255827827878	0.227644215114596	1.08299835674961	0.952118680490975	0	0.25357153386958	1.02417034273473	0.303748257275602	0	0.239270855482097	0.0990923884602973	0.259267739725395	0.70630305967237	0.315929801710301	0	0.485117135684699	0.854011595796146	0.791191683598635	2.19703411203596	0.615461964078025	0.612348914924376	0.542061000341562	0.584811695674511	1.22677301915181
ARHGAP23		1.55796243266386	2.48195005616077	4.21860695246632	6.28930740953767	2.56648382213843	4.02313104330952	4.85731622009266	1.92635813792738	2.98759574535243	3.21169498641728	1.93497582847406	3.97099397474858	5.97238081398884	5.1641406286519	8.95952753005849	2.28468768763901	2.63248489638855	4.7142898827965	3.11052112126726	3.7655107614913	1.42597256848967	4.64142010641843	8.84603444788844	2.46927116287648	9.21722557800928	6.29833551899657	7.78005155538658	3.59514672878611	1.60020110660286	6.98077763013788	2.32311857289241	1.02342046743039	3.78255014238475
ARHGAP24		0.934777459598313	1.43691845356676	0.767019445902967	4.71698055715325	0.789687329888748	2.79384100229828	1.91556132623373	1.73372232413464	3.07812894975705	1.30475108823202	1.36586529068757	2.04566356274927	0.346224974723991	0.829951172461912	0.25357153386958	1.02417034273473	0.607496514551203	1.53214421190886	1.43562513289258	0.693646719222081	3.50011448629284	0.807203496768423	0.631859603420603	0.658472310100396	0	0.747260146321628	1.58238336719727	2.09716892512523	1.84638589223408	0.857288480894126	0.851810143393883	1.75443508702353	2.45354603830362
ARHGAP25		1.14250578395349	3.78823955940329	1.72579375328168	6.17699834865307	1.38195282730531	5.0289138041369	2.94175489385894	1.63740441723827	3.80239458499401	2.70986764478958	3.75612954939083	2.5269961657491	6.57827451975583	3.13537109596722	3.71904916342051	2.75738169197811	5.26496979277709	2.00357320018851	1.91416684385678	2.87367926534862	1.42597256848967	2.01800874192106	4.63363709175109	2.96312539545178	4.48733350508346	5.8713297210985	1.97797920899659	2.09716892512523	1.23092392815605	6.36842871521351	3.56211514510169	2.77785555445393	2.65800820816226
ARHGAP27		0.934777459598313	0.783773701945508	0.575264584427225	4.15543525273025	0.592265497416561	0.558768200459656	4.24160007951754	0.385271627585476	2.17279690571086	3.5127913913939	1.02439896801568	2.76766246724901	2.59668731042993	2.85872070514659	2.70476302794219	2.20590535358249	1.72124012456174	1.8857159531186	2.03380227159783	2.87367926534862	1.03707095890158	2.42161049030527	3.36991788490988	4.77392424822787	3.15326138195054	4.37680942845525	6.59326402998862	3.39541635496466	2.21566307068089	2.939274791637	2.55543043018165	3.07026140229118	1.43123518901045
ARHGAP29		20.4612399489853	23.905097909338	37.104565695556	11.9047604537677	41.4585848191593	21.0096843372831	21.276413302096	33.2296778792473	30.1475570667382	27.2994073845469	13.8862971219903	15.7636427482444	23.2836295501884	43.1574609680194	18.341674283233	17.804807496773	24.0973617438644	18.5035877899763	20.9361998546835	27.1513144381215	30.3343255478713	17.253974743425	18.6398583009078	18.6018427603362	13.4620005152504	19.3220123548878	17.0106211973706	26.4642745313422	17.3560273870003	25.3512450778692	18.1203248685608	31.5798315664236	24.4332292981069
ARHGAP30		0	0.130628950324251	0.479387153689355	1.46001779149982	1.18453099483312	1.67630460137897	0.684129045083474	0.192635813792738	3.34972856297091	0.80292374660432	0.569110537786489	0.721998904499743	0.952118680490975	0.829951172461912	0.422619223115967	0.63025867245214	0.809995352734937	0.707143482419475	1.31598970515153	0.297277165380892	0	0.201800874192106	1.89557881026181	0.658472310100396	0.121279283921175	1.06751449474518	0	0.399460747642902	1.60020110660286	0.857288480894126	1.47130842949852	0.877217543511767	1.63569735886908
ARHGAP31		7.68594800114169	6.13956066523981	21.7641767774967	11.2309060884601	9.37753704242889	10.7283494488254	15.7349680369199	7.51279673791679	8.41958800962959	10.9398360474839	8.19519174412544	10.1079846629964	10.8195304601247	17.3367578247599	22.8214380482622	7.48432173536917	13.7699209964939	15.0857276249488	8.97265708057865	16.9447984267108	8.68546928080075	10.9981476434698	17.0602092923563	10.3709388840812	14.7960726383833	10.4616420485028	12.5272016569784	7.58975420521513	6.15461964078025	7.34818697909251	6.19498286104642	5.40950818498923	9.20079764363859
ARHGAP32		13.190748596554	13.8466687343706	12.9434531496126	11.1185970275755	15.0040592678862	17.4335678543413	13.6825809016695	14.351368127559	12.6746486166467	19.2701699185037	17.6424266713812	13.3569797332452	12.0313178716587	16.6912402461785	15.8059589445372	13.4717791236645	12.1499302910241	9.54643701266291	11.1260947799175	14.1702115498225	9.59290636983963	11.401749391854	11.3734728615708	13.9925365896334	12.491766243881	11.1021507453499	17.6699476003695	15.1795084104303	14.4018099594258	10.0425222047598	9.52478614885887	9.21078420687355	12.4721923613768
ARHGAP33		3.42751735186048	1.04503160259401	3.06807778361187	4.82928961803785	2.76390565461062	3.01734828248214	6.43081302378465	2.02267604482375	1.81066408809238	7.22631371943888	5.46346116275029	3.97099397474858	3.37569350355891	3.22758789290744	5.32500221126118	2.75738169197811	6.4799628218795	11.4321529657815	5.26395882060614	7.6301139114429	1.55560643835237	3.53151529836185	4.21239735613735	4.77392424822787	11.2789734046692	2.77553768633747	9.62616548378339	4.69366378480409	5.53915767670222	3.30668414059163	4.02673885968017	3.21646432620981	5.82717184097111
ARHGAP35		162.339685483574	143.430587456028	111.793084240357	129.155420017291	107.298765948634	137.009962752708	109.597473022372	119.62684036529	97.1421283261564	139.708731909152	143.529677629752	123.221146367956	106.983517189713	148.745693464563	176.147692194735	158.116144451431	153.797867600546	117.739389822843	150.979909809203	137.242958017512	141.689819759929	120.475121892687	127.319710089251	167.251966765501	160.937609763399	128.955750965218	153.095590776336	140.110857235748	103.766887143555	174.029561621508	127.539209651793	89.7685952860375	124.619692528838
ARHGAP39		1.0386416217759	0.783773701945508	0.287632292213613	0.786163426192209	0.493554581180468	0.782275480643518	1.57349680369199	0.192635813792738	0	1.10402015158094	0.227644215114596	1.32366465824953	0.432781218404989	0.829951172461912	1.18333382472471	1.49686434707383	2.22748722002108	0.707143482419475	0.478541710964194	0.990923884602973	0.777803219176186	1.00900437096053	0.421239735613735	0.823090387625495	4.00221636939877	1.38776884316874	3.56036257619386	2.19703411203596	0.73855435689363	1.83704674477313	1.08412200068312	0.731014619593139	0.408924339717271
ARHGAP4		0.623184973065542	0.391886850972754	1.15052916885445	1.23539966973061	0.888398246124842	1.22929004101124	2.5996903713172	0.481589534481845	2.89706254094782	1.20438561990648	0.341466322671893	2.64732931649906	1.90423736098195	1.19881836022276	1.60595304784067	1.8119936832999	0.506247095459336	1.06071522362921	0.239270855482097	0.495461942301487	0.648169349313489	0.605402622576317	2.42212847977898	1.48156269772589	2.78942353018702	1.06751449474518	1.05492224479818	1.1983822429287	1.10783153534044	1.10222804686388	1.39387114373544	1.02342046743039	1.84015952872772
ARHGAP42		11.2173295151798	21.1618899525287	18.0249569787197	16.621741010921	19.3473395822743	13.4104368110317	14.2298841377363	12.8102816172171	17.6539748589007	9.83581589590292	9.78870124992761	16.846641104994	16.3591300557086	14.3858203226731	18.0035789047402	17.2533311583773	7.89745468916564	13.43572616597	15.3133347508542	14.0711191613622	12.9633869862698	16.9512734321369	12.5318821345086	16.1325715974597	31.6538931034266	16.9734804664484	7.51632099418703	6.59110233610788	12.0630544959293	25.5961846438389	18.1977621543239	13.4506690005138	28.011317270633
ARHGAP44		40.5070232492602	26.1257900648502	19.4631184397878	17.2955953762286	39.5830774106735	31.7380337861084	29.6912005566228	31.7849092758018	22.9954339187733	24.2884433347807	33.3498775142882	26.3529600142406	31.7661414309262	27.7572558790039	50.3762113954232	25.2103468980856	41.4110124085737	29.8178835086879	30.9855757849316	39.2405858302778	31.5010303766355	26.4359145191659	34.4363483864228	26.0096562489656	27.6516767340278	27.2216196160021	30.4608798185474	26.2645441575208	26.9572340266175	24.9838357289145	39.3381411676448	37.720354371006	38.4388879334234
ARHGAP5		184.566616189578	239.181608043704	185.810460769994	118.486059233254	158.036176893986	141.591861996477	143.530273658513	199.378067275484	148.021789201552	127.865606646738	165.838810710983	121.656815408207	109.926429474867	179.730537236474	117.488144026239	169.145671219343	137.19296286948	66.000058359151	130.282980810002	141.107561167463	159.968195410569	140.957910623186	109.627641193475	128.237482392052	138.500942237982	93.514269739678	99.4264215722284	102.661412144226	123.461669994052	99.3229940007337	96.6417326323241	85.23630464456	100.288694315661
ARHGAP6		3.53138151403807	2.74320795680928	2.58869062992251	0.89847248707681	1.28324191106922	2.34682644193055	1.77873551721703	3.17849092758018	2.62546292773396	2.60950217646404	1.36586529068757	1.56433095974944	4.06814345300689	2.12098632962489	3.71904916342051	1.26051734490428	1.21499302910241	2.71071668260799	1.55526056063363	2.37821732304714	0.648169349313489	3.22881398707369	1.47433907464807	2.14003500782629	3.03198209802937	2.24178043896488	2.3735750507959	1.1983822429287	2.5849402491277	0.857288480894126	1.23899657220928	2.33924678269805	2.55577712323294
ARHGAP9		0	0	0.287632292213613	0.561545304423006	0.394843664944374	0.558768200459656	0.684129045083474	0.0963179068963691	0.995865248450811	0.40146187330216	0.569110537786489	0.120333150749957	0.432781218404989	1.10660156328255	1.01428613547832	0.236347002169553	0.506247095459336	0.707143482419475	0.478541710964194	0.198184776920595	0.777803219176186	0.908103933864476	0.947789405130904	0.164618077525099	1.4553514070541	1.49452029264326	1.4505180865975	0.599191121464352	0.861646749709235	0.367409348954625	1.08412200068312	1.75443508702353	2.14685278351567
ARHGDIB		25.6544480578648	17.1123924924769	47.2675733537704	17.4079044371132	27.2442128811618	21.4566988976508	23.7392778643965	19.4562171930666	46.7151334727835	15.6570130587842	14.7968739824487	13.8383123362451	30.5543540193922	21.6709472809499	32.6262040245526	11.8173501084776	30.9823222421114	24.6321646376117	26.4394295307717	21.7012330728051	13.8708240753087	24.720607088533	41.8080437596632	14.6510088997338	26.3176046108949	23.698821783343	11.4722794121802	12.1835528031085	28.3112503475891	56.9484490879669	20.0562570126378	27.3399467727834	35.2697243006146
ARHGDIG		0.415456648710362	3.91886850972754	1.24640659959232	24.3710662119585	0.690976413652655	2.12331916174669	2.18921294426712	0.577907441378214	8.51012121403421	3.21169498641728	1.13822107557298	4.45232657774841	1.47145614257696	1.29103515716297	1.35238151397109	1.8119936832999	0.607496514551203	2.00357320018851	3.23015654900831	1.48638582690446	0.518535479450791	1.00900437096053	3.05398808319958	1.97541693030119	0.970234271369398	0.960763045270664	1.4505180865975	1.89743855130378	9.10883706835477	2.4493956596975	0.696935571867722	6.72533450025688	2.24908386844499
ARHGEF1		3.42751735186048	1.95943425486377	4.41036181394206	4.26774431361485	1.97421832472187	5.0289138041369	5.47303236066779	2.60058348620197	2.98759574535243	3.0109640497662	3.98377376450542	4.09132712549854	4.06814345300689	3.04315429902701	5.0714306773916	2.6785993579216	6.58121224097137	4.59643263572659	5.02468796512404	5.94554330761784	4.01864996574363	3.02701311288159	5.47611656297856	4.93854232575297	6.79163989958578	4.80381522635332	6.72512931058839	4.89339415862554	2.95421742757452	4.16397262148575	4.41392528849557	3.07026140229118	2.55577712323294
ARHGEF10		3.84297400057084	7.18459226783382	4.50623924467993	4.94159867892246	6.71234230405436	6.25820384514814	5.60985816968448	1.44476860344554	3.44026176737553	4.91790794795146	2.27644215114596	5.0539923314982	3.8084747219639	6.54739258275508	5.49404990050757	3.07251102820418	1.92373896274548	4.83214712986641	2.99088569352622	4.06278792687219	1.81487417807777	6.65942884833949	2.31681854587554	4.77392424822787	6.54908133174343	3.20254348423555	4.48341954039226	5.59245046700062	4.67751092699299	5.75607980028913	4.56879986002173	1.90063801094216	1.94239061365704
ARHGEF10L		36.5601850865118	34.7473007862508	37.5839528492454	74.2362892447214	45.3083105523669	36.7669475902453	51.3780912857689	26.872696024087	46.8056666771881	54.7995457057449	47.6914630665078	80.3825447009714	75.0442632714251	62.2463379346434	60.5190727502064	38.7609083558066	94.4657080127121	47.2607560750349	48.6916190906068	83.7330682489513	42.3902754451021	55.8988421512133	55.3930252332062	71.2796275683679	119.945211798042	80.1703385553632	86.371758792851	53.1282794365059	68.3162780126608	141.207659781561	28.7292330181028	53.2178643063805	55.1025547769022
ARHGEF11		13.3984769209092	9.27465547302184	16.3950406561759	12.5786148190753	14.7079265191779	23.6917716994894	26.4757940447304	15.8924546379009	16.7486428148546	15.2555511854821	16.5042055958082	18.0499726124936	21.1197234581635	17.2445410278197	26.6250110563059	20.3258421865815	18.0223965983524	31.1143132264569	32.4212009178242	32.8986729688187	15.2967966437983	19.17108304825	34.8575881220366	22.2234404658884	15.0386312062257	13.9844398811619	20.4391184929647	22.170071494181	10.4628533893264	9.92005242177489	24.3153077296072	9.64939297862944	15.7435870791149
ARHGEF12		396.864963680573	328.009294264195	336.625659320665	272.012545462504	310.643253394986	293.353305241319	302.385037926895	267.378509544321	313.516486853196	304.408465431363	316.083992686616	360.999452249871	279.922892064347	349.778310794226	297.523933073641	320.959228946252	368.142887818029	311.968132994058	301.002736196478	291.331622073274	302.824719999262	261.433032515873	258.325267865123	319.523688476217	313.264390368394	283.852104152744	280.213721274516	295.401222881926	205.441203609245	248.491189676312	254.226609160192	340.360406882566	339.407201965335
ARHGEF15		1.14250578395349	3.00446585745778	3.64334236803909	3.59388994830724	2.36906198966625	1.22929004101124	3.28381941640067	1.63740441723827	1.44853127047391	3.0109640497662	1.47968739824487	3.73032767324867	1.73112487361995	3.50423828372807	2.45119149407261	1.65442901518687	1.51874128637801	1.06071522362921	1.55526056063363	1.18910866152357	1.55560643835237	2.62341136449737	4.42301722394422	1.31694462020079	6.30652276390108	1.1742659442197	3.03290145379477	0.699056308375078	0.98473914252484	1.22469782984875	1.31643385797236	0.584811695674511	0.817848679434541
ARHGEF16		6.85503470372096	4.44138431102454	5.08150382910716	14.0386326105752	4.44199123062421	5.69943564468849	12.1090840979775	4.14166999654387	7.42372276117878	9.5347194909263	6.26021591565138	11.6723156227458	11.6850928969347	6.08630859805402	7.94524139458017	11.8961324425341	7.89745468916564	11.5500102128514	8.8530216528376	8.32376063066498	3.24084674656744	8.57653715316449	7.37169537324037	11.0294111941816	16.7365411811221	11.6359079927225	13.7139891823763	13.3819350460372	10.8321305677732	12.1245085155026	9.60222343462195	5.55571110890786	7.97402462448678
ARHGEF17		55.5673267650109	36.3148481901419	42.3778243861389	79.8517422889515	67.3208448730158	39.8960495128194	98.3777566830035	59.7171022757488	35.2174165133969	81.6974912169896	78.4234321069782	102.884843891213	134.854627654994	72.5746191919472	88.4964653204834	66.5710722777573	60.5471526169366	93.3429396793707	41.0349517151797	68.1755632606846	54.7054930820584	55.4952404028291	88.7762742805947	80.8274760648236	78.467696697	82.5188704438026	139.513466874559	99.7653217238147	41.1128592004121	51.3148390706627	73.0233604745847	54.8260964694854	98.2440726170743
ARHGEF18		14.4371185426851	18.6799398963679	9.10835592009774	34.7034998133418	17.0769885088442	16.9865532939735	22.9183230102964	12.8102816172171	23.538633145201	30.6114678392897	11.9513212935163	21.0583013812425	24.8416419364464	21.7631640778901	23.7512003391173	23.6347002169553	23.9961123247725	28.0500248026392	18.7827621553446	22.3948797920272	19.9636159588554	9.98914327250924	26.5381033436653	24.6927116287648	25.711208191289	26.367608020206	25.4499991557561	22.4696670549132	16.6174730301067	21.7996213713078	15.2551452953268	13.3044660765951	14.5168140599631
ARHGEF19		0.623184973065542	2.48195005616077	0.575264584427225	4.15543525273025	0.592265497416561	1.22929004101124	2.94175489385894	2.31162976551286	2.71599613213858	1.70621296153418	1.02439896801568	2.28632986424919	2.51013106674893	2.02876953268467	2.02857227095664	1.02417034273473	1.92373896274548	2.71071668260799	0.957083421928389	1.68457060382505	4.66681931505712	2.01800874192106	3.36991788490988	2.30465308535139	4.72989207292581	1.06751449474518	1.05492224479818	1.99730373821451	1.84638589223408	3.67409348954625	2.47799314441857	3.94747894580295	1.53346627393977
ARHGEF2		3.32365318968289	4.31075536070029	2.10930347623316	4.71698055715325	1.97421832472187	4.02313104330952	3.62588393894241	1.44476860344554	1.901197292497	2.60950217646404	3.64230744183353	3.73032767324867	5.10681837717887	4.79527344089105	5.40952605588437	2.04834068546946	4.15122618276655	2.35714494139825	4.30687539867775	4.45915748071338	3.11121287670474	2.82521223868948	9.16196424959874	4.28007001565257	7.76187417095518	7.68610436216531	3.95595841799317	2.79622523350031	4.80060331980859	4.53138197044038	2.78774228747089	3.36266725012844	4.49816773688998
ARHGEF3		18.4878208676111	23.382582108041	28.187964636934	19.8787037765744	27.3429237973979	30.0617291847295	29.4859618430977	25.2352916068487	31.6866215416167	30.3103714343131	39.382449214825	30.925619742739	26.4862105663853	28.1261230667648	31.1047748213352	43.3302837310846	23.9961123247725	26.1643088495206	33.4979197674936	32.4032110265172	29.0379868492443	26.4359145191659	26.3274834758585	29.6312539545178	26.0750460430526	22.8448101875469	19.9116573705656	56.3239654176491	46.7751092699299	49.7227318918593	42.2807580266418	35.9659192839824	39.1545055279287
ARHGEF35		7.99754048767446	14.2385555853434	3.83509722951484	16.2848138282672	2.66519473837453	8.6050302870787	0.410477427050084	8.18702208619137	5.52252546868177	3.91425326469606	2.95937479648974	8.423320552497	9.60774304859075	8.85281250626039	7.6071460160874	6.14502205640837	7.28995817461444	14.3785841425293	7.77630280316816	0.297277165380892	4.92608705478251	5.65042447737896	5.58142649688199	13.8279185121083	23.2856225128655	0.320254348423555	16.0875642331722	4.79352897171482	3.69277178446815	21.9220911542927	0	0	0
ARHGEF37		16.7221301105921	21.5537768035015	19.4631184397878	21.114103446305	18.7550740848578	16.6512923736977	29.0754844160476	17.3372232413464	19.1025061293747	18.0657842985972	16.9594940260374	27.7969578232401	29.0828978768152	19.7343945452055	23.8357241837405	21.9014888677119	23.1861169720376	27.8143103084993	26.3197941030307	24.5749123381537	14.0004579451714	23.0052996579001	15.7964900855151	32.2651431949194	33.7156409300866	18.1477464106681	29.2740922931495	25.5654878491457	18.0945817438939	30.6174457462188	29.0389821611551	22.6614532073873	28.318010525421
ARHGEF40		1.66182659484145	2.48195005616077	2.01342604549529	10.1078154796141	1.77679649224968	1.56455096128704	6.22557431025961	1.05949697586006	4.97932624225406	5.5201007579047	4.32524008717732	4.57265972849837	6.57827451975583	3.04315429902701	4.90238298814521	5.90867505423881	3.54372966821535	11.0785812245718	4.90505253738299	4.85552703455457	0.907437089038884	3.32971442416975	7.05576557153006	2.79850731792668	11.0364148368269	7.0455956653182	8.83497380018475	4.39406822407192	16.0020110660287	12.6143876474421	12.3899657220928	11.8424368374089	8.17848679434541
ARHGEF5		16.4105376240593	11.2340897278856	5.56089098279651	9.3216520534219	6.41620955534608	4.91716016404497	5.67827107419283	8.37965789998411	13.7610470695021	17.3632260203184	20.260335145199	8.90465315549683	6.83794325079882	16.2301562614774	27.7238210364074	18.6714131713947	18.5286436938117	9.428579765593	14.9544284676311	10.2065160114106	12.5744853766817	20.0791869821145	9.79382385301934	22.7172946984637	17.9493340203339	16.4397232190758	20.5709837735645	7.39002383139368	15.1403643163194	14.696373958185	29.1164194469182	8.62597251119904	4.90709207660725
ARHGEF6		0.934777459598313	1.04503160259401	2.78044549139826	0.449236243538405	1.4806637435414	1.67630460137897	0.752541949591821	2.31162976551286	1.17693165726005	1.30475108823202	0.796754752901084	0.481332602999828	1.03867492417197	1.29103515716297	1.94404842633345	1.10295267679125	1.41749186728614	1.17857247069912	1.67489598837468	1.48638582690446	1.68524030821507	1.41260611934474	2.21150861197211	1.64618077525099	0.848954987448223	0.640508696847109	1.05492224479818	0.499325934553627	0.49236957126242	1.10222804686388	0.929247429156963	0.584811695674511	1.12454193422249
ARHGEF7		21.7076098951164	18.4186819957194	22.0518090697103	18.0817588024208	20.1370269121631	22.9094962188459	20.2502197344708	18.5893560309992	12.9462482298605	20.9763828800379	11.2683886481725	19.614303572243	21.2928359455254	24.4374511891563	21.0464373111751	20.3258421865815	20.1486343992816	21.567876213794	15.3133347508542	19.9175700805198	14.3893595547594	19.6755852337303	26.0115536741481	19.7541693030119	18.6770097238609	23.271815985445	15.6919683913729	16.6774862140911	26.8341416338019	26.5759429077179	22.0696264424779	25.146902914004	20.3439859009342
ARHGEF9		163.274462943172	104.372531309077	110.546677640765	78.5040335583363	131.088096761532	123.82303322186	130.600234706435	144.284224530761	88.450940703313	92.1354999228457	144.098788167539	96.7478532029655	88.0276998235747	181.390439581398	142.92982125782	132.590668217119	105.19814643645	63.1714844294731	131.24006423193	137.242958017512	98.1328394860622	117.85171052819	106.994892845889	185.195337215736	105.998094147107	119.775126310409	139.24973631336	88.7801511636349	78.0405770450936	58.9079656157249	93.0021802014594	62.5748514371727	74.4242298285433
ARID1A		39.7799741140171	33.3103823326841	45.1582698775372	54.4698945290316	44.8147559711865	49.6186162008174	45.4261685935426	41.9946074068169	39.6535435292232	47.2721355813294	58.7322074995656	62.5732383899777	42.4991156473699	45.0017969068237	56.7154997421627	47.6633121041931	53.8646909568733	64.585771394312	62.0907869976042	65.5991611607168	38.6308932190839	39.7547722158448	68.2408371694251	56.9578548236842	35.413550904983	51.9879558940904	56.9658012191017	56.5236957914706	55.0222995885754	43.8441823085853	71.7069266166123	39.7671953058668	64.2011213356115
ARID1B		107.603272015984	105.809449762644	113.518877993639	110.062879666909	94.8611905028859	122.593743180848	121.911795833875	129.740220589409	134.26074213205	80.6938365337342	69.4314856099516	85.6772033339695	107.762523382842	135.743125095993	97.6250405397883	84.2183151064173	87.5807475144651	116.914389093353	114.850010631407	82.643051975888	99.6884459244145	94.5437095590016	135.007335264202	99.1000826701096	65.8546511691979	110.487750206126	89.5365255272455	64.5129107443286	54.6530224101286	45.0688801384341	53.2768526049992	49.2703853605776	60.2141090233681
ARID2		36.3524567621566	29.7834006739293	29.0508615135749	21.5633396898434	33.9565551852162	24.4740471801329	21.276413302096	29.2806436964962	25.3492972332934	24.9910016130595	23.2197099416887	22.6226323409919	27.4383292468763	30.8926269749712	25.1035818530884	23.9498295531813	33.8173059766836	27.1071668260799	25.1234398256202	21.5030482958845	36.9456529108688	27.8485206385106	31.066430501513	22.7172946984637	16.7365411811221	23.271815985445	17.1424864779704	19.5735766345022	28.9267123116672	24.0040774650355	19.0495722977177	22.0766415117128	23.6153806186724
ARID3A		26.0699047065752	27.4320795680928	19.1754861475742	64.0161647042227	25.1712836402039	21.4566988976508	37.0113813390159	25.2352916068487	26.8883617081719	47.4728665179804	25.609974200392	48.3739266014828	27.0055480284713	36.7022851822045	28.3154879487698	27.7313815878942	39.8922711221957	27.9321675555693	33.3782843397526	45.0870367494353	19.0561788698166	34.6088499239461	27.2752728809894	43.294554389101	54.2118399127651	48.2516551624822	56.8339359385019	52.3293579412201	27.2034188122487	35.1488277166592	23.5409348719764	18.1291625659099	31.1804809034419
ARID3B		7.37435551460892	11.2340897278856	6.90317501312671	10.7816698449217	5.03425672804077	5.92294292487235	5.40461945615944	7.12752511033131	6.42785751272796	11.2409324524605	13.2033644766465	5.41499178374807	8.22284314969479	10.2360644603636	8.70595599618891	7.79945107159524	11.2386855191973	7.89643555368414	7.53703194768606	9.11649973834736	18.4080095205031	8.37473627897239	13.6902914074464	13.8279185121083	16.3727033293586	9.3941275537576	23.3401546661597	11.4844964947334	5.78534246233343	5.14373088536476	6.6596065756249	2.6316526305353	5.62270967111247
ARID4A		71.8740002268925	52.3822090800248	73.2503570837334	40.3189528575719	53.6987384324349	50.4008916814609	31.2646973603147	68.385713896422	60.0235145202625	48.9783485428635	50.8784820781121	38.8676076922361	51.0681837717887	63.4451562948662	38.2893016143066	35.0581386551503	49.0047188404637	43.6071814158676	50.9646922176867	39.7360477725792	86.3361573285567	44.2952918851672	43.5983126360216	41.9776097689002	36.1412266085101	44.4086029813996	48.1308274189169	33.0553768674501	51.5757125897385	39.9251492530693	32.2139108774414	51.463429219357	42.2214380758082
ARID4B		25.86217638222	24.5582426609592	63.4708591484705	10.4447426622679	54.5871366785597	52.7477181233915	16.8295745090535	44.3062371723298	25.439830437698	18.2665152352483	28.5693489968817	21.0583013812425	20.6003859960775	20.6565625146076	24.0892957176101	18.5138485032816	15.3899117019638	35.5928886151136	33.9764614784578	41.2224335994837	50.9461108560402	30.471932003008	21.5885364502039	12.1817377368573	6.67036061566461	21.4570413443782	16.6150253555713	18.9743855130378	31.5116525607949	17.5131789668371	53.121978033473	35.5273105122266	33.3273336869576
ARID5B		116.535589963256	136.637882039167	54.8418903820622	44.2497699885329	66.8272902918353	55.8768200459656	81.6165950784584	72.4310659860696	62.5584442435919	69.8543659545759	64.1956686623159	85.6772033339695	38.344415950682	89.0814258442452	87.4821791850051	83.3517094317956	96.9969434900087	78.9643555368414	72.1401629278523	63.8154981684315	95.2808943490828	65.8879854237225	67.0824278964873	108.48331308904	106.968328418476	53.3757247372591	75.6906710642694	56.9231565391135	80.7486096870369	78.503130893305	57.8456524650209	69.3001859374296	56.2270967111247
ARIH1		57.3330175220299	62.3100093046679	97.6032244911526	31.2219189259191	81.5352168110133	70.2930396178247	39.9531362328749	82.2554924894992	44.1802037494542	42.2538621650524	54.6346116275029	52.1042542747314	43.1050093531369	54.1312598039047	47.671448367481	46.6391417614584	43.9422478858704	40.7786074861897	66.0387561130588	70.8510577491126	59.3723123971156	46.1114997528962	38.5434358086568	46.4222978620779	27.1665595983431	42.8073312392818	31.2520715021461	35.5520065402182	36.1891634877879	19.2277559286254	47.314181601242	41.6678333168089	48.8664585962139
ARIH2		53.8016360079918	54.8641591361855	57.8140907349362	43.1266793796869	62.0891663125028	49.1716016404497	66.8394077046554	49.6037220516301	54.2293894383669	51.286754314351	53.8378568746018	39.228607144486	54.0110960569426	60.9553027774804	36.2607293433499	46.7967064295714	44.245996143146	60.6964822410049	55.7501093273287	47.3661616840221	59.5019462669782	44.0934910109751	53.9186861585581	43.9530266992014	49.3606685559181	34.2672152813203	36.9222785679363	41.0445918203081	42.8361526998305	40.0476190360542	51.3409204609222	38.4513689905991	41.9147448210202
ARL1		729.33414681104	877.434659327996	688.399952697913	552.223652369584	778.138152689125	717.793630310474	832.585047866587	849.620256732872	660.89239215372	678.872027753953	667.452838715994	452.572979970589	634.543822425395	1007.28407297794	444.67994656262	519.569493102733	556.568056747994	575.261222948243	587.649221064031	633.10126987284	661.651271779209	820.522354465102	488.322163510222	1015.19968409729	761.027506605371	438.641705890795	742.533395057319	601.68775113712	417.652488823348	476.284986028179	366.665548088185	347.816756002416	351.777163241782
ARL10		14.7487110292178	9.27465547302184	3.64334236803909	13.5893963670368	6.31749863910999	6.92872568569973	17.3084648406119	4.0453520896475	4.97932624225406	16.4599368053886	12.7480760464173	20.0956361752428	16.0129050809846	15.3079882920753	22.314294980523	14.1020377961166	14.1749186728614	15.7928711073683	12.4420844850691	18.0348146997741	12.444851506819	8.07203496768423	24.0106649299829	18.1079885277609	20.132361130915	18.7882551075152	33.3619159917424	23.1687233632883	10.8321305677732	11.2672200346085	10.2217217207266	18.7139742615844	12.881116701094
ARL11		0.830913297420723	0.653144751621256	0.287632292213613	1.01078154796141	0	0.782275480643518	0.957780663116863	0.481589534481845	0.452666022023096	0.5018273416277	0	1.08299835674961	0	0.7377343755217	0.50714306773916	0.63025867245214	0.101249419091867	0.47142898827965	0.957083421928389	0.396369553841189	0.388901609588093	1.31170568224869	0.526549669517169	0.164618077525099	0.606396419605874	1.1742659442197	0.131865280599772	0.199730373821451	0.369277178446815	1.71457696178825	0.542061000341562	1.60823216310491	1.94239061365704
ARL13B		12.1521069747781	10.3196870756158	18.8878538553606	4.38005337449945	19.2486286660382	13.4104368110317	6.29398721476796	19.6488530068593	8.9627872360573	9.5347194909263	15.4798066277925	7.70132164799726	9.26151807386676	11.6193164144668	11.0726236456383	10.6356150976299	9.01119829917618	9.19286527145317	9.69046964702494	11.3956246729342	18.2783756506404	10.1909441467013	7.26638543933693	9.05399426388044	5.57884706037404	7.0455956653182	5.40647650459067	6.79083270992933	9.47811424680159	9.92005242177489	8.98272514851731	10.2342046743039	9.8141841532145
[truncated: 14,092 more rows]
