# Supplementary material for: Transcriptional analysis of islets of Langerhans from organ donors of different ages
Source: PLoS One. 2021 Mar 12;16(3):e0247888. doi: 10.1371/journal.pone.0247888 (PMC7954335; doi:10.1371/journal.pone.0247888)
Supplement: S2 Table — Log fold change corresponds to change over 1 year. (XLSX) [file pone.0247888.s002.xlsx]

## Sheet: Blad1
	Gene	Target	ENTREZ_GENE_ID	logFC	logCPM	F	PValue	FDR
6137	FOSB	AMPL13775669	2354	0.0951736982832575	2.36456714985492	54.1444853904467	1.18912720099552e-08	0.000175919478115278				Fold change (logFC) is presented per year. The span of ages among donors was 80 years (1-81) and the number was multiplied by 80 for the DEG threshold in the paper.
20202	SSTR5-AS1	AMPL19243013	146336	0.0393038120434308	4.91788691229377	47.4350971024053	4.86558700108491e-08	0.000359907470470251
12573	PAX5	AMPL33503809	5079	0.0706289111291289	-0.217069933772577	43.9050472415626	1.07123363465333e-07	0.000528261013035377
7331	HIST1H3E	AMPL7248292	8350,8351,8352,8353,8354,8355,8356,8357,8358,8968	-0.0362582421642093	2.27323543249583	42.2670531464031	1.56426300102494e-07	0.000578542670929072
14636	RORB	AMPL12079129	6096	0.0194228571887303	3.40720775928215	40.0043158853688	2.67576970071097e-07	0.000791706739046361
17032	TFF3	AMPL8796282	7033	0.0430979752226582	4.92400909796212	34.5413754086756	1.05119115911122e-06	0.00220962972445083
16582	SULF2	AMPL32606635	55959	0.0379233241412027	4.43132748983746	34.117520513109	1.17434197646971e-06	0.00220962972445083
12696	PDE4B	AMPL11163008	5142	0.0305677777738952	3.71816257608335	33.3966232628676	1.42015378419477e-06	0.00220962972445083
3101	CDKN1C	AMPL3599308	1028	0.0247721199348923	7.46258609192809	33.219757134593	1.48841678858613e-06	0.00220962972445083
6099	FMN1	AMPL2055299	342184	0.0257653559698127	4.79587029338189	33.2066834174443	1.49359856999515e-06	0.00220962972445083
16281	SPP1	AMPL5010073	6696	0.0958622314071614	7.34370959417342	32.4256068128654	1.84059927049564e-06	0.00247340383177423
20275	LINC00671	AMPL18832793	388387	0.0637487198832117	-0.0543054165299051	31.7316494979589	2.22070504963923e-06	0.00247340383177423
8206	KCNAB2	AMPL9458464	8514	0.0290535816332454	3.97806023369442	31.564877490702	2.3238961030201e-06	0.00247340383177423
8788	LAD1	AMPL29568183	3898	0.043190698614891	1.67309548571314	31.5385331454705	2.34065524164115e-06	0.00247340383177423
15585	SLC24A2	AMPL31156039	25769	0.0684471045817329	1.86535675553175	30.6543421093253	2.98425310820205e-06	0.00294326936551607
7045	GUCY1A2	AMPL3904767	2977	-0.0251349133482332	3.68436015466241	29.9130626926593	3.66806128400349e-06	0.00327907968955392
4452	DGKB	AMPL27129126	1607	0.0437010242955406	4.16173788605912	29.6868468494485	3.90835622600554e-06	0.00327907968955392
6316	GABRA2	AMPL3746076	2555	-0.0329333666173537	1.24871025661796	29.6135992053255	3.98968733351159e-06	0.00327907968955392
1429	BHLHE40	AMPL8382454	8553	0.0271855306504165	5.87316014787268	29.2833487244338	4.37925908230671e-06	0.00340982941387608
3569	CNKSR2	AMPL24468879	22866	0.0236293509306372	4.12775319323328	28.6977852541256	5.17230076786256e-06	0.00354630941496534
11711	NR4A1	AMPL17525674	3164	0.0357808666427222	0.883622571726614	28.6298615056532	5.27367900021883e-06	0.00354630941496534
20066	LINC00339	AMPL20398114	29092	0.0645041396814197	2.80795123002288	27.8070457449006	6.68332924811094e-06	0.004073187881191
6283	FZD1	AMPL9139149	8321	-0.0180618815189238	5.20314628314349	27.6879829986254	6.91826867022984e-06	0.004073187881191
8244	KCNJ15	AMPL17305976	3772	0.0522587080357117	2.45802599285412	27.5392608014732	7.22407292409331e-06	0.004073187881191
15398	SHISA6	AMPL22146415	388336	0.030186562353049	4.32023073156551	27.3906452724501	7.54398127093223e-06	0.004073187881191
3102	CDKN2A	AMPL5818577	1029	0.0462534351130001	1.70444343579157	27.2083475096628	7.95699322840158e-06	0.004073187881191
11855	NUPR1	AMPL2255981	26471	0.0433014267211249	6.2051301542242	27.1965712019466	7.98448347671616e-06	0.004073187881191
16644	SYCN	AMPL4683127	342898	0.0588808716343322	8.34266089007818	27.0007330239741	8.45667739723409e-06	0.0041702695138227
18356	UST	AMPL27125615	10090	0.0290850236346819	2.24691467300639	26.7433256976427	9.12273222591174e-06	0.00435360324355285
7560	HSD17B13	AMPL18159565	345275	0.0631608440739725	3.82096733379927	26.1185234358342	1.09812915968678e-05	0.00492462764488256
8513	KLF10	AMPL26831751	7071	0.0365695759367744	4.85573260579442	25.8076041238498	1.20518358898739e-05	0.00523048885793347
18248	UNC5C	AMPL10536985	8633	0.0480435856469799	2.36647539450873	25.7024382104777	1.24384956185988e-05	0.00523048885793347
15319	SGIP1	AMPL14333833	84251	0.0255737207530838	2.8525758611256	25.6259452935138	1.27279707236451e-05	0.00523048885793347
13176	PLTP	AMPL29729677	5360	0.0324673393927412	3.52829951958547	25.1279777301095	1.47955976673412e-05	0.00576015978659595
11964	OPRD1	AMPL3540268	4985	-0.0248645593357592	2.82466165919536	24.9261676729465	1.57322478029521e-05	0.00591476009163673
6767	GPHA2	AMPL15855623	170589	0.050013449106154	2.99103472805867	24.87238430911	1.59923214590692e-05	0.00591476009163673
17512	TNFRSF10B	AMPL27739763	8795	0.0215958054052254	3.17805290238859	24.646111566304	1.71373738099311e-05	0.00618366605229563
3159	CELA3B	AMPL13122485	23436	0.0585285245658411	11.296801099451	24.4341075487034	1.82891650595852e-05	0.0063805189398279
11053	MUC5B	AMPL9729492	727897	0.0543538314054646	0.213710077896293	24.3384258698399	1.88355722376987e-05	0.0063805189398279
8885	LDHB	AMPL9046343	3945	0.0185103100945701	5.04163783057825	24.3141723752113	1.89768036604318e-05	0.0063805189398279
18010	TUBB2B	AMPL15892862	347733	-0.0245944946592836	4.45854483394229	24.1022763934294	2.025945167015e-05	0.0066604072890711
401	AGR2	AMPL29807822	10551	0.0494996282342654	2.07940348448116	23.8893126747145	2.16414119575692e-05	0.00696006627174519
13216	PNLIPRP2	AMPL26905924	5408	0.0683492913439744	8.76097261167819	23.6866401008591	2.30495290168365e-05	0.00725520706968254
3669	COL6A6	AMPL1545666	131873	-0.0717783935602986	0.651890817987148	23.5854831526626	2.37883352766527e-05	0.00733176316839166
1972	C1orf168	AMPL2386764	199920	0.020023126373331	4.88218629526744	23.1813494216489	2.69997604149881e-05	0.00815172358325172
13724	PRSS8	AMPL10013862	5652	0.0441382404264771	3.73916082330929	22.8702554568914	2.97834712881181e-05	0.00881233348472837
6690	GNMT	AMPL31918340	27232	0.0414792253381465	4.07273239627873	22.5998296105274	3.24504582339786e-05	0.00920495394374002
485	AKR7A3	AMPL12561431	22977	0.0625929850997947	4.99838223490855	22.549222394043	3.29770554967028e-05	0.00920495394374002
11165	MYOM1	AMPL9571939	8736	0.0435048979806592	4.68498025078493	22.2255531666091	3.65663991778651e-05	0.00977273656660612
14263	RBPJL	AMPL25934349	11317	0.0532707036219114	4.20914597245072	22.1460119126796	3.75103406926289e-05	0.00977273656660612
16115	SOD3	AMPL11642112	6649	0.0293959953328257	4.76304250913004	22.1341333795282	3.76535071175172e-05	0.00977273656660612
5742	FANCC	AMPL1843962	2176	-0.0106548074413148	3.64015616232739	21.9764555865508	3.96097314957833e-05	0.00983587154423556
15757	SLC43A1	AMPL9319333	8501	0.0341030677731444	2.91423544924744	21.9130216866785	4.04268302340294e-05	0.00983587154423556
17513	TNFRSF10C	AMPL28961038	8794	0.0303467353128425	0.970423862116153	21.5978472087502	4.47599068796061e-05	0.0106802913286596
809	APOL4	AMPL36274441	80832	0.0335852043025142	3.49950048155427	21.4342469075826	4.72006531937268e-05	0.0110839121166348
8899	LEFTY1	AMPL37403586	10637	0.0486070427194767	2.49688501678674	21.3405582937276	4.86615318850516e-05	0.0111004255177216
15295	SFRP5	AMPL11227966	6425	0.0511623863967187	1.80132816701467	21.3133515764281	4.90946809966135e-05	0.0111004255177216
10491	MEIS3	AMPL32029295	56917	-0.0137684344138209	5.50891273473626	21.2867606772228	4.9521974054997e-05	0.0111004255177216
4980	EGR1	AMPL10908633	1958	0.0317663387927423	4.59637831866123	21.092646677772	5.27631021323006e-05	0.0116504079544068
3933	CST2	AMPL10987524	1470	0.0572511698604493	2.17934893488702	20.9829439338449	5.4693539623922e-05	0.0118990621352397
3166	CELP	AMPL22564900	1057	0.0581706731949323	4.09047238854076	20.814039693289	5.78134213122991e-05	0.0123955326796254
13699	PRSS1	AMPL8328647	5644.5645000000004	0.0657153040357387	6.6672450093069	20.7191650842849	5.9648091765598e-05	0.0125088593371774
17836	TRPV6	AMPL30702224	55503	0.0489949660335607	1.61726598983582	20.6996504260035	6.00330548154386e-05	0.0125088593371774
8475	KIF26B	AMPL33301136	55083	0.0218998345915188	3.29121091679161	20.4091733442032	6.60852430080541e-05	0.0134880007850854
13856	PTK7	AMPL10336180	5754	-0.00975017534256956	5.29488779436189	20.3877890438715	6.65556345350299e-05	0.0134880007850854
15245	SERPINF1	AMPL7191165	5176	0.021403090081383	5.26748582585195	20.2745212170442	6.91070574721939e-05	0.0138158082195086
6911	GREB1	AMPL25745982	9687	0.0218101095576249	5.88729606159411	20.196968925813	7.09136050600375e-05	0.0139879449767759
10215	MAMDC2	AMPL16660597	256691	0.0203278659910371	3.81300779424441	19.9835497263667	7.61483073304086e-05	0.0144478564195751
12428	P2RX1	AMPL10047717	5023	0.0447168720133747	1.93582895013794	19.9825021326842	7.61749899098865e-05	0.0144478564195751
11693	NR0B2	AMPL36093151	8431	0.0244005664165477	2.83062928814008	19.8520443814929	7.95765012198839e-05	0.0147518063592742
15057	SCNN1A	AMPL10039407	6337	0.0460273130099682	0.471320032275601	19.8077034500299	8.07689816886039e-05	0.0147518063592742
7096	HABP2	AMPL29306852	3026	0.0501586945590971	2.00346053584823	19.7641342481289	8.19591672934911e-05	0.014786633182194
3982	CTNNA2	AMPL28405560	1496	-0.0136486017016092	4.2748454146481	19.6994565781536	8.37603701483983e-05	0.0148053010881212
7322	HIST1H2BK	AMPL16375872	85236	-0.0144225545451286	3.66218935543363	19.5898604141093	8.69089427641158e-05	0.0151262458735568
19468	ZNF831	AMPL15986282	128611	0.0309378804014783	2.53503055370536	19.4828278235751	9.01051615067376e-05	0.0153362142799227
502	ALDH1L1	AMPL13643494	10840	0.0461485634431665	0.0503610345177369	19.4800867628062	9.01886333887571e-05	0.0153362142799227
5145	ENPP2	AMPL28120547	5168	-0.0139782987594735	9.42555695421605	19.2576418267196	9.72435578556761e-05	0.0161163368690494
3099	CDKN1A	AMPL18336733	1026	0.0157161048305802	7.15150036146111	19.2390807036152	9.78581058542051e-05	0.0161163368690494
16434	ST6GAL1	AMPL8116702	6480	0.0304623088775458	4.79727218689523	19.2334755028464	9.8044499000571e-05	0.0161163368690494
4982	EGR3	AMPL30408915	1960	0.0456540546729763	0.804183730207532	19.1000211442509	0.000102595310466426	0.0164554402495808
20438	NEAT1	AMPL19762783	283131.69319999998	0.0199641246308045	5.72463457756791	18.9724918679846	0.000107153696828889	0.0166861786664034
11333	NDN	AMPL11582929	4692	-0.00998427433986748	7.38113892433025	18.9293879439583	0.000108742542245071	0.0166861786664034
3816	CREB3L1	AMPL17900898	90993	0.0378234727615841	0.640607622154717	18.9115735582285	0.000109406470909905	0.0166861786664034
5126	ENC1	AMPL11486795	8507	0.0272138614592172	2.81794891678468	18.7747679933329	0.000114650572057337	0.0173075567654719
11728	NRG2	AMPL26358053	9542	0.0168773379916183	2.66489884327512	18.6710437925946	0.000118803927680399	0.017612104252274
3334	CHRDL1	AMPL34552638	91851	0.0493896796614594	2.0369698205395	18.6650448520497	0.00011904896750219	0.017612104252274
669	ANKRD34C	AMPL7208752	390616	0.0195575000121814	3.06729728853174	18.5870291104414	0.00012228494324672	0.0176387363887643
8208	KCNB1	AMPL30134188	3745	0.0176531634556026	2.52252232417507	18.5841355881982	0.000122406741155515	0.0176387363887643
10260	MAP3K15	AMPL5066533	389840	-0.0101278887659952	5.48465974497111	18.5746752380297	0.000122805856971929	0.0176387363887643
7950	INPP5D	AMPL26955322	3635	0.0201569111620218	2.1096344139417	18.4353487321485	0.000128846314238006	0.0183283882003563
494	ALB	AMPL3423532	213	0.0497314099568907	5.6975959922939	18.2699372683722	0.000136429265241674	0.0188789437901944
6890	GPX2	AMPL9961973	2877	0.017765644185336	4.39963158162973	18.2170205407107	0.000138953908019378	0.0190056077248734
824	AQP12B	AMPL5346732	653437	0.0558459223142332	0.468948864792861	18.1947643245148	0.000140030501690632	0.0190056077248734
8515	KLF12	AMPL13246239	11278	-0.00942623988176161	4.6650250887026	17.9777701575803	0.000151002762678111	0.0199954514344659
858	ARG2	AMPL6703028	384	-0.0178374728943925	6.49379976698104	17.8973779851809	0.000155296134176998	0.0203314248585355
10341	MAT1A	AMPL6421275	4143	0.0217890750801269	2.96910034118237	17.8196194068934	0.000159572179686319	0.0207079897042053
7916	IMPA2	AMPL25678694	3613	0.0236771474097327	4.56218145271751	17.7445168039327	0.000163820857212085	0.0208743634721644
17657	TPST2	AMPL10268357	8459	0.0339833136884013	5.00758718847252	17.7362378685079	0.000164296498565747	0.0208743634721644
976	ARNT2	AMPL24544376	9915	-0.0107340469868784	5.49161190689062	17.7225305643629	0.000165087233083901	0.0208743634721644
15225	SERPINA5	AMPL4618898	5104	0.0433704193697816	3.46891342226449	17.6568462762352	0.000168932775629568	0.0210139307729478
2523	CALML4	AMPL15893292	91860	0.0214512748895103	2.1128530521349	17.6551743900028	0.000169031888737379	0.0210139307729478
11094	MYCN	AMPL26906088	4613	-0.0257393292297256	1.94874924939576	17.5578098417645	0.00017491159667099	0.0213950445723059
726	ANXA3	AMPL28112865	306	0.0256092153557784	1.71177018682546	17.5359971852415	0.000176258338442899	0.0213950445723059
8523	KLF4	AMPL28668599	9314	0.0185402567066729	2.73640255765943	17.5049742543725	0.00017819270943793	0.0214323816538596
14876	RXFP3	AMPL32245954	51289	-0.0216874901095508	3.202788892988	17.4662734606966	0.000180637433763169	0.0215512112507446
5944	FGFR2	AMPL37106796	2263	0.0507290875936579	0.431021025080153	17.3572174424804	0.000187719802456864	0.0220406885519591
2274	PTCHD4	AMPL1402363	442213	0.0332238312580656	2.36931747844119	17.2707450113302	0.000193544755312064	0.0223695399225521
15159	SEMA3B	AMPL30391910	102465526.8	0.0354610475973727	0.920265425975704	17.2263247696623	0.000196611249959511	0.0224440637150393
928	ARID5B	AMPL14260182	84159	-0.00967571642399447	6.24350963190949	17.1887953403743	0.000199242210972308	0.0224440637150393
19811	CNTN5	AMPL24997796	53942	0.0170918861244275	4.36576267344669	17.1874063292314	0.000199340299932741	0.0224440637150393
2985	CD8A	AMPL17040642	925	0.0257132887328461	2.46989383697527	17.1744464614365	0.00020025797014906	0.0224440637150393
5821	FBXO32	AMPL17887444	114907	0.0132234355955915	2.46725102740692	17.1004565190245	0.000205583640682324	0.0228677021071752
17036	TFPI2	AMPL13152916	7980	0.0500099203515098	1.35969859902511	17.0363045972865	0.000210322824878744	0.0229696195672584
7592	HSPA12A	AMPL14235310	259217	0.020334344831364	2.41613406957008	17.0251611871719	0.000211157784314394	0.0229696195672584
4221	DAPL1	AMPL603472	92196	0.0201824115381328	4.72855042715116	16.9128739605714	0.000219770254250897	0.0235600082709258
6627	GLUL	AMPL1047025	2752	0.0119573826380486	5.53889968326929	16.8541333534847	0.000224423441899905	0.0238857582695481
6336	GADD45B	AMPL31712474	4616	0.014105133456388	5.08696242963565	16.8293068390922	0.000226421416071994	0.0239262744954934
11287	NCAN	AMPL29041628	1463	-0.0414581584235693	0.253748730168163	16.7830960393558	0.000230190766625895	0.0241520723508049
15536	SLC17A4	AMPL29013947	10050	0.0456632739788529	-0.337041925917973	16.6895147995522	0.000238029489591512	0.0247986497818087
9946	LRFN5	AMPL34857111	145581	-0.021508815894059	3.34396488199417	16.5841046226609	0.000247199468401111	0.0252943828905423
15242	SERPINE1	AMPL3783081	5054	0.0226971241965353	5.56121075607769	16.5824410783207	0.000247347155041545	0.0252943828905423
16627	SV2B	AMPL25135855	9899	0.0385781422521457	0.414078536927548	16.5760311214639	0.000247917096061148	0.0252943828905423
15675	SLC30A2	AMPL24544	7780	0.0463403328531962	2.59179853579122	16.526729073187	0.000252347637358108	0.0255700749799715
11948	ONECUT1	AMPL30093095	3175	0.0403671493687452	2.05535774526383	16.477866721652	0.00025682164321365	0.025846390406141
1088	ATF3	AMPL8833416	467	0.027675434756282	1.618760598899	16.4488163203527	0.000259521430343914	0.0259416218953234
18422	VGLL3	AMPL33166721	389136	0.0286826617072386	1.27864341434331	16.3607382497968	0.000267892596976485	0.0265986783870478
14314	REG4	AMPL14031724	83998	0.0411643419801826	3.76996630338838	16.31532535959	0.000272320280028773	0.0268580414849711
12905	PHLDA3	AMPL12923467	23612	0.0189057587295677	1.11365348910856	16.1854330598099	0.000285418690569031	0.0278029140577768
18956	ZG16	AMPL35371276	653808	0.0583943222873325	1.04112170504669	16.1831070789743	0.000285659249478307	0.0278029140577768
3073	CDK14	AMPL12049818	5218	-0.00815273958019969	5.86423234569865	16.1512001076397	0.000288980959229065	0.0279423811165673
6126	FNDC9	AMPL6041303	408263	0.0422611539608125	-0.0209173972819429	16.0717311392049	0.000297433642180084	0.0282025079123688
6108	FMO5	AMPL8303889	2330	0.0198269368637446	3.32094682869203	16.0698183814183	0.000297640297333536	0.0282025079123688
6356	GALNT10	AMPL21621448	55568	0.0133675369310028	5.10604219021262	16.0545388119024	0.000299296589309308	0.0282025079123688
11089	MYC	AMPL10844546	4609	0.0290279428230596	2.53591617254778	16.033035533731	0.000301644115735684	0.0282438167607197
15749	SLC39A8	AMPL4830556	64116	0.0141878178079065	5.58583689242335	15.8902175168115	0.000317740128262039	0.0293790466094288
1203	ATP8B1	AMPL28264684	5205	0.0211784436521357	2.23199584215468	15.8707896495708	0.00031999918477925	0.0294041486933182
1425	BHLHA15	AMPL16500793	168620	0.0261353469736844	4.28328383018092	15.8427315575047	0.000323291895081974	0.0294908979502327
7042	GUCA1C	AMPL29777050	9626	0.0503359215781775	-0.160669369184645	15.8288844823136	0.000324930131532238	0.0294908979502327
17299	TMEM159	AMPL33955793	57146	0.0232302870390037	4.23137344133226	15.7903452420905	0.000329536241282253	0.0295959414578287
15252	SERTAD2	AMPL24316553	9792	0.0136166881059801	1.79811512624607	15.7608604766459	0.000333106962616046	0.0295959414578287
13733	PSAT1	AMPL15771776	29968	0.0371890465723354	2.5811063982271	15.7451988300525	0.000335020330889794	0.0295959414578287
5086	ELOVL2	AMPL32791057	54898	-0.0228770507109607	2.42678290621959	15.7397973442124	0.000335682927970022	0.0295959414578287
9495	LOC150622	AMPL18761861	.	-0.0354986629109637	0.144386812733714	15.7277411447361	0.00033716687757996	0.0295959414578287
12763	PDZK1IP1	AMPL29754123	10158	0.051420518287449	2.51416676040394	15.7041463323634	0.000340091256443888	0.0295959414578287
733	ANXA9	AMPL9926540	8416	0.0438981268575667	1.34607895673537	15.6338443855056	0.000348965337062473	0.0298656945554415
17680	TRAK1	AMPL2062354	22906	-0.00889773771956831	7.03241532085789	15.6316415265579	0.00034924734068483	0.0298656945554415
15730	SLC38A3	AMPL12142314	.	0.0383581608118821	1.33873036035269	15.5747845415586	0.000356610348873229	0.0301468200070317
15751	SLC3A1	AMPL3271644	6519	0.0441461207060697	1.71973614766887	15.5496215348019	0.000359921413617601	0.0302538488241976
6310	GABBR1	AMPL8117451	2550	-0.0139796523772993	2.64249769884903	15.5191925910387	0.000363969048252649	0.0304212322025406
3256	CFTR	AMPL6465189	1080	0.0457544639084846	3.30822640825896	15.4901518493269	0.000367877116335358	0.0305751351632881
4378	DEFB1	AMPL26911311	1672	0.0686858703341535	4.44418152047331	15.4241515590735	0.000376925537468775	0.0311521586665534
4981	EGR2	AMPL3648658	1959	0.0391939763931136	-0.28973624294655	15.3480092754194	0.000387658797451403	0.0318612458305336
7674	ICMT	AMPL13056471	23463	-0.00786100619246663	6.28346935874695	15.2859972778629	0.000396639922068412	0.0324192873319342
13411	PPM1H	AMPL32447193	57460	0.0146723831230684	4.30060416603238	15.2420992502196	0.000403131027744961	0.0327687935409833
8366	KIAA0319	AMPL24307188	9856	-0.00926077546634385	5.19251886517621	15.1965307213508	0.000409988610992855	0.0328839241838505
16964	TEC	AMPL8249664	7006	-0.0170119766459161	2.88443418206174	15.1884617482192	0.000411215761390587	0.0328839241838505
15288	SFMBT2	AMPL588601	57713	-0.0182869200823608	5.91580507096712	15.1714635472912	0.000413813672541823	0.0329137605999126
3398	CIT	AMPL6836662	100302274.09999999	0.0357342495381752	2.72083239040047	15.0831094723966	0.000427600870803926	0.0335493562452008
17526	TNFRSF21	AMPL25518319	27242	-0.0113365173176474	7.69613554160976	15.0767736787375	0.000428608106688046	0.0335493562452008
15732	SLC38A5	AMPL16315427	92745	0.0433081737283336	1.32453019879863	15.0592092652075	0.000431413614631433	0.0335912263939864
18704	XDH	AMPL1701534	7498	0.0255211142031602	2.17407060795328	15.0022194946583	0.000440651494362049	0.0338181546575408
4518	DIRC3	AMPL19424323	729582	0.0283875575125638	0.79799452664753	14.9989617362514	0.000441185875956832	0.0338181546575408
2493	CACNG5	AMPL34975672	27091	0.0206633108198029	2.86316694579611	14.972231192692	0.000445596659292194	0.0339801906060243
3531	CLVS1	AMPL16233056	157807	0.0351816984595362	0.330684221002771	14.9380623452865	0.000451303135918702	0.0342388645783655
16307	SPSB1	AMPL13993405	80176	0.0122709615315187	4.84449693573592	14.9031754023546	0.000457209687890298	0.0345100006257605
6411	GATM	AMPL9859358	2628	0.0490270724802554	7.6103955388277	14.8492088202454	0.000466508823344316	0.0350331549875929
7342	HIST1H4F	AMPL7724212	121504,554313,8294,8359,8360,8361,8362,8363,8364,8365,8366,8367,8368,8370	-0.0260753516305177	0.404329039136073	14.8245956352527	0.00047081650060224	0.0351780773227754
16193	SPATA18	AMPL34737170	132671	0.025961846491301	0.595304923893679	14.7707893630269	0.000480381221919426	0.035504216276874
14965	SATB1	AMPL1536436	6304	0.00858477163773038	5.9857937861352	14.757019026812	0.000482862090257375	0.035504216276874
13087	PLBD1	AMPL14004281	79887	0.0237029259832254	2.11781083643488	14.7464187607982	0.000484781106389654	0.035504216276874
6213	FRMPD1	AMPL25725817	22844	0.0323059105132854	3.78232947661109	14.7293084452576	0.000487895778259107	0.0355563061259371
5653	FAM58A	AMPL36464225	92002	0.0103502396904744	5.00120752404571	14.6540595347088	0.000501848169827104	0.0363938324726577
2774	CCDC64B	AMPL4909914	146439	0.030582139678485	0.787312841690907	14.6066694968478	0.000510852100684454	0.0368660779391503
18928	ZFP36	AMPL8943364	7538	0.0173995490464673	5.64362369565972	14.5860133250177	0.00051483025331821	0.0369728095514058
15781	SLC4A4	AMPL4233300	8671	0.0383105998022401	5.5205908406992	14.5494829145941	0.000521946391885074	0.0372218542628507
12432	P2RX5	AMPL11356827	5026	0.0294423043893763	1.25564155232225	14.5424411008815	0.000523330112658709	0.0372218542628507
4218	DAPK1	AMPL27417322	1612	-0.00907570667873821	7.05394643287	14.4725151550131	0.000537284012964903	0.0379141872381758
18416	VEPH1	AMPL6961070	79674	0.0381073763445136	0.598920716437	14.4680431373068	0.000538189760714947	0.0379141872381758
11713	NR4A3	AMPL13825283	8013	0.0178080464018267	3.01036446084956	14.4466472475914	0.000542545716079911	0.0380399114866645
6464	GDF10	AMPL29581002	2662	0.0503812667347041	-0.340292574833218	14.4125533706963	0.000549564408035635	0.0383502634550905
4971	EGF	AMPL7879776	1950	0.045942903072275	1.4749282396864	14.3947824562357	0.000553260980959492	0.03842696221744
16134	SOX11	AMPL8981428	6664	-0.028749741287334	1.21388146080245	14.3657207254495	0.000559363224828938	0.0386692502248566
12941	PIGA	AMPL7058780	5277	-0.0142565036541359	4.25610653449579	14.3411522379273	0.00056457778059706	0.0388482031914089
3560	CNGA3	AMPL9569898	1261	-0.0132311066423516	4.32934764018873	14.275067655004	0.000578861921681417	0.0396466818025689
7305	HIST1H2AE	AMPL35031101	3012.8335000000002	-0.0182064756916432	3.19673834032422	14.174439072797	0.000601355093093113	0.0408093910422913
4831	DUSP7	AMPL9262944	1849	0.0105326116353275	5.91318177784783	14.0563637962722	0.000628938168490272	0.0421699289825021
15653	SLC28A3	AMPL7027115	64078	0.0427505545243569	-0.182517343621394	14.0503864995173	0.000630369781786418	0.0421699289825021
618	ANGPTL4	AMPL34748637	51129	0.0326333940216285	1.06187445461864	14.0218324967394	0.000637256654449611	0.0421699289825021
13379	PPFIA2	AMPL7896826	8499	-0.028845633520416	1.44929144339196	14.0210941067835	0.000637435802067389	0.0421699289825021
16238	SPG21	AMPL32354118	51324	0.0082087346929575	5.92034718401293	14.0166859176676	0.000638506427746416	0.0421699289825021
3895	CSF3R	AMPL2556788	1441	0.0262256512444739	1.01960670108387	14.0001341273061	0.00064254348420732	0.042247948023836
2508	CALB2	AMPL10762882	794	-0.0430161065780576	0.13220331564005	13.9066644218386	0.000665856155758982	0.0433089204549083
14135	RAP2A	AMPL36438874	5911	-0.00731625711231756	6.38175733584734	13.8853228165985	0.000671304092019519	0.0433680032198112
6466	GDF15	AMPL30137347	9518	0.0417493359016322	1.48091544444143	13.8411727734197	0.000682725356834302	0.043914082300029
3840	CRISPLD1	AMPL13931348	83690	-0.0231562086940768	2.45378622336065	13.8205924969736	0.000688119721968887	0.0440494363510683
7834	IL17RB	AMPL31195424	55540	0.0171396371212628	3.31012965426104	13.8104883198609	0.000690784725797475	0.0440494363510683
14151	RARRES2	AMPL10469447	5919	0.0267271960469731	4.81169025631622	13.792209893308	0.000695633622364179	0.0441682566920844
3880	CRYZ	AMPL7369620	1429	0.0123463043392419	6.91369268035935	13.756762731378	0.000705140447071054	0.0444287761971234
6308	GABARAPL1	AMPL14776419	23710	0.00878791428706769	6.74725389823147	13.7545330801886	0.000705743031385967	0.0444287761971234
4925	EDN3	AMPL21799832	1908	0.0293403588754823	3.9950620972765	13.7356339967123	0.000710872724168263	0.0445553537826093
15084	SDC4	AMPL7301130	6385	0.017536047117224	4.94541714207902	13.7249976027123	0.000713777129003543	0.0445553537826093
16716	TACC2	AMPL22058616	10579	0.0376430824939501	0.0392457305572658	13.6714362445925	0.000728595681685595	0.0452892626674651
11634	NOVA2	AMPL7498850	4858	-0.00889583957518266	5.87927459272453	13.5653302830993	0.000758925806646305	0.0466815665912621
13439	PPP1R1B	AMPL15249643	84152	0.0301610175851575	2.97590637679443	13.5556861078681	0.000761748357501819	0.0466815665912621
17944	TTC39B	AMPL34388975	158219	-0.0117752892064096	4.82469620274717	13.5493246321628	0.000763616271129202	0.0466815665912621
15373	SH3RF2	AMPL34725014	153769	0.038976070749902	1.44401432075615	13.4538052362561	0.000792256767643384	0.0481734621060199
17192	TM4SF1	AMPL25165629	4071	0.0188490330246118	5.65021231830649	13.4463710284469	0.000794533240088472	0.0481734621060199
15538	SLC17A6	AMPL30767745	57084	-0.0192062315861491	5.18663549227498	13.4345800027775	0.000798158113777492	0.0481957189192825
18977	ZMAT3	AMPL36838587	64393	0.0115936653026897	4.51527813070156	13.3735405632436	0.000817206481608267	0.0491333427995045
11627	NOTCH2NL	AMPL21607365	388677	0.0150894495901027	3.3389699563196	13.363681557634	0.000820328218972395	0.0491333427995045
7922	IMPG2	AMPL32950860	50939	0.0162304127885406	1.18812134014965	13.3413342277567	0.000827451277847674	0.0493601379212842
16923	TCIRG1	AMPL28136759	10312	0.0147234399446373	2.27001805683577	13.32305385197	0.000833326923568055	0.0495109980211478
1289	NCR3LG1	AMPL9765840	374383	0.0111656741555758	2.77809396214229	13.2861993681745	0.000845307935559484	0.0498332340444252
586	AMOT	AMPL2636894	154796	-0.0113049189947381	3.94913993925601	13.2856513162447	0.000845487477703847	0.0498332340444252
274	ADAMTS4	AMPL29336997	9507	0.0228442060222154	2.64346695360258	13.2683287734968	0.000851183301488497	0.0499698641357969
4453	DGKD	AMPL34332648	8527	-0.0101079026002365	4.44582018752331	13.2464809403735	0.000858425333795385	0.050195827621221
3165	CELF6	AMPL18461794	60677	-0.0103770692422442	3.668270766814	13.2248443916883	0.000865661939309775	0.0504196957879875
13790	PSMD6	AMPL26243369	9861	0.00917936468731652	6.37506310489033	13.2041415385156	0.000872647018930651	0.0506272156786669
13050	PKP4	AMPL8570664	8502	-0.0106495178913425	3.96105639555671	13.1912908523603	0.000877012931886814	0.0506817551341153
5935	FGF7	AMPL11326100	2252	0.0281949210916448	1.8327016858899	13.1742182776834	0.00088284915978918	0.0508205076650628
17623	TPD52	AMPL684126	7163	-0.00889423046064249	8.25973403784488	13.1629505650532	0.00088672362221239	0.0508456948333725
1201	ATP8A1	AMPL28863431	10396	-0.00871159546606334	6.73088864496311	13.0714421757684	0.000918867162848348	0.0524854085219245
6567	GJC3	AMPL16799335	349149	0.0265104935657806	1.87298830545743	13.0362535623244	0.000931555551166913	0.0530055108613974
11877	O3FAR1	AMPL10477707	.	-0.016902461710849	3.92832602582651	13.0100489668274	0.000941125470100307	0.0530309557477604
3141	CEACAM6	AMPL9258042	4680	0.0494840256233326	-0.784736095036079	13.0080185271719	0.000941871339159253	0.0530309557477604
8657	KRT40	AMPL22189930	125115	-0.0249177335913872	3.02651185598839	13.0056108063961	0.000942756614956129	0.0530309557477604
2067	APMAP	AMPL33420954	57136	0.00962782137468104	6.57739586193288	12.9799258519191	0.000952255784478168	0.053362394225644
9117	LMO7	AMPL27383638	4008	-0.00713958711323108	6.34605076235748	12.9396300149791	0.000967364278196717	0.0538139864680167
14890	S100A13	AMPL201921	6284	0.00911013638120212	3.46632713264188	12.9312788844745	0.00097052722525621	0.0538139864680167
14245	RBM8A	AMPL28846998	9939	-0.00743380917745157	6.97518285456403	12.9264647845796	0.000972355537423301	0.0538139864680167
8286	KCNT2	AMPL21864189	343450	-0.0235883395556475	3.24974500788849	12.9036388673465	0.000981074434658494	0.0538681061918984
1151	ATP2B4	AMPL7734590	493	-0.00686623326225525	6.51968162398781	12.8937014164811	0.000984896228141687	0.0538681061918984
9023	LINC00239	AMPL19408360	.	0.0193358334119118	1.00767936735043	12.8888474549284	0.000986768742598652	0.0538681061918984
13100	PLCH2	AMPL24823528	9651	0.0289565872646505	7.02746656564153	12.8751185541623	0.000992085478414785	0.0539592373811335
10331	MARVELD3	AMPL498480	91862	0.0137507055053976	3.72799124635814	12.8364015682361	0.00100724406119131	0.0545830353159861
15258	SESN3	AMPL36491724	143686	-0.00882338717945633	6.28404553682851	12.7504662485147	0.00104177714762489	0.0562483617589876
8161	JUNB	AMPL9054216	3726	0.0154557360624743	6.30298160397619	12.7363147509502	0.00104758369388391	0.0563561933357039
8930	LGALS4	AMPL28126049	3960	0.0347720649335447	1.43352058889956	12.7026489031844	0.0010615360781685	0.0567540356816994
18112	UBE2E2	AMPL34719295	7325	0.0130221865719196	3.91018446882746	12.6999775830722	0.00106265160766735	0.0567540356816994
6939	GRIP1	AMPL34906659	23426	-0.0195786793173815	1.67732418656419	12.6831222293031	0.00106971914211098	0.0569116674075188
5170	EPB41L4A	AMPL36531285	64097	0.0206584575570267	1.72813207086246	12.6746346150919	0.00107329695867904	0.0569116674075188
7229	HERC5	AMPL31478346	51191	-0.0138825714651627	5.13622510585627	12.6246559656159	0.00109462452460202	0.0578352686320083
6659	GNAL	AMPL21536897	2774	0.0215199806054423	2.79097941205025	12.5590793484529	0.00112329474179786	0.0591388697870376
1326	BARX2	AMPL7534746	8538	0.047239092224902	-0.266072556827786	12.5422200890734	0.00113079404365897	0.0591663559089361
16410	SST	AMPL3673906	6750	-0.0145070517375232	14.4914402923341	12.5399329201039	0.00113181551454839	0.0591663559089361
3976	CTGF	AMPL11335505	1490	0.0165040020123074	5.23125024052976	12.5294979280201	0.00113648835392825	0.0592014391127271
10250	MAP2K4	AMPL9798196	6416	-0.00631943210276304	6.33877872216397	12.5190182664988	0.00114120186400342	0.0592383872844443
4321	DDR1	AMPL25349770	100616237.8	-0.0089234412013348	8.22796280249855	12.4827327975541	0.00115768361043951	0.0598245377331688
9785	C1orf233	AMPL7611066	643988	-0.0170442676485599	3.09910080104811	12.4592095723363	0.00116850364266445	0.0600237600332564
4699	DOK6	AMPL36517747	220164	-0.0243160319562756	1.78320333439895	12.4258361460414	0.00118403953399418	0.0606113524771969
7055	GULP1	AMPL33526336	51454	0.0145619422280111	3.47149558670425	12.4089477162921	0.00119198501650182	0.0608076770142344
13368	PPARGC1A	AMPL12102485	10891	0.033891150258365	1.30973027351432	12.3725690339206	0.00120929347018476	0.0613039644851297
3351	CHRNB1	AMPL1868175	1140	0.0386945827217515	0.242696381950884	12.3710933687206	0.00121000119167621	0.0613039644851297
19750	PIANP	AMPL18608176	196500	-0.019616354795767	2.88332857948878	12.3435786460346	0.00122327816887317	0.0617008414587145
10654	MIR7-3HG	AMPL18840186	284424	0.0107205265603857	7.4362166839797	12.3376155966245	0.00122617597599446	0.0617008414587145
15808	SLC6A19	AMPL5380156	340024	0.0264409286102607	2.91614166894717	12.3170976634262	0.00123620283547981	0.0619945245697908
19040	ZNF189	AMPL11396937	7743	0.0141327963848885	2.82362957784308	12.2673511938836	0.00126087741136587	0.0630183122423875
11401	NEGR1	AMPL18481909	257194	0.0085774368997324	4.89073635856847	12.2508358479211	0.00126918461305402	0.0631713167647699
1573	BTG2	AMPL13497337	7832	0.0203658818375506	4.84002689333573	12.2287856263581	0.0012803667840071	0.0631713167647699
2139	C2orf66	AMPL21795646	401027	0.0277122297193593	-0.140237183839959	12.2286084586813	0.00128045705333094	0.0631713167647699
20739	PRSS3P2	AMPL21018008	154754	0.0611786197413663	7.89220712292598	12.2010987911508	0.00129455613436839	0.0631713167647699
1690	C11orf96	AMPL3393111	387763	0.020874521616291	2.18502976118717	12.2002589717306	0.00129498914430201	0.0631713167647699
13830	PTF1A	AMPL15715804	256297	0.0491554404131098	1.90582258552605	12.1894592228534	0.0013005712430895	0.0631713167647699
10085	LTBP2	AMPL5017282	4053	0.0205497750072952	2.25489791643376	12.1885316304963	0.0013010518836141	0.0631713167647699
11949	ONECUT2	AMPL27185848	9480	0.0188683837595096	1.54602538853395	12.1872980793077	0.00130169135247558	0.0631713167647699
13069	PLA2G5	AMPL2771083	5322	0.0300863181460547	0.0636775206160674	12.1822882805845	0.00130429185638026	0.0631713167647699
18978	ZMAT4	AMPL15451504	79698	-0.018249868429695	2.27359893702547	12.1777749723437	0.00130663937609974	0.0631713167647699
13317	PON1	AMPL1929143	5444	0.031479932337002	1.35532288618168	12.1257893571319	0.00133400544136008	0.0637816389840037
8263	KCNK5	AMPL7086684	8645	0.0307148465504338	1.12162387424692	12.1236975697741	0.00133511928328583	0.0637816389840037
17039	TFRC	AMPL2795714	7037	-0.0104340397343035	4.76676443688135	12.1228975036604	0.0013355455668972	0.0637816389840037
15586	SLC24A3	AMPL32450120	57419	0.0135370875167649	2.55246984894804	12.1210910632392	0.00133650859030966	0.0637816389840037
5463	FAM134B	AMPL4044240	54463	0.0123803971115268	5.3310057029422	12.0521867221415	0.00137379942865736	0.0651409895755033
3401	CITED4	AMPL15838777	163732	0.0227398635812006	0.0941219962048372	12.0424628574434	0.00137915051720168	0.0651857915382799
12457	PABPC4	AMPL3915582	100996696.90000001	0.0156165029044123	6.74895280790852	12.0266856605723	0.00138788005234625	0.0652948396573838
19994	HOGA1	AMPL15829310	112817	0.0252516301319579	-0.305576760966026	12.0223578924015	0.00139028487846937	0.0652948396573838
1607	C10orf116	AMPL12242923	.	0.0143069435637894	3.5563874315484	11.9828222161693	0.00141246032250386	0.0661263861111457
4338	DDX26B	AMPL21497534	203522	0.0194257306107701	3.86742597057629	11.9667240130322	0.00142159738263511	0.0662714268677715
449	AK5	AMPL15584976	26289	-0.0204046069732375	1.71312274678228	11.9507328916276	0.00143073600070495	0.0662714268677715
2131	C2orf54	AMPL1614872	79919	-0.0277145757806023	3.99559128229938	11.9465959787456	0.00143311033755009	0.0662714268677715
6136	FOS	AMPL29366622	2353	0.0183457214635182	3.48957691421723	11.9459580288049	0.0014334768553256	0.0662714268677715
12584	PBX3	AMPL27776842	5090	0.00755001528021718	4.85708221397197	11.9353208426856	0.00143960290772851	0.0663473065948151
2787	CCDC74B	AMPL21949208	90557.914090000006	-0.0240691016165184	2.00988631501976	11.9136106354114	0.00145219269538964	0.066719685514268
4119	CYFIP2	AMPL1731933	26999	0.0102764832404647	6.49590134744915	11.8688307382183	0.00147853246602992	0.0675950212425361
5460	FAM133A	AMPL8909520	286499	0.0209369079645002	1.64073385120582	11.8657165818623	0.0014803830527634	0.0675950212425361
727	ANXA4	AMPL7370588	307	0.0203692938090734	6.06456690325042	11.7994816115345	0.00152033300984372	0.0692055586080859
13894	PTPRK	AMPL1515217	5796	0.00838628321482864	5.1867969815072	11.7904970251687	0.0015258399301587	0.0692431776894719
17464	TMOD1	AMPL7804798	7111	0.0109892406291458	6.87432530893326	11.7575006273658	0.00154624739293012	0.0699546909205144
15742	SLC39A14	AMPL1290961	23516	0.00855494337269838	7.20950599952242	11.7256509001916	0.00156622158384837	0.0703847613587916
16502	STK17B	AMPL27816254	9262	0.0172558104245861	2.29782177565426	11.719867502973	0.00156987796533639	0.0703847613587916
15045	SCN1B	AMPL22117351	6324	0.0146897840579912	5.70928469711858	11.7196329496624	0.00157002644642431	0.0703847613587916
7116	HAR1A	AMPL20055592	768096	-0.0245923706981876	0.189294929454423	11.6951024662358	0.00158563806051317	0.0708698775445069
14902	S100A9	AMPL8830067	6280	0.0410273426363667	1.68646827186446	11.6689270983882	0.00160247902261116	0.0714068513870768
14116	RAMP1	AMPL27453808	10267	0.0200093287534043	3.04319257895228	11.6570193385366	0.00161020331147603	0.0715355789488783
17159	TKT	AMPL3089605	7086	0.00918338433195115	6.28836729981765	11.6103251924584	0.00164087757536446	0.0726800684129992
5408	FAM106CP	AMPL19308701	.	-0.0242169943264072	1.76966786902091	11.5969272145035	0.00164979344448031	0.0728568484108706
15543	SLC18A2	AMPL11226468	6571	0.0201690495803732	7.22510661589539	11.5859175109687	0.00165715863182145	0.0729642999975196
3432	CLDN1	AMPL36117040	9076	0.0352580724283612	3.36726461395955	11.5756950914606	0.00166402851328136	0.073049370402031
3244	CFD	AMPL8238451	1675	0.019185707583954	2.60745238725641	11.5532715944914	0.00167920451163163	0.0731462513898232
17581	TOMM34	AMPL12655619	10953	-0.00608176594472109	6.27666570784365	11.5510973400093	0.00168068384740862	0.0731462513898232
17883	TSPAN5	AMPL27578722	10098	0.0126252632664096	3.41416652514774	11.5505325209164	0.00168106837045693	0.0731462513898232
771	APCDD1	AMPL17835431	147495	0.0143709554997876	2.53140870280681	11.5408135505487	0.00168769964833637	0.0732194387023118
12770	PEBP4	AMPL34202803	157310	0.0233241730659083	0.528099624104496	11.5051625554123	0.00171226402825665	0.0740679357720143
16895	TCEAL6	AMPL2634611	158931	0.0152217370207064	3.9913374831791	11.4921706132284	0.00172131024544096	0.0742421684287276
15463	SIX2	AMPL31338933	10736	0.0125809046054417	4.98810466314516	11.4757572025082	0.00173281167623425	0.0745209765645624
10720	MMP16	AMPL26995318	4325	-0.0110005176283544	3.8055624047635	11.4610600860035	0.00174317993869883	0.0747495768495955
6522	GGTLC2	AMPL21391060	91227	0.0266982314862049	-0.215286389261899	11.4230882862186	0.00177027483464549	0.0756920401842353
15497	SLC11A2	AMPL10677788	4891	-0.00705600339558736	5.67826350609178	11.3860219397803	0.00179715684074333	0.076619995106504
13607	PRKX	AMPL30187213	5613	0.0124725658471592	2.74231834370546	11.3511439855271	0.00182284921307548	0.0771759823143093
6451	GCNT1	AMPL5228294	2650	-0.0107654979290496	6.27691575723987	11.348360543208	0.00182491639505493	0.0771759823143093
20317	LOC541471	AMPL20016095	.	0.0226890677236748	2.32084206631642	11.3471073799999	0.00182584789847291	0.0771759823143093
2841	CCL28	AMPL35916344	56477	0.0643423333819426	1.01112501348761	11.294733555458	0.00186523519680834	0.078569641933037
5478	FAM150B	AMPL6536490	285016	0.0337532615919931	1.30732562866817	11.2892104725987	0.00186944125729546	0.078569641933037
4976	EGFR	AMPL27074486	1956	0.0130010328034942	3.33735070926938	11.280031382878	0.00187645389585813	0.0786334416437879
13394	PPIF	AMPL29443083	10105	0.00831797213477924	4.83139886491368	11.2733320809151	0.00188158972163721	0.0786334416437879
11500	NINJ1	AMPL30165961	4814	0.015877081777709	2.42837676590604	11.1936203252189	0.00194386129580456	0.0810069972116411
12954	PIGR	AMPL10204141	5284	0.0458411196679959	1.93354418340489	11.1772001437527	0.00195695965828312	0.0813237673725856
3335	CHRDL2	AMPL25947437	25884	0.0415825787410447	-0.523683261992726	11.1255456177902	0.00199878152346939	0.0828290584263476
2644	CBLN4	AMPL17232165	140689	-0.0167145197078956	2.75631170833622	11.1117367616293	0.00201012247154642	0.083066345933122
13223	PNMAL2	AMPL33664323	57469	-0.0123832854054435	2.85493829151444	11.0699993036049	0.00204481959888822	0.0842647942784186
15883	SLPI	AMPL9352140	6590	0.0282625535811758	1.53316841071164	11.0275872459929	0.00208073237920393	0.0854717685487307
15293	SFRP2	AMPL8828711	6423	0.0296298014235094	2.4237301062672	11.021824513204	0.00208566367757819	0.0854717685487307
17549	TNNC1	AMPL11094771	7134	0.0241246962540153	-0.00171511804385327	11.0043048961572	0.00210073227521744	0.0858514731479745
17510	TNFAIP8L3	AMPL21948237	388121	0.0305898257478409	-0.153488623901485	10.9875902487926	0.00211521675006482	0.0862052798910716
5172	EPB41L5	AMPL37142042	57669	-0.00831744917232322	7.436512379033	10.9618876435102	0.00213769809755984	0.0866441250830146
767	APBB2	AMPL28925928	323	-0.00773171541319635	5.17324319194084	10.9546510685397	0.00214407358801513	0.0866650947024475
13636	PROM1	AMPL29302322	8842	0.0402153331599411	1.29296351848313	10.9257071363341	0.00216977689739088	0.0874149344678822
16102	SNX7	AMPL31497419	51375	-0.00788244253835573	5.15258453687173	10.9204930090405	0.0021744420632811	0.0874149344678822
13841	PTGFR	AMPL6054079	5737	-0.0211931155419358	3.84745917268586	10.9060934370297	0.00218738123872717	0.0875581609119033
1730	C12orf75	AMPL2868637	387882	-0.00929258062375859	7.86626676957914	10.8975698960956	0.0021950789886177	0.0875581609119033
16889	TCEA3	AMPL7769634	6920	0.0174767471982301	6.16792555608021	10.8968170449825	0.00219576028784075	0.0875581609119033
16253	SPINK1	AMPL9338361	6690	0.0407817674686972	6.59413887651901	10.8891474409164	0.00220271382665631	0.0875993235256812
357	AEN	AMPL36284041	64782	0.0148814546832754	4.0946428265285	10.8645327671277	0.0022251894377248	0.0877852067778686
10367	MBL1P	AMPL19909998	100288974.90000001	0.0246589589144227	-0.229854958053996	10.8491449718231	0.00223936413539356	0.0880312528172985
5067	ELF3	AMPL27699187	1999	0.0141938870772544	3.96512894792933	10.844861336684	0.00224332718075717	0.0880312528172985
4829	DUSP5	AMPL30097873	1847	0.0201280640842683	4.28772073886244	10.8305958582943	0.00225657904008555	0.0883170114259939
6959	GRPR	AMPL29036548	2925	0.0272888377655546	0.204071621566172	10.8183230291879	0.00226804664545663	0.0885316149680352
11163	MYOF	AMPL24255561	26509	0.0196556174798643	3.41637498526069	10.8113669714158	0.00227457389559424	0.0885527531879505
13729	PRUNE2	AMPL25187384	158471	0.02358825818095	5.02961123030794	10.7774571931472	0.00230668143467842	0.0895670476237076
18174	UBXN10	AMPL34860980	127733	0.0136769494544092	2.40426961391683	10.765889469545	0.00231774464308851	0.0896019821561082
18392	VAV2	AMPL4980978	7410	0.00748905032661433	6.11908820149942	10.7576800607533	0.00232563033091597	0.0896019821561082
4197	DAAM1	AMPL24534775	23002	-0.00940102435784515	7.71472475565912	10.7532687378634	0.00232987951734085	0.0896019821561082
12607	PCDH7	AMPL8597180	5099	-0.0153606665811202	3.82874350269142	10.7512698097565	0.00233180770110191	0.0896019821561082
16319	SPTLC2	AMPL27188064	9517	-0.00662922720070613	5.82243383026768	10.7381620347465	0.00234449382438266	0.0898560664194744
8920	LFNG	AMPL4591694	3955	0.0226616123584341	1.96595429690813	10.7235460073017	0.00235872654042979	0.0901679597910033
4412	DENND2A	AMPL31845302	27147	-0.0132532729244769	4.40624130645197	10.7117867122887	0.00237024433854325	0.090374728722703
7231	HERPUD1	AMPL25504995	9709	0.0100125442099327	7.73696983834462	10.6947125357196	0.00238707477793679	0.0906334283327836
18805	ZBED6	AMPL10320522	100381270	-0.00707255651104117	7.6074149252733	10.6887789538546	0.0023929534654525	0.0906334283327836
11631	NOTUM	AMPL16589689	147111	0.0264641372992042	0.913652100508025	10.6803381340407	0.00240134281913974	0.0906334283327836
7248	HEYL	AMPL25840637	26508	0.0141901715628343	4.04119614825957	10.6801454744018	0.00240153466989666	0.0906334283327836
5178	EPDR1	AMPL32340755	54749	0.0104511632305675	5.66197817385443	10.6673918097928	0.00241427122433916	0.0908822607961159
872	ARHGAP22	AMPL35775372	58504	0.0261565057677583	-0.355007257107083	10.6589854802185	0.00242270566110246	0.0909682932749997
296	ADCK3	AMPL31812770	56997	0.00996604415127137	6.33758572579692	10.6316261991217	0.00245037474097828	0.0917742884000827
17455	TMEM97	AMPL25753349	27346	0.0219386390061534	4.19741554409026	10.6198894142163	0.00246234757201094	0.0919898231826511
1711	C12orf5	AMPL31486965	57103	0.0200191910736544	1.38672834890849	10.5813002946899	0.00250215470177903	0.0931437171055882
1229	ATXN7L3B	AMPL3300200	552889	-0.00620635814776775	7.37259081551368	10.568401451316	0.00251561331916973	0.0931437171055882
1064	ASPRV1	AMPL35692259	151516	-0.0163785939981786	1.18009990752762	10.5666152229243	0.00251748314442927	0.0931437171055882
19415	ZNF749	AMPL308496	388567	-0.0159309543060365	1.77616193890099	10.5504345517626	0.00253448879149874	0.0931437171055882
11506	NIPAL1	AMPL20628303	101927157.2	-0.015626607572056	1.00103682024676	10.5427339305862	0.00254262503536705	0.0931437171055882
8481	KIF3B	AMPL27318596	9371	-0.00620256195573621	6.83659965410977	10.5362265324637	0.00254952228042302	0.0931437171055882
18653	WNK1	AMPL7468503	65125	-0.0173392458725788	1.9297594838663	10.5315296521072	0.00255451294500438	0.0931437171055882
13277	POLR1D	AMPL34717768	51082	0.00833734373764202	4.44957028869964	10.5278364434136	0.00255844447927366	0.0931437171055882
17663	TPX2	AMPL12119161	22974	-0.0675366995176517	1.46258820094231	10.5275616026488	0.00255873731370015	0.0931437171055882
4810	DUSP1	AMPL30004924	1843	0.00864107126769559	6.94072314415064	10.5260735505601	0.00256032340874731	0.0931437171055882
225	ACVR1C	AMPL34876114	130399	-0.00818983880704186	5.46770836190621	10.5205701992522	0.00256619847799512	0.0931437171055882
4273	DCHS1	AMPL7088632	8642	-0.011134565779665	3.70349122024812	10.5181496113329	0.00256878711498445	0.0931437171055882
4945	EFCAB4B	AMPL5240758	84766	0.0192206230799387	0.795415703905957	10.5059067699502	0.00258192266512424	0.0933911097991394
15913	SMC1A	AMPL29060383	8243	-0.00540314913138788	5.75454942710531	10.4995732239583	0.00258874614392097	0.0934095376906509
13361	PPAPDC1A	AMPL883250	196051	0.0301265017993862	-0.115215260852645	10.4872242767925	0.00260210573950189	0.0935243839986954
16909	TCF19	AMPL4281147	6941	-0.0319404639192369	0.920071211623947	10.4849514855249	0.00260457254342723	0.0935243839986954
12693	PDE3A	AMPL6442432	5139	0.00845129271834002	4.98844368355935	10.464777344997	0.00262657850349752	0.0940862043117247
11153	MYO5B	AMPL2849859	4645	-0.00715718359715857	4.36954112249497	10.4345832364719	0.00265988571494087	0.0950491528184427
592	AMPH	AMPL7222892	273	-0.00920845495688043	4.94013300148485	10.42347998295	0.00267224684073911	0.0952607705105888
1604	C10orf11	AMPL13877760	83938	0.0117856346769278	3.74050594417237	10.4095949894627	0.00268779117184215	0.0955845735486364
3015	CDC42BPA	AMPL7899726	8476	-0.00839969782431519	7.14129644765405	10.375739288321	0.00272609874116989	0.096714399944526
14396	RGS1	AMPL7961318	5996	0.0283663634965176	2.16065174843947	10.3607933419631	0.00274319501836392	0.0970881031140571
6774	GPM6A	AMPL27157434	2823	0.0155316506834428	6.19080339688083	10.3484745268997	0.00275737221135008	0.0973569558346374
18104	UBE2C	AMPL12133209	11065	-0.0942516028821938	2.49055421377453	10.3424196017499	0.00276436920833804	0.0973716144479833
15344	SH2D2A	AMPL27139362	9047	0.0231766694380706	-0.147193238926069	10.3155045944926	0.00279570199204407	0.0982413664377672
13242	PODN	AMPL9780609	127435	0.0142526688746423	4.94534417950789	10.3092499158295	0.00280303744152522	0.0982657249050334
9081	LIPC	AMPL2469903	3990	0.0266033673273066	2.48596466916029	10.2997812812396	0.00281418131447317	0.0982944951482162
7341	HIST1H4E	AMPL8219886	121504,554313,8294,8359,8360,8361,8362,8363,8364,8365,8366,8367,8368,8370	-0.0109342199650734	8.05251645699335	10.2972685512831	0.00281714654203351	0.0982944951482162
15143	SEL1L	AMPL30496127	6400	0.0131906559101679	7.10464961504009	10.2854971367722	0.00283108225046724	0.0985483077962645
17904	TSSK1B	AMPL14161197	83942	-0.0218030663330789	2.50890273915622	10.2675571420169	0.0028524624018692	0.0990594572142088
4098	CXXC5	AMPL33740472	51523	0.0106225823859672	5.78536288579038	10.2222975513075	0.00290717052345994	0.10072290567697
15966	SNAP29	AMPL27890172	9342	0.00691235246151274	4.96464728531598	10.1979436624016	0.00293707115650767	0.10105929022369
14463	RILP	AMPL14708330	83547	0.0143625815398605	1.13809590858133	10.1962183872858	0.00293920178942008	0.10105929022369
641	ANKRD13A	AMPL16018041	88455	-0.00644973726328344	5.83820287529858	10.1937706003189	0.00294222752181151	0.10105929022369
8002	IQCG	AMPL4677456	84223	0.0135850277130633	2.26709555929935	10.1745047405267	0.00296615863186885	0.10157720092562
9099	LMAN1	AMPL26831942	3998	0.0306214792854305	2.76099335297764	10.122320229285	0.00303202950669464	0.103593174415798
10586	MGC16025	AMPL19016580	.	-0.0159596445784711	2.55805023924914	10.10361020529	0.00305602547771972	0.104172444510105
3576	CNNM3	AMPL31211001	26505	-0.00641016935354773	6.74386043093162	10.0953014635946	0.00306674654300331	0.104214969273648
19675	ACSS1	AMPL14535708	84532	0.0196607295823241	2.1303478539698	10.0917342129501	0.00307136180906521	0.104214969273648
12627	PCDHB9	AMPL31085615	.	0.0101927168426326	2.91953395907027	10.0623016148226	0.00310972557874202	0.105275240759518
3886	CSDC2	AMPL25594053	27254	0.0211241554425438	2.65537414645754	10.0479584955048	0.00312860618378994	0.105672602472576
7620	HTATIP2	AMPL5064754	10553	0.0110532024701465	3.6018503181238	10.0319639006114	0.00314980517014231	0.106146281747347
1309	BAI2	AMPL8950354	576	-0.029054900782126	0.580882163803882	10.0148246917438	0.00317269156409465	0.106674543180037
16258	SPINK5	AMPL6097367	11005	-0.0294901242733802	0.768494643999611	9.98917696255084	0.0032072719034801	0.10759269963738
18250	UNC5D	AMPL16574514	137970	-0.0127552476778394	3.7358092115075	9.97347897871967	0.00322863559423018	0.108064332536293
8271	KCNMB4	AMPL24829847	27345	-0.0172972088651442	1.07841888696252	9.96149201631762	0.00324505120006162	0.108368594703638
12523	PAPSS2	AMPL206622	9060	0.0204922244341843	3.96156375941954	9.94904480298313	0.00326219147531853	0.108695632175366
10727	MMP24	AMPL13038272	10893	-0.00884817243868191	3.73622139012857	9.92956769767975	0.00328920648937017	0.10934948495223
5201	EPN2	AMPL24797452	100874309.2	-0.0075783350223101	6.15729259085273	9.92239915100247	0.00329920943198404	0.109436108378412
15213	SERINC2	AMPL15697898	347735	0.015865337040861	2.53902294214395	9.90413037327587	0.003324848766938	0.109816626988836
8482	KIF3C	AMPL11949545	3797	-0.0121234253328638	5.56604087317486	9.90364903970753	0.00332552716581035	0.109816626988836
8912	LEPR	AMPL11766873	3953.5474100000001	-0.0172764137074715	3.03748724179692	9.89039123581739	0.0033442711567175	0.109822476390017
4868	E2F1	AMPL29253382	1869	-0.0425719216955736	2.16924483960637	9.89018012207362	0.00334457054224805	0.109822476390017
515	ALDOB	AMPL6472190	229	0.0427509635224088	4.43041391255137	9.88778111664225	0.00334797464187493	0.109822476390017
10944	MSN	AMPL11402935	4478	0.00826798157347683	6.6899628968944	9.85173181796519	0.00339957534551854	0.111268401906197
5778	FBLN2	AMPL1248993	2199	0.0352172500457716	-0.296390133614524	9.84320500259867	0.00341190438114981	0.111425415926557
20780	ZFP36L1	AMPL27179446	677	0.0152625696005669	5.00543649321015	9.82841777805379	0.00343339880760432	0.111880400792287
17884	TSPAN6	AMPL8790872	7105	0.0108961460652944	3.1107204867829	9.81940383075952	0.0034465722373722	0.112062834460845
10692	MLLT11	AMPL13371304	10962	0.00932568270492809	5.69501033515294	9.80866293223506	0.00346234006103521	0.112216132963314
15180	SENP3	AMPL31057449	26168	-0.0056798843131904	5.8161093927268	9.80586093878733	0.00346646609731646	0.112216132963314
8433	KIAA1644	AMPL5957532	85352	0.018704691644915	4.73982602917964	9.80072487533032	0.0034740427806677	0.112216132963314
14166	RASGEF1B	AMPL34390529	153020	-0.0126350704924707	5.96622400004337	9.78909563259635	0.00349126361287502	0.112526696925649
5063	ELAVL3	AMPL10388734	101928396.2	-0.023423522533923	0.776254217554936	9.75466528402258	0.00354278567542179	0.113939068004761
17591	TOP2A	AMPL3666801	7153	-0.07977543168286	2.74045733880076	9.74111518979708	0.00356328445752387	0.114160440982371
2895	CCT5	AMPL12688752	22948	-0.00549540501754261	7.54309362650398	9.73991756936245	0.00356510232079595	0.114160440982371
3866	CRYAB	AMPL11709675	1410	0.0132290736276653	2.3652417044875	9.73324849037851	0.00357524342813442	0.114237907723155
4562	DLL3	AMPL32704364	10683	-0.0192396534156755	2.12992299470361	9.70247977888815	0.00362243159149616	0.115333020427816
18298	USH2A	AMPL21320780	7399	0.027084011986297	0.288373337776916	9.70074720407564	0.00362510845605885	0.115333020427816
9877	LOC729970	AMPL38017176	.	-0.0160324411679929	1.1677912694414	9.64710303605382	0.00370904461008148	0.117750227385291
15930	SMG5	AMPL24941878	23381	-0.00639763820426425	6.58693419847797	9.6354972623386	0.00372747580345181	0.118081963675088
224	ACVR1B	AMPL27122439	91	-0.0109928318384765	6.6933470225032	9.63013952086966	0.00373601746220358	0.118099663110769
19397	ZNF711	AMPL34772878	7552	-0.0101102902073362	3.06798946948646	9.60120490837959	0.00378250987066249	0.119060534099108
7847	IL1R1	AMPL3361570	3554	0.0180094395666573	3.65913417355216	9.57772763202097	0.00382068776520677	0.119840320223488
2448	CA2	AMPL3611743	760	0.0161801816972632	2.25346763896044	9.57601760283067	0.00382348459818078	0.119840320223488
1466	BMP5	AMPL37404936	653	0.0121336852424185	6.4584774668702	9.56431920120341	0.00384267667024258	0.119845117361552
7328	HIST1H3B	AMPL7911023	8350,8351,8352,8353,8354,8355,8356,8357,8358,8968	-0.0709617787183355	5.63557042574843	9.56183539240108	0.00384676477411237	0.119845117361552
13369	PPARGC1B	AMPL18678567	133522	0.0190306242571114	-0.244756124822327	9.56112162056625	0.00384794043171132	0.119845117361552
8089	ITGB4	AMPL3712156	3691	0.0120471055270129	2.90931829508275	9.55433381827445	0.00385913986987265	0.119941418560706
20075	LOC100126784	AMPL21351744	.	0.0163764104233668	2.00067160636595	9.54330136725964	0.00387741710459594	0.120029802592019
10213	MALL	AMPL27377145	7851	0.0137661994140278	3.13805527425317	9.54282374007915	0.00387821046633668	0.120029802592019
10251	MAP2K5	AMPL35075919	5607	0.0102104691124126	3.49678122869643	9.51678084176849	0.00392173273407376	0.121115498132328
13249	POGK	AMPL30803026	57645	-0.0055505863253934	6.72058489861299	9.51206861877586	0.00392966331644703	0.121115498132328
18701	XBP1	AMPL1273187	7494	0.0109268510749017	8.84979385817733	9.49714643775849	0.00395489036802991	0.121464312301229
6982	GSTA2	AMPL5110669	2938.2939000000001	0.0465715285553912	-0.688627817081425	9.49566660722934	0.00395740154989809	0.121464312301229
10275	MAP6D1	AMPL14852595	79929	0.01905609402826	0.539247297504146	9.42991034062684	0.00407072480186056	0.124683856560507
12382	SLC51B	AMPL18630242	123264	0.0337013498519513	-0.170018256586946	9.39626765165034	0.00413004121246389	0.126107938853636
10271	MAP4K3	AMPL10255934	8491	-0.00613392400353184	6.30156959854937	9.39389047559936	0.00413426729376864	0.126107938853636
12758	PDZD4	AMPL14748048	57595	-0.00888762953167266	4.50990902296165	9.38141135739687	0.00415652831933203	0.12647223411003
15247	SERPING1	AMPL2080454	710	0.0126131110850494	5.45699505491422	9.36895755093419	0.0041788720139838	0.12647223411003
15365	SH3GL2	AMPL11425501	6456	-0.00560957487278216	6.78725704433662	9.36179824675011	0.0041917748134897	0.12647223411003
7298	HIST1H1D	AMPL30000091	3007	-0.0192324611424124	2.3848758569842	9.35957605985835	0.00419578839042388	0.12647223411003
4655	DNASE1	AMPL27738703	1773	0.0194889647882657	2.58909697821772	9.35602997043097	0.00420220163160846	0.12647223411003
13161	PLLP	AMPL33903430	51090	0.0172624898861187	2.71412570758046	9.35076745481994	0.00421173842428639	0.12647223411003
12497	PALM	AMPL7063852	5064	-0.0187090653675324	2.51642451979223	9.34919018035908	0.00421460128540252	0.12647223411003
6089	FLRT2	AMPL13461922	100506718.2	0.0320863554577639	1.63626648600469	9.34025140176644	0.00423086514246656	0.126703277161235
14573	RNF183	AMPL34738779	138065	0.0225925523892292	-0.0327081476346437	9.31382446935845	0.0042793419497293	0.127896130917768
4601	DNAH5	AMPL7777818	1767	0.0223357621677499	2.94588163991988	9.29224817324746	0.00431936134258053	0.12793110411177
14401	RGS14	AMPL29483368	10636	-0.0184355232305676	0.912704485322612	9.29149049275818	0.00432077393119072	0.12793110411177
17175	TLR1	AMPL8243528	7096	0.0267162130895181	0.650857895373001	9.28700647734464	0.00432914386683484	0.12793110411177
4303	DCX	AMPL5503418	1641	-0.0129508641306485	1.78470402099908	9.28566126601749	0.0043316582400655	0.12793110411177
2028	C1QL1	AMPL13265516	10882	0.0147613821251707	6.29303567325089	9.28391564306607	0.00433492336274689	0.12793110411177
1442	BIRC5	AMPL513992	332	-0.0757743132383928	0.901137135781535	9.2747407538295	0.004352127980407	0.12793110411177
14662	RPL10	AMPL29837786	26778.613399999998	0.0068257562657174	9.49262977864307	9.26717311785642	0.00436637365958859	0.12793110411177
8305	KCTD3	AMPL31827299	51133	-0.00598185754152795	7.07466162213748	9.26692058301894	0.00436684990225874	0.12793110411177
10017	LRRC4B	AMPL4261422	94030	-0.0313496457595744	0.378465416315865	9.26687690281136	0.00436693228218717	0.12793110411177
7360	HIVEP1	AMPL10890710	3096	0.00738852380237367	3.95294357155186	9.26684782230006	0.00436698712832526	0.12793110411177
237	ADAM1A	AMPL37929566	.	-0.0104151942185708	2.49848958934645	9.23450317368827	0.00442844800362514	0.129475216928123
6323	GABRB3	AMPL4274975	2562	-0.00633268898283032	6.9046525174451	9.22323241676633	0.00445008136886491	0.129851092250468
4950	EFEMP1	AMPL2487169	2202	0.0177748919098705	3.48209182839108	9.20637200926168	0.00448265494272797	0.130544089021098
17164	TLE1	AMPL28713553	7088	-0.0105256770362603	6.0822234535314	9.1813441163443	0.00453147890226892	0.131449829659085
5453	FAM129A	AMPL15778451	116496	0.0210427162720198	3.85457568614115	9.18131951058176	0.0045315271817043	0.131449829659085
13910	PTTG1	AMPL29772431	9232	-0.0516854900681886	0.485928414547164	9.16635761596142	0.00456098634369316	0.132045463735023
7660	IAPP	AMPL4837769	3375	-0.0216662099630554	12.3376120842246	9.13671840885078	0.00461995099910368	0.133249139214738
1149	ATP2B2	AMPL6492063	491	0.027494761427479	2.25424637442056	9.1364061785375	0.00462057647811008	0.133249139214738
19153	ZNF367	AMPL16455829	195828	-0.0299834902940495	2.64988290417524	9.13060832319017	0.00463220757469694	0.133324667042931
7748	IFT122	AMPL17892303	101927266.59999999	-0.00613918262614192	4.82864524626824	9.12132208538075	0.0046509020380562	0.133420641131037
2095	C22orf25	AMPL16471257	.	0.0222700944506191	2.19604850746135	9.11557608328116	0.00466250993660937	0.133420641131037
7562	HSD17B2	AMPL11677126	3294	0.0375806315504832	-0.394975025919318	9.11553266156842	0.00466259777374249	0.133420641131037
8663	KRT7	AMPL26896345	3855	0.039211152369857	2.05597734962777	9.1107817639921	0.00467221899553417	0.133437852934233
9057	LINC00473	AMPL19137767	90632	0.0237257369453753	1.79614337226187	9.1040024528505	0.00468598483211589	0.133573139896575
16981	TENC1	AMPL16040199	23371	0.0147708415823946	2.69911861327665	9.08807403868754	0.00471849957388062	0.134241312876904
10002	LRRC37B	AMPL18566268	101929841.09999999	-0.0096976526656417	3.20208921027037	9.04795486605198	0.00480146954279179	0.136339616921424
13701	PRSS16	AMPL26879136	10279	0.0191562956583856	1.68338764423974	9.02588469938619	0.00484777702953219	0.137390830220113
12817	PFKFB3	AMPL27798512	5209	0.0100683355667735	2.96452964888405	9.0196522948174	0.00486094018881705	0.137454516209142
8405	KIAA1217	AMPL32812348	56243	0.0165588490457852	2.34712286373321	9.01603075622122	0.00486860663063339	0.137454516209142
944	ARL4C	AMPL28078998	10123	0.0251961058034282	4.05433992707446	9.00174521241413	0.0048989741494732	0.137848142495386
6366	GALNT7	AMPL30803274	51809	0.0101069396486978	4.58365430701969	9.00070913467277	0.00490118446346985	0.137848142495386
14112	RALGPS1	AMPL25661295	9649	-0.00772242523683053	4.02868414269103	8.97005810243261	0.00496705897850616	0.13908486400276
18390	VAT1L	AMPL37293406	57687	-0.00933429590908668	4.94897226125869	8.96321754225622	0.00498188950476175	0.13908486400276
4558	DLGAP5	AMPL24472126	9787	-0.0763353401530711	1.17624207104635	8.96269442661591	0.00498302558318412	0.13908486400276
19042	ZNF192	AMPL27767663	.	-0.00531981256699424	6.00474379583179	8.9620805287205	0.00498435917196722	0.13908486400276
407	AGTR1	AMPL28493769	185	-0.0213625635426209	0.558234198790215	8.95843845760537	0.00499227881170316	0.13908486400276
3565	CNIH2	AMPL20914733	254263	-0.014564679837815	8.89566244680641	8.95417596235539	0.00500156466469302	0.13908486400276
12906	PHLDB1	AMPL3048569	102466719.2	0.0123283757193954	1.90849578967233	8.94416870434473	0.00502343822004671	0.139121042200628
13587	PRKCA	AMPL7849134	5578	-0.00788476334947918	6.05431100041949	8.94190087005479	0.005028409398825	0.139121042200628
2733	SOGA2	AMPL24770823	23255	-0.0120110168063976	7.18741402139122	8.94028529530669	0.00503195401143871	0.139121042200628
4854	DYNLT1	AMPL13154162	6993	-0.00662380960312424	6.54597332779531	8.9331720316835	0.00504759253615035	0.139121042200628
10661	MKI67	AMPL9212051	4288	-0.0780831958446976	1.36960060640072	8.93213124559544	0.00504988506568455	0.139121042200628
15792	SLC5A3	AMPL13366363	6526	-0.00929027959812768	3.74437204470046	8.91821320458807	0.00508064953680013	0.139708418675504
17146	TIMP4	AMPL10136650	7079	0.0168603546097749	2.01873561506466	8.8862887496362	0.00515197586137526	0.141179698488102
7722	IFLTD1	AMPL3198672	160492	0.0127488079396604	4.09551177385022	8.88432485335225	0.00515639849987321	0.141179698488102
19673	ACAD11	AMPL15466044	84129	-0.0061706096667828	4.66858390661772	8.88149280479707	0.00516278335014623	0.141179698488102
18834	ZBTB7C	AMPL3880584	201501	-0.0161412539115292	1.44285070744158	8.8761193695729	0.00517492102858298	0.141250519735898
17042	TGFA	AMPL9319030	7039	0.0295406774502167	-0.264645499244346	8.86655080262432	0.0051966104941498	0.141581317956634
5389	FAF2	AMPL25589981	23197	0.027692763266061	-0.0475948840684385	8.84658649719532	0.00524217839794643	0.142532753569674
16565	STXBP5	AMPL36500227	134957	0.008072592921204	7.39552786480149	8.83903067976576	0.0052595357393029	0.142532753569674
10201	MAGEH1	AMPL25436848	28986	-0.00700074741207601	7.6658108626199	8.8386397139271	0.00526043554475069	0.142532753569674
1590	BUB1B	AMPL10744784	701	-0.0552931024960597	0.549959460594104	8.83117397482231	0.00527764955650021	0.142737746871781
12733	PDK2	AMPL7486402	5164	0.00803143771789456	5.92006935604278	8.82432619354355	0.00529349175597208	0.142904958098268
15243	SERPINE2	AMPL29182171	5270	-0.0147549027551849	6.29971049705686	8.81233755122734	0.00532134995789037	0.142956359443689
20661	SNORA81	AMPL21207414	677847	-0.0133925020475963	4.18655614552132	8.80988499773864	0.00532706831319155	0.142956359443689
14411	RGS4	AMPL5619168	5999	-0.00963228604432952	3.73571263564305	8.80803035223141	0.00533139695952167	0.142956359443689
10437	ME1	AMPL11407185	4199	0.0137655956670245	4.73384198122157	8.80689516274722	0.00533404829072031	0.142956359443689
10815	MPZL2	AMPL28035213	10205	0.0129259792453302	2.52260049948287	8.80249397209606	0.00534434099901937	0.142973202060565
4436	DFFB	AMPL28914178	1677	0.00886641008101925	2.66124511459997	8.78780829135087	0.00537883936040818	0.143636370934799
15046	SCN2A	AMPL2704074	6326	0.0206612018481386	0.971496937692246	8.76239655244912	0.00543909902333249	0.144978802805733
6981	GSTA1	AMPL36380565	2938	0.0248814234893901	3.10438902263431	8.75837149389888	0.0054487099067181	0.144978802805733
11408	NEK2	AMPL9881690	4751	-0.0771037705682559	0.64257940171494	8.74576459928159	0.0054789300382684	0.145521168736342
10571	MFSD7	AMPL14924885	84179	0.0168483893029584	0.343434252903536	8.73731983721677	0.00549927342651099	0.145799733103591
10723	MMP2	AMPL30209982	4313	0.0150646860072543	5.69104121481558	8.71815435250559	0.00554574371069113	0.146705416446746
7306	HIST1H2AG	AMPL34909100	8329,8330,8332,8336,85235,8969	-0.0643089068718179	3.33168443508148	8.71506771157025	0.0055532670819371	0.146705416446746
16076	SNX10	AMPL7909662	29887	0.0200687192264237	0.370023440982242	8.70814530754776	0.00557017950737012	0.146855238119457
12715	PDGFC	AMPL30928188	56034	0.0263966457146853	1.8073866166598	8.70462892230415	0.00557879166034438	0.146855238119457
13236	PNPLA8	AMPL32529643	50640	0.00937064158810041	2.35013033801207	8.69827413032978	0.00559439168969117	0.14700431733089
18240	UNC13B	AMPL28433047	10497	-0.0066455406075763	5.82704836501681	8.68966142402585	0.00561560916037681	0.147042375883249
11878	OAF	AMPL17866780	220323	0.0216349822786752	2.88344240996038	8.6896170516332	0.00561571869501392	0.147042375883249
3176	CENPF	AMPL30585834	1063	-0.0648933104160777	1.96889704745619	8.68108666117909	0.00563681879604392	0.147302456768908
896	ARHGDIG	AMPL8742583	398	0.023819944319027	1.67570702741039	8.6726639939511	0.00565773577299817	0.147302456768908
14901	S100A8	AMPL10780742	6279	0.0345671500398176	1.51270031032397	8.67053709851715	0.00566303087343962	0.147302456768908
17576	TOM1L1	AMPL28388075	10040	-0.0065989847861396	7.43926865593041	8.66448977458323	0.00567811526080746	0.147302456768908
18680	WRNIP1	AMPL32141102	56897	-0.00480080243685039	6.26513826604301	8.66166982645414	0.00568516402065811	0.147302456768908
10449	MED12L	AMPL17984563	116931	-0.011359320514169	2.69167358639681	8.66157831625693	0.00568539291706411	0.147302456768908
7164	HCN4	AMPL29349436	10021	-0.0106017015003303	2.75764150479987	8.65050568106615	0.00571316212782482	0.14776314776056
20442	NFIC	AMPL21962787	101928686.5	0.00799651842922352	6.72599838202691	8.64546564283812	0.00572585019016615	0.147832858138426
3340	CHRM4	AMPL5797879	1132	-0.0139562925172435	2.14172326303638	8.63505207947137	0.00575216156261802	0.148253446267197
9760	LOC606724	AMPL19822164	.	-0.0172829343520182	2.13230487782757	8.62728638636086	0.00577186699984987	0.148254468798001
14891	S100A14	AMPL31358454	57402	0.0354258322211228	-0.421136394768365	8.62339956015513	0.00578175695982251	0.148254468798001
12694	PDE3B	AMPL1816450	5140	-0.00945697816512217	7.13054352085443	8.62320008673869	0.00578226500584334	0.148254468798001
5989	FKBP4	AMPL10902638	2288	-0.00750082400791732	7.50417875292574	8.61370500120413	0.00580650378369193	0.148618368470482
20681	STAT4	AMPL6900315	6775	0.0125341880266859	3.25418557138025	8.5973781187312	0.00584843743628188	0.149285268093115
5701	FAM82A2	AMPL32196996	.	0.00849390091922347	2.71724322153189	8.59570948994538	0.00585274134743859	0.149285268093115
11785	NTNG2	AMPL14918957	84628	-0.0160369871687782	3.52832204023559	8.58539602158396	0.00587941839287948	0.14965568331882
11815	NUDT17	AMPL710331	200035	-0.0109713854173385	1.82077559450888	8.58228327898312	0.0058874954502875	0.14965568331882
19966	GSTM2	AMPL6184676	2946	-0.00956815526055895	4.71828030933911	8.57347238628842	0.00591042279042597	0.149980780036984
16109	SOCS3	AMPL29197731	9021	0.0247571773302421	1.06613666995841	8.55788388603498	0.00595122120254073	0.150513379048714
5906	FFAR2	AMPL26862643	2867	-0.0139581571738917	1.77340879957731	8.55767906109477	0.00595175927697025	0.150513379048714
17729	TRIM2	AMPL24360900	23321	0.021670455403159	1.98898848425826	8.55271620429458	0.00596481262977842	0.150586071749048
9102	LMAN2L	AMPL2734168	81562	-0.00641305522189644	5.41933013460149	8.54303914212026	0.00599035363011254	0.150973239529616
169	ACPP	AMPL5134608	55	0.0162491528934244	5.90391174977418	8.51580883367576	0.00606285435814392	0.152281608445469
14170	RASGRP1	AMPL26947091	10125	-0.00854962656408364	5.54211618762626	8.50599057173572	0.0060892256352572	0.152614861448075
1834	C16orf87	AMPL5745110	388272	-0.00857622799934204	3.88951330364042	8.5031959417259	0.00609675430010898	0.152614861448075
15056	SCNM1	AMPL36828429	100534012.8	-0.00748155837528894	3.94888687465678	8.49781653437111	0.00611127438586742	0.152719921054937
14966	SATB2	AMPL7059290	23314	0.0163213113387144	1.62272219033177	8.490282842533	0.00613167163343335	0.152971248136615
11692	NR0B1	AMPL3811257	190	-0.01225748395999	6.00105755662488	8.48410498518877	0.00614845244052031	0.153131658931073
15433	SIGLEC9	AMPL26258642	27180	0.0207062803041035	0.417562886183659	8.47227201157895	0.00618073170857763	0.153443799945625
2231	C5orf30	AMPL16013858	90355	-0.0091233052434236	2.84846068892699	8.47190733187562	0.00618172940162176	0.153443799945625
17559	TNPO1	AMPL17430839	3842	0.006994507960075	4.36526367743207	8.45866327618133	0.00621807977939642	0.153763243610202
6579	GLB1L2	AMPL15934845	89944	0.0122174439694804	3.19133092671092	8.45792695998935	0.00622010742455465	0.153763243610202
15040	SCML2	AMPL27787726	10389	-0.00755626516756882	3.07759119690988	8.45586855151385	0.00622577956756191	0.153763243610202
16561	STXBP1	AMPL10125724	6812	-0.00562472718399884	7.92814973027234	8.44864724701275	0.0062457224455503	0.153998696432452
5619	FAM3B	AMPL16294791	54097	0.0185666781036321	4.56512000376299	8.43990594649587	0.00626995469738983	0.15433895140297
7676	ICOSLG	AMPL25876673	23308	0.0183623869494971	0.0987686832193273	8.43462087637822	0.00628465460120162	0.154443820880692
18320	USP28	AMPL35035268	57646	-0.00650214310493399	3.90817493549615	8.42949800987586	0.00629893861094565	0.154538138988938
15532	SLC16A9	AMPL21485890	220963	-0.00828573593099946	6.86160846549646	8.41558844795016	0.0063378982202864	0.15487699081692
16152	SP100	AMPL4965278	6672	0.0107595548083785	3.40533645539201	8.41549202972211	0.00633816917995574	0.15487699081692
5202	EPN3	AMPL34069646	55040	0.0247372422290847	0.989034674921653	8.41336250544154	0.00634415684974	0.15487699081692
15004	SCARNA16	AMPL19806425	.	-0.0206316857205346	4.55347277749984	8.40631098705506	0.00636402720647862	0.155106126017537
14552	RNF144A	AMPL25063571	9781	0.0230464626072706	0.872025770534415	8.39486670358687	0.00639641798609151	0.155639157378681
18210	UGT2A3	AMPL14242448	79799	0.0242292988621525	1.78239163577081	8.38193069426087	0.00643324369497219	0.156278172780655
4929	EED	AMPL11585189	8726	-0.00541451919880126	4.68114817699543	8.34946641418685	0.00652666630059655	0.158287706968894
11682	NPTX2	AMPL9249892	4885	0.0113027442243968	8.65687153156492	8.32283247830762	0.00660439700477964	0.159069248356353
15711	SLC35F3	AMPL18016986	148641	-0.00671064896193707	5.3597825922857	8.32241612918481	0.00660561996325642	0.159069248356353
17507	TNFAIP8	AMPL25077854	25816	0.0177650414232471	4.09480032960602	8.32124254081235	0.00660906849695527	0.159069248356353
7857	IL20RA	AMPL26345788	53832	0.0108886443368221	5.38710091497282	8.32007668641444	0.00661249621596215	0.159069248356353
11686	NPY	AMPL5095880	4852	0.0311415254146952	5.07936104840704	8.32002339274669	0.00661265294978754	0.159069248356353
11003	MTMR11	AMPL2225822	10903	-0.0129935959375157	3.44595200625428	8.31106865573043	0.00663904499822982	0.159391569027678
1259	B3GALNT1	AMPL15797768	8706	-0.00994335941063114	4.18194560149374	8.30817407549386	0.00664760024943066	0.159391569027678
18514	VWCE	AMPL36438401	220001	0.0264862554439616	0.309189856425731	8.30095641528898	0.0066689843663129	0.159445430605057
1609	C10orf12	AMPL31978374	26148	-0.00592288347580686	4.72391239877655	8.30014195860157	0.00667140202409964	0.159445430605057
8820	LAPTM5	AMPL13212036	7805	0.0144289111941451	4.19798709585383	8.29590488581287	0.00668399464889144	0.159488736831774
13833	PTGDS	AMPL6374408	5730	0.0206825176050105	2.13929585598888	8.28690162451514	0.00671083712815757	0.159871375964514
17541	TNIK	AMPL25300972	23043	-0.00725500787507301	5.25482354706844	8.28260421902666	0.00672369021838981	0.159920053200738
11146	MYO1E	AMPL30440347	4643	0.0108921014887472	3.73982377896928	8.27863152964389	0.00673559559802127	0.159946069465693
14923	SALL1	AMPL9651138	6299	-0.0164477590292427	1.31784130683431	8.27494693954008	0.00674665780587272	0.159952012147566
14122	RANBP17	AMPL35607708	64901	-0.0131859390835103	4.10903032040346	8.26049923069909	0.00679022234186839	0.16049991413865
16689	SYT3	AMPL10584263	84258	-0.0223988341643185	0.869324719630965	8.26008828455492	0.00679146588149217	0.16049991413865
17960	TTK	AMPL10426758	7272	-0.0594408201886055	0.352270800423426	8.24777118143105	0.00682885151787701	0.161126043629143
6171	FOXM1	AMPL37179654	2305	-0.0817501191480715	1.14669176473861	8.23519326846961	0.00686725663253484	0.161641697785656
15064	SCP2	AMPL9183366	6342	-0.00558760279042818	6.11509750617046	8.22604512025591	0.00689533485205884	0.161641697785656
16190	SPATA13	AMPL8612999	221178	-0.00761846055418645	4.57396000042257	8.22573433281622	0.00689629090519076	0.161641697785656
1044	ASF1B	AMPL32091480	55723	-0.0466654073624587	1.2831972245469	8.22207496063008	0.00690755866731888	0.161641697785656
3049	CDH2	AMPL9832841	1000	0.0209395769716247	4.44992725656739	8.21993595777096	0.00691415412375465	0.161641697785656
9921	LPHN1	AMPL731349	22859	-0.00653427204576908	4.90232885559643	8.21184227585754	0.00693917158333064	0.161641697785656
12423	OXR1	AMPL10803465	55074	0.0126293475200245	3.48729785255685	8.21177226326919	0.00693938841432982	0.161641697785656
14256	RBP1	AMPL9531070	5947	0.00785853517283257	7.80907699421915	8.20916628443193	0.0069474643768577	0.161641697785656
1187	ATP6V1B1	AMPL10351114	525	-0.0345244667274797	0.224314553299072	8.20865775567346	0.0069490414892306	0.161641697785656
4203	DACH2	AMPL15679912	117154	-0.0111698922303325	4.61626087744407	8.18630680355976	0.00701873976929971	0.163006650152308
1951	C1orf114	AMPL35546250	.	0.013206293168972	2.83177051076048	8.16614951052699	0.00708224067930721	0.163683579089582
4187	CYTH1	AMPL33262156	9267	0.00619583037938116	4.224355397301	8.16495487370662	0.00708602340041036	0.163683579089582
683	ANKRD52	AMPL16836498	283373	-0.00555035302604158	5.18378504727125	8.16470348040889	0.00708681969297562	0.163683579089582
14147	RARA	AMPL6441312	5914	0.0120804672062731	2.71768928816935	8.16150208991361	0.00709696855029148	0.163683579089582
10154	MACF1	AMPL12061894	23499	-0.00419328188836478	7.38557186162428	8.15953636232406	0.0071032079069563	0.163683579089582
10968	MT1X	AMPL29200757	4501	0.0203579102831638	6.03480085829242	8.15524504232167	0.00711684930901566	0.163742875081769
8296	KCTD14	AMPL35493919	100532726.7	0.0168862743934816	1.73467357830012	8.15139778988593	0.00712910298455904	0.163770108002432
8927	LGALS2	AMPL27171644	3957	0.0331042152759049	1.65197718928765	8.13448123389362	0.00718325216483204	0.164509839394522
3090	CDK6	AMPL5549170	1021	-0.00651591112597865	4.62614201049689	8.12971500649506	0.00719858820122225	0.164509839394522
18067	TYMS	AMPL4563892	7298	-0.0365427026027911	2.51451822769532	8.12902845322537	0.00720080017969709	0.164509839394522
14220	RBM20	AMPL4840402	282996	0.0161812908661953	0.473146519355742	8.12227128724758	0.00722260976714948	0.164509839394522
10162	MADD	AMPL7374056	8567	-0.00806036100713763	4.28145349179713	8.1175937812385	0.00723774849466777	0.164509839394522
14328	REPS1	AMPL14161776	85021	-0.0056925688201625	5.58156312118361	8.11628566177114	0.00724198830606299	0.164509839394522
268	ADAMTS17	AMPL36219183	170691	0.0241646173218778	-0.0917472214029438	8.11412281013886	0.00724900427836785	0.164509839394522
3231	CES1	AMPL303997	100653057.09999999	0.02559614325085	0.793282848384587	8.11373450542735	0.0072502646535912	0.164509839394522
2852	CCNB2	AMPL28634242	9133	-0.057086931187942	1.79703578123537	8.10857983934828	0.00726701817148332	0.164576398519405
6110	FMOD	AMPL11691573	2331	0.0152453626685875	3.37738194274172	8.10353505710835	0.00728345476833335	0.164576398519405
18622	WFDC1	AMPL37396333	58189	0.0340233323491294	0.297585060500516	8.10257978893687	0.00728657165271124	0.164576398519405
10780	MOSPD1	AMPL32813091	56180	0.013247836849383	1.58310339335937	8.08370490835073	0.00734845170225586	0.165721028175569
16166	SPACA3	AMPL15840602	124912	0.0431616119388454	-0.312189980004528	8.07866431622629	0.00736507217178571	0.165843040653573
15308	SFXN1	AMPL36780652	94081	-0.00637747403642319	6.24748953122794	8.07279910882546	0.00738446245124931	0.166026956692678
1816	C16orf54	AMPL18469422	101929877.3	0.0261434441676507	-0.377546237507041	8.06691707508627	0.00740396337804914	0.166119456931326
1394	BDH1	AMPL29191676	622	-0.0114951251964068	5.39498374895837	8.06211749067779	0.0074199165587373	0.166119456931326
723	ANXA2	AMPL1271385	302	0.0133414121198483	5.90135005402315	8.06141244281242	0.0074222631493583	0.166119456931326
15771	SLC46A3	AMPL3447035	283537	0.0106582858422715	4.52780950880584	8.03994549160124	0.00749409358551077	0.167221147064927
19424	ZNF768	AMPL14635635	79724	-0.00531901623911397	4.22743661654313	8.03126434080917	0.00752335303442831	0.167493883462463
12907	PHLDB2	AMPL4372304	90102	-0.00590659674508567	4.91829233777276	8.02906075403856	0.00753079962140753	0.167493883462463
19043	ZNF193	AMPL8698528	.	-0.00860038684337478	3.00363910232551	8.02625823005602	0.00754028162674059	0.167493883462463
19876	ELK4	AMPL8589923	2005	-0.00622634377024489	6.39148803773187	8.02263361872288	0.00755256407078932	0.167515191699036
5047	EIF4ENIF1	AMPL6978887	56478	-0.00529939314913052	5.6165641654614	8.01705862594769	0.00757149755001655	0.167683734663091
14642	RP2	AMPL12647908	6102	-0.00569453136275578	4.85249151146418	8.00804499145837	0.00760221698576413	0.168112403718079
5224	ERC2	AMPL32186406	26059	0.0164733893128065	2.33396881567042	8.00150106902272	0.00762460316952958	0.168355789985105
5303	EVC	AMPL17805455	2121	0.018462249671533	0.779090455704381	7.9909831472876	0.00766073242278112	0.168650112295571
10168	MAFB	AMPL29708411	9935	-0.00975584641343459	8.01214016898592	7.9844191440052	0.00768337297480699	0.168696762267988
13837	PTGER4	AMPL6055159	5734	0.0242795652867601	2.08901573321248	7.98375794829834	0.00768565754823738	0.168696762267988
6139	FOSL2	AMPL26908964	2355	0.010781378113694	3.13395595489871	7.98030340965265	0.00769760558366009	0.168708706673581
11499	NIN	AMPL37408705	51199	-0.00905173430634129	3.88515051937123	7.95099734864367	0.007799770537597	0.170285049967707
4918	EDEM1	AMPL24821900	9695	0.00794618247611377	6.09809850714629	7.94968613031438	0.00780437550955357	0.170285049967707
18759	YIF1B	AMPL4448612	90522	-0.0101361346588617	5.37050550437913	7.94832743353356	0.00780915030367837	0.170285049967707
16632	SVOP	AMPL31924382	55530	-0.0107834522212567	5.62434782075559	7.9465019525982	0.0078155704290978	0.170285049967707
15358	SH3BP4	AMPL24236312	23677	0.0113219831946461	4.31593451582582	7.93343720994586	0.00786168417923208	0.170655270955238
3502	CLMN	AMPL14683650	79789	0.0142805681447585	3.36172066947302	7.9330141163793	0.00786318241801941	0.170655270955238
19624	LOC439949	AMPL38163227	.	-0.0156517921416353	2.21663428992365	7.93188881584022	0.007867168770547	0.170655270955238
18970	ZKSCAN1	AMPL7745013	7586	-0.00638236500201516	10.7594102283448	7.92277017194516	0.00789955149352546	0.170916150719637
4183	CYR61	AMPL11238754	3491	0.0228259265530111	4.48606266038427	7.92094978100281	0.0079060333017094	0.170916150719637
17487	TMSB15A	AMPL36847403	11013.286529999999	-0.0345250521949724	0.188852616036434	7.91875536356973	0.00791385448444985	0.170916150719637
3817	CREB3L2	AMPL22349631	64764	0.00772258301526312	6.74273275274681	7.90699266222638	0.00795592007733515	0.171569814847239
6113	FN1	AMPL22100534	2335	0.0186328036928312	2.18055985434721	7.90136361301571	0.00797613546012397	0.171569814847239
19470	ZNF835	AMPL932240	90485	-0.00919030684685379	3.333251702069	7.90059151204607	0.0079789125736718	0.171569814847239
10499	MEP1B	AMPL29651714	4225	0.025361433509215	1.83694466799454	7.8963099318595	0.00799433152709438	0.171651873166668
17674	TRAF4	AMPL29046261	9618	-0.00862058248739057	5.04693509526841	7.87625964630911	0.00806696408623545	0.172960386509807
20520	PHYHD1	AMPL5800522	254295	0.0148746045335016	2.10573491504039	7.87242652707484	0.00808093013390692	0.173009088858204
4097	CXXC4	AMPL14294700	80319	0.0165543278924523	3.82394869854523	7.85249206273952	0.00815398154250312	0.174320813496808
11712	NR4A2	AMPL29408493	4929	0.0126569871390712	2.69046573715932	7.83658627659764	0.00821277812259631	0.175324443788874
10107	LY6H	AMPL4509740	4062	-0.0207813230101839	3.54103459930284	7.83242152660076	0.00822824843426974	0.17540159558586
16414	SSTR4	AMPL3679647	6754	-0.0196187425777154	1.02153833670281	7.80912512354125	0.00831536394706436	0.176895018337872
7205	HECTD1	AMPL24352830	25831	-0.00484853183198214	6.9510430049578	7.80383470213851	0.00833528484026228	0.176895018337872
14023	RAB37	AMPL1160669	326624	0.0239038656685137	0.0582125572648645	7.80095888892415	0.00834613510881672	0.176895018337872
1397	BDKRB2	AMPL6143285	624	0.0173394680438209	0.995059901668743	7.79134025105338	0.00838253599210446	0.17741235689155
12700	PDE5A	AMPL5380036	8654	-0.00904629790526763	4.75205251656614	7.7801263769774	0.00842518929377969	0.177806348662164
4926	EDNRA	AMPL10915030	1909	0.0143998305212838	1.71198923829675	7.77252261379155	0.00845424368791499	0.178165357719394
57	ABCC3	AMPL11367250	8714	0.0279596693720725	0.583704205795055	7.76520099090416	0.00848232172475024	0.178243636703657
19654	CLIP1	AMPL6915026	6249	0.0103647128626484	5.13890147899423	7.76249435818864	0.00849272686055678	0.178243636703657
10301	MAPKBP1	AMPL2779790	23005	-0.00704539195302653	3.39676350525542	7.76163623813733	0.00849602860174699	0.178243636703657
20537	PON3	AMPL4725628	5446	0.0156310618153427	5.16571291316797	7.74279831793957	0.00856885866891298	0.178411133181439
12692	PDE2A	AMPL7489903	5138	-0.0132303892335263	3.76050578607494	7.74011887388661	0.00857927213506365	0.178411133181439
3532	CLVS2	AMPL819091	134829	0.0343268158649482	0.9796316272706	7.7377905250797	0.00858833213348674	0.178411133181439
17645	TPPP3	AMPL30612333	51673	-0.011280107521677	6.2140620957027	7.73161302093989	0.00861241968795935	0.178411133181439
7325	HIST1H2BN	AMPL11204123	8341	-0.00893046543868001	3.87576639871755	7.72956035565346	0.00862043957151742	0.178411133181439
15161	SEMA3D	AMPL34430227	223117	-0.0266667578142012	0.518139957138054	7.72802791256189	0.00862643214643481	0.178411133181439
13438	PPP1R1A	AMPL13035604	5502	-0.0112218863869136	8.66192897596216	7.7251080689587	0.00863786250074358	0.178411133181439
9959	LRP11	AMPL17477886	84918	-0.00456883188748207	7.53387842356637	7.72294878434116	0.00864632594791371	0.178411133181439
14697	RPL35A	AMPL5590031	6165	0.0248280824480644	1.10720403523259	7.72282079643011	0.00864682788387172	0.178411133181439
20528	PMF1	AMPL8692035	100527963.09999999	-0.00538986416311245	5.02535390961391	7.72073901449882	0.00865499649847353	0.178411133181439
6194	FRAS1	AMPL13948867	80144	0.0182916234728909	2.08271723950051	7.72050416142569	0.00865591854855222	0.178411133181439
1268	B3GAT2	AMPL17226163	135152	0.0375808577138248	-0.407862610436974	7.71975480797255	0.00865886126972238	0.178411133181439
13970	QPRT	AMPL24166208	101929880.2	0.0155401341212472	2.64118909951124	7.71224633544691	0.00868840654702904	0.178770913013557
2983	CD84	AMPL6936975	8832	0.0189372928874001	1.33873284267847	7.70868042297012	0.00870247605849068	0.178811709457377
10302	MAPRE1	AMPL12828406	22919	-0.00543546081279733	7.28518811026753	7.70061212902889	0.0087344003940946	0.178894708737505
14705	RPL3L	AMPL29692017	6123	0.0481060877558277	-0.049175540073754	7.7000500152154	0.00873662922891953	0.178894708737505
15392	SHFM1	AMPL29392535	7979	-0.00495729809566303	8.25643499477347	7.69849639827738	0.00874279264683087	0.178894708737505
13700	PRSS12	AMPL6974289	8492	-0.0117817682339367	3.05714990790844	7.69534347772122	0.00875531509181908	0.178903496503276
7329	HIST1H3C	AMPL7390764	8350,8351,8352,8353,8354,8355,8356,8357,8358,8968	-0.0612245293956604	4.92249434683239	7.68932596871731	0.00877926832859392	0.179010387215206
4277	DCLK2	AMPL1495269	166614	-0.00756837200414391	3.52773842788972	7.68795220234973	0.00878474659444638	0.179010387215206
5777	FBLN1	AMPL27505974	2192	0.0167611086712912	1.09669558374896	7.67942088336361	0.00881884987080953	0.1794581361606
17678	TRAFD1	AMPL13778506	10906	-0.00596445842446646	5.04771676396352	7.67164696909069	0.00885004935803095	0.179547845562446
8131	JAK1	AMPL8376933	3716	0.0115665620044472	7.31209757500446	7.67145423083334	0.00885082439026087	0.179547845562446
11230	NANOS1	AMPL21928660	340719	0.00945772752359099	3.81768030851313	7.66925626703622	0.00885966792352207	0.179547845562446
3572	CNN2	AMPL27804327	1265	0.0113826726348655	3.60531844127444	7.66232379882442	0.00888762304107365	0.179867982585012
15784	SLC4A8	AMPL2487177	9498	-0.0087157186968194	5.91895200664518	7.64118633268314	0.00897344631280063	0.181261908375703
11037	MTUS2	AMPL5609313	23281	-0.00842889110504381	4.48005864988706	7.63933526754519	0.00898100438281672	0.181261908375703
1470	BMP8B	AMPL11591448	656	0.0164271779925376	2.94324114127943	7.63379987346084	0.00900364674967317	0.181471321545865
19142	ZNF345	AMPL10226175	25850	-0.00599569285628416	3.68466772114098	7.63023148400531	0.00901827565387617	0.181518870780196
4005	CTSH	AMPL28782707	1512	0.0112330605504467	3.46713896320286	7.62679833888241	0.00903237422248727	0.181555630771028
7749	IFT140	AMPL25739596	9742	-0.00892748439120031	3.10433950816661	7.6173617355444	0.00907124878271934	0.181898097148222
13945	PXMP2	AMPL30944044	5827	-0.00962830579668509	4.00166995728113	7.6166948891535	0.00907400268320857	0.181898097148222
6114	FN3K	AMPL36394797	64122	0.0110119718811105	5.34275876478322	7.60996068592276	0.0091018635768814	0.182209701970749
1053	ASNA1	AMPL28544459	439	-0.00719729852474265	6.09258511048926	7.5994141296563	0.00914568191284728	0.182500005086691
672	ANKRD36B	AMPL13943170	.	-0.00859758428205574	3.43634140118473	7.59710072955094	0.00915532380385837	0.182500005086691
9917	LPCAT2	AMPL32314293	54947	0.0142158601295379	2.15825109531806	7.59645776277512	0.00915800552876258	0.182500005086691
14177	RASL11A	AMPL22154739	387496	-0.0074276943836405	4.25712561655627	7.59461183542479	0.0091657093267143	0.182500005086691
4983	EGR4	AMPL11328942	1961	0.0233057135581901	-0.114349326419077	7.58663495862959	0.00919908021305783	0.182904971564298
8175	KAT2B	AMPL27733081	8850	0.00574866317512953	5.78920203235376	7.58384685327725	0.00921077489626888	0.182904971564298
2945	CD300LG	AMPL36557322	146894	-0.0285020119679779	-0.00560675870887964	7.57705956414023	0.00923931096868862	0.18322569232008
17538	TNFSF4	AMPL11621857	7292	0.0132996933054446	1.02677271571128	7.56795715445134	0.00927772985293321	0.183335610168421
14870	RWDD2A	AMPL16853697	112611	0.00784778068404085	4.17108193298243	7.56584449814117	0.00928667134962285	0.183335610168421
10153	MACC1	AMPL21637699	346389	0.0147580554906298	2.99470225090268	7.56510055260326	0.00928982219069535	0.183335610168421
9663	RNF144A-AS1	AMPL38018329	386597	0.0387664629224492	-0.435136117309378	7.55755677306059	0.00932183742561872	0.183335610168421
14031	RAB3GAP1	AMPL9366601	22930	-0.00418660634583948	6.36169910572253	7.55653550837792	0.00932618070237584	0.183335610168421
4597	DNAH14	AMPL10980293	127602	0.00963504801581584	2.44260445599489	7.55359022797805	0.00933871869937495	0.183335610168421
16150	SOX9	AMPL5370025	6662	0.0185382736427379	1.53636627214314	7.552822207895	0.00934199112216694	0.183335610168421
13823	PTCHD2	AMPL36246705	57540	0.017523341063611	2.63842787659104	7.5489717246859	0.00935841606643374	0.183335610168421
16910	TCF20	AMPL27054715	6942	-0.00597628184240268	3.69802237655784	7.54839544001112	0.00936087698401902	0.183335610168421
16754	TAGLN3	AMPL2246973	29114	-0.00954620497053643	7.37859456969712	7.54370417124772	0.00938093608185678	0.183335610168421
12624	PCDHB6	AMPL33998167	56130	0.0115557068380683	3.66404590964193	7.54364908706337	0.00938117188708225	0.183335610168421
14889	S100A12	AMPL27057638	6283	0.0439222333774103	0.550592774225613	7.53641867508703	0.00941217932193264	0.183698919378195
10139	LYZ	AMPL5882633	4069	0.0327192195622091	4.55105733950862	7.52335330773258	0.00946848957071224	0.184554459432302
18581	WDR54	AMPL14264989	84058	-0.00696621627088125	3.95159662333031	7.51554794097812	0.00950230253283273	0.184846156561189
988	ARRB1	AMPL27367771	408	0.0104873905599676	2.52056957534693	7.51196377462461	0.0095178726618697	0.184846156561189
14540	RNF125	AMPL33814369	54941	0.0140468430246149	1.75261800041319	7.51125866588343	0.00952093898199444	0.184846156561189
5107	EML1	AMPL27339985	2009	-0.00581957064499437	4.18512250063523	7.50600133896979	0.00954383512821009	0.185047833403329
18135	UBE2S	AMPL24830515	27338	-0.00950309639839325	5.71494499837576	7.50178992433601	0.00956221893030533	0.185064708617089
17567	TNS1	AMPL36067875	7145	0.00676945545686133	7.7125883529002	7.4989479920196	0.00957464613569914	0.185064708617089
261	ADAMTS1	AMPL12518454	9510	0.0133219427435684	4.90419744107909	7.4892916734081	0.0096170011961834	0.185064708617089
7318	HIST1H2BG	AMPL11392655	8339,8343,8344,8346,8347	-0.0136580301566994	3.20968615602017	7.48844463739991	0.00962072610904844	0.185064708617089
14365	RFWD3	AMPL31459150	55159	-0.0067884983405849	4.25312302392988	7.48509898863753	0.00963545405436941	0.185064708617089
42	ABCA9	AMPL15770940	10350	0.0111123690170977	1.46443209636272	7.48500857966655	0.00963585238167608	0.185064708617089
3596	CNRIP1	AMPL25860259	25927	0.0050061824106069	5.27173739257158	7.4846582993688	0.00963739582720936	0.185064708617089
18326	USP32P1	AMPL21401106	.	-0.0281734933175339	0.949775889437958	7.48298308752223	0.00964478101553168	0.185064708617089
15787	SLC5A1	AMPL5034570	6523	-0.00831180498021556	4.79958505696181	7.47654594821188	0.0096732158715467	0.185369890678319
13576	PRKAB2	AMPL29688710	5565	0.00900137059330308	2.96386108094788	7.46686709746706	0.00971614016601948	0.185951588119136
3606	CNTN4	AMPL15738782	152330	-0.00923902563872999	3.64197525151434	7.46279738389738	0.00973424987451893	0.186057484035702
16547	STX12	AMPL17201098	23673	0.0165245738999805	2.74407602804559	7.45757688198583	0.00975753360237993	0.18617219635956
14550	RNF14	AMPL20898858	9604	-0.00526125085902402	6.07249706029154	7.45581167607379	0.00976542006049876	0.18617219635956
8618	KRBOX1	AMPL6787776	100506243	-0.0122231285892567	3.85677720784335	7.43488177909363	0.00985945335314807	0.187722976713607
17945	TTC39C	AMPL4668198	125488	0.0128224843864239	2.26902037966743	7.42887074376554	0.00988663920883992	0.187893695430221
18652	WLS	AMPL14958512	79971	-0.00949339911216021	7.07385779374188	7.42295869070991	0.0099134560475562	0.187893695430221
14103	RAI14	AMPL1204374	26064	0.0155039788017703	1.53717169797034	7.42180967096835	0.00991867702866893	0.187893695430221
793	APOBEC3C	AMPL24831225	27350	0.012142342340811	1.99128048783026	7.42168968541858	0.00991922239630949	0.187893695430221
8222	KCNF1	AMPL11950931	3754	-0.0166313622012046	6.26806418567018	7.41546579923787	0.00994755595612585	0.188189440939803
10022	LRRC57	AMPL17653960	255252	-0.00393104334576424	5.10431067108588	7.40805740750493	0.00998139535748774	0.188317991797714
8483	KIF4A	AMPL12052754	24137	-0.0368681083982415	0.909214832184739	7.4074703874125	0.00998408198478271	0.188317991797714
4878	EAF2	AMPL31933890	55840	0.0148983777427954	1.81403854789527	7.40562363959122	0.00999253910782789	0.188317991797714
12536	PARD6G	AMPL15025091	84552	-0.0156067138019558	0.717936030058515	7.39472233306284	0.010042618527273	0.188913312561777
11001	MTMR1	AMPL29558459	8776	-0.00503506321564053	5.44656851151146	7.38888112354848	0.0100695634229982	0.188913312561777
7406	HMGCS2	AMPL26958107	3158	0.029529431116672	1.66696077983758	7.3863053585589	0.0100814698551122	0.188913312561777
4474	DHRS13	AMPL35937557	147015	-0.0163922788722883	3.11483989703853	7.38596825919475	0.0100830292116695	0.188913312561777
7646	HUNK	AMPL26502921	30811	0.028718372995372	-0.369323994149677	7.38338603844206	0.0100949826743345	0.188913312561777
20103	LOC100130872	AMPL19178562	.	0.0277122160862429	-0.212341458061793	7.38214229215503	0.0101007455885066	0.188913312561777
17116	TIAM1	AMPL9948343	7074	0.00594509827739638	4.67356995480129	7.37270113214735	0.0101446068740103	0.18937087837747
16042	SNORD15A	AMPL22001581	6079	-0.020662918119534	3.3113032055119	7.37136911173441	0.0101508115826236	0.18937087837747
7437	HNRNPAB	AMPL15264771	3182	-0.00559967468646382	7.89608638621986	7.36157783429753	0.0101965459872171	0.189673032755117
10853	MRPL23	AMPL36917595	6150	-0.0055869559202072	6.47163524927034	7.36013175075801	0.0102033193106689	0.189673032755117
368	AFMID	AMPL987372	125061	0.0197691997514121	0.153553532852514	7.35755163087923	0.0102154163812069	0.189673032755117
12838	PGBD2	AMPL17714679	267002	-0.00883494513431355	2.32896691800944	7.35570504626834	0.0102240836925504	0.189673032755117
14888	S100A11	AMPL29972978	6282	0.00923181404649337	6.63735038330116	7.35176630583787	0.0102425973951807	0.189673032755117
8683	KRTAP10-1	AMPL22215600	386677	-0.0224908080593797	-0.0229179793276946	7.3514823355078	0.0102439335657252	0.189673032755117
3990	CTNS	AMPL2831962	1497	0.00927230056420379	2.09090913514793	7.34492552831517	0.0102748376307526	0.190007434886692
13442	PPP1R21	AMPL18545128	129285	-0.00505093609089071	5.69121992524334	7.33159151660054	0.0103379943629377	0.190196491219517
622	ANK1	AMPL3903046	286	-0.0179102903011473	0.375803013161286	7.3303014154539	0.0103441270660925	0.190196491219517
7363	HJURP	AMPL31859115	55355	-0.0708812650394507	1.1824682498171	7.32919407521297	0.0103493941073588	0.190196491219517
2544	CAMKV	AMPL35373874	79012	-0.0229742300248301	-0.266439259218754	7.32822342333313	0.010354013366209	0.190196491219517
4890	EBP	AMPL12202338	10682	-0.00971909143441198	4.74180264787893	7.32739333485494	0.0103579654539601	0.190196491219517
19741	BMI1	AMPL27860015	648	0.00706706765045415	5.90471368102808	7.32650450853973	0.0103621989943849	0.190196491219517
8044	ISCU	AMPL21286674	23479	0.00493436277272758	6.93789588498008	7.32213772939995	0.0103830253182205	0.190342597964999
5194	EPHX1	AMPL5427776	2052	0.0137519321887256	6.61958352029762	7.31675577083679	0.0104087552737578	0.190491220333665
12854	PGM2	AMPL32289809	55276	-0.00949182350937351	2.5742882768506	7.31343617856878	0.0104246597095827	0.190491220333665
20052	LINC00261	AMPL22000541	140828	0.0125087760177876	4.6540513212394	7.3123725256421	0.0104297612863504	0.190491220333665
5839	FBXO7	AMPL12689192	25793	-0.00429541795218472	7.22211118005809	7.30901920187145	0.0104458623548798	0.190550046458805
6822	GPR162	AMPL32247201	27239	-0.0219833016320231	0.881031173747443	7.30286832772143	0.0104754654893586	0.190587797200607
10240	MAP1A	AMPL8710898	4130	0.00980770301432064	4.69255274039959	7.30234314636887	0.0104779972790976	0.190587797200607
11726	NRF1	AMPL29461627	4899	-0.007405559060395	4.14377008886509	7.30050002871488	0.0104868877757175	0.190587797200607
13554	PRELP	AMPL21050352	5549	0.0175486648272231	4.80132792596721	7.29647338224202	0.0105063390302928	0.190587797200607
1311	BAIAP2	AMPL30670348	10458	0.00960232439290723	5.79732927538648	7.29523154602292	0.0105123457155398	0.190587797200607
998	ARSE	AMPL2885948	415	0.0127657156502221	4.15133293390671	7.27641974785547	0.01060379059737	0.192010377108313
5587	FAM20B	AMPL25396707	9917	-0.00515923455536445	5.91421170773538	7.26723465474839	0.0106487503548758	0.192519610557089
11702	NR2C2	AMPL7565351	7182	-0.00516358458692075	5.88430403368436	7.26315603740819	0.0106687803501465	0.192519610557089
13617	PRMT10	AMPL18215101	90826	0.0103259419538657	3.00147583566164	7.26271409884207	0.0106709531334875	0.192519610557089
12966	PIK3C2A	AMPL10662841	5286	0.0187228017373875	2.91238757828586	7.25215078304107	0.0107230294670935	0.193007325820027
9929	LPP	AMPL28165690	4026	0.00642012982859163	4.5733498567316	7.25193850030187	0.0107240788038436	0.193007325820027
14447	RHOQ	AMPL13171045	23433	0.00959925195033318	4.62437467421189	7.24461279143897	0.0107603583752099	0.19342495966325
6217	FRRS1	AMPL427492	391059	0.0178330298462668	0.394657813488237	7.24152268813231	0.0107757012777425	0.193465685319082
1219	ATXN10	AMPL13463058	25814	-0.00426212730919677	7.22312471241881	7.23795809736242	0.0107934293432602	0.193549083277808
12777	PELI3	AMPL34358225	246330	-0.00767512368262319	5.69570012787262	7.2144144527679	0.010911312076095	0.195426090621973
14794	RRM2	AMPL5612106	6241	-0.0647382230160701	2.39062154072531	7.20159730063557	0.0109760693039557	0.196113256799375
2303	C6orf58	AMPL35859	352999	0.0367798644984581	1.14111965523571	7.20157319746102	0.0109761914715346	0.196113256799375
11857	NUSAP1	AMPL30951466	51203	-0.0591340666450165	1.59182090057688	7.18602911569205	0.0110552827362094	0.197288121591654
4539	DKK3	AMPL31157081	27122	0.0108208658148932	4.67250377732195	7.17337187474891	0.0111201383697662	0.198079262887643
16776	TARS	AMPL34777094	6897	-0.00597031185542844	7.35591029924054	7.17110340021295	0.0111318052411168	0.198079262887643
1623	R3HCC1L	AMPL24735468	27291	-0.00608395482897934	4.47078161755012	7.16873532469948	0.01114399842392	0.198079262887643
12883	PHF17	AMPL20660012	.	0.0053022366250411	5.06155385284362	7.16624692685813	0.011156826638223	0.198079262887643
6657	GNAI2	AMPL11061138	2771	-0.00543028892771278	9.28914976099943	7.16436070072456	0.0111665611226372	0.198079262887643
5723	FAM89B	AMPL2559179	23625	0.00782677211989448	3.35187318635958	7.15772206623058	0.0112008947471833	0.198450343580634
2959	CD44	AMPL5314975	960	0.0194506095256059	2.06473494736575	7.15243916537271	0.0112282980057623	0.19869789557087
19287	ZNF572	AMPL35997093	137209	0.0175586165652734	0.13044886032369	7.14876849629904	0.0112473808520724	0.198797792503655
14402	RGS16	AMPL10633967	6004	0.0205929170900527	7.2685276418691	7.14158914475414	0.0112848054272293	0.199221254761851
10636	MIOX	AMPL33837921	55586	0.0293501888963545	-0.490733935655799	7.12603620181334	0.0113663405525696	0.200000835063007
3646	COL22A1	AMPL35959739	169044	-0.026642682205485	0.370928360655645	7.12497969634872	0.0113719021628155	0.200000835063007
847	ARF5	AMPL8457203	381	-0.00936875731189048	8.11064173652292	7.12286546039109	0.0113830406328952	0.200000835063007
6892	GPX4	AMPL1878496	2879	0.00488765975594792	7.39305019844776	7.11250467213226	0.0114377946717114	0.200724477311149
6261	FURIN	AMPL8169189	5045	0.00687168389113661	6.45212467691095	7.10794289845689	0.011461992305818	0.200745200131099
8122	IVNS1ABP	AMPL28549422	10625	-0.00627407841579185	6.71410930706369	7.10716685855614	0.011466114242989	0.200745200131099
2860	CCNE2	AMPL16718891	9134	-0.0308586858460196	0.334038210655853	7.10079896375243	0.0114999976745918	0.201100432148831
8537	KLHDC8B	AMPL17378045	200942	-0.00779881843339563	2.94904163460961	7.09796733611273	0.0115150993231948	0.201126776136179
302	ADCY3	AMPL28097297	109	-0.00746016637247437	4.45541958759298	7.09151314767001	0.0115496007001461	0.201491500893823
10623	MIDN	AMPL15824289	90007	0.0109650079437952	3.31938212849269	7.08508484863418	0.0115840743591923	0.201683335363527
4200	DAB2	AMPL7260755	101926921.2	0.0118691248286083	3.9481924978939	7.08282869556587	0.0115961999060949	0.201683335363527
18058	TXNIP	AMPL27978661	10628	0.00720503951245598	8.31974279990763	7.08173862584584	0.011602063311202	0.201683335363527
4990	EHF	AMPL6787015	26298	0.0103597945978143	6.22538483791281	7.07931191653597	0.0116151278714158	0.201683335363527
4184	CYS1	AMPL3556964	192668	-0.0133067393911721	3.48778709140481	7.06701126134236	0.0116815944694351	0.202599658359698
4687	DOCK4	AMPL24723128	9732	0.00631099665371167	3.32832246609833	7.06233940868418	0.0117069460641102	0.202801592590687
808	APOL3	AMPL35071303	80833	-0.0107583208382913	2.38031677152713	7.04761940945453	0.0117872117147223	0.203798930200348
10329	MARVELD1	AMPL14705744	83742	-0.00761954480344	5.20543755399239	7.04673190303231	0.0117920700453899	0.203798930200348
1280	B4GALNT3	AMPL16836352	283358	-0.010242359438439	5.21884687020429	7.04284650718679	0.0118133646342768	0.20392872392006
8552	KLHL23	AMPL35861515	100526832.2	-0.00809364372024072	4.69684712978127	7.03828718234767	0.0118384056417491	0.204021316483753
14207	RBFOX3	AMPL4090833	146713	0.0256038163273724	0.189934645440498	7.03297675562429	0.0118676439975126	0.204021316483753
316	ADH1C	AMPL5308544	126	0.0316129609837662	0.612572429804378	7.03226751013145	0.01187155487348	0.204021316483753
16821	TBC1D15	AMPL36065390	64786	0.0122492150918633	3.06706745774639	7.02888584394787	0.0118902209391666	0.204021316483753
10047	LRRK2	AMPL21521786	120892	0.0181148342958551	2.38170643494694	7.02798580777631	0.0118951942692222	0.204021316483753
7307	HIST1H2AH	AMPL18686133	85235	-0.0434369336138251	4.36380462078956	7.02685005286811	0.0119014733084682	0.204021316483753
3978	CTHRC1	AMPL35213541	115908	0.0152465650824198	2.02153871505903	7.01096056820924	0.0119896939711464	0.205295755334652
13077	PLAC8	AMPL3124295	51316	0.0104213594336206	5.03270667185555	7.00837108515843	0.0120041377827009	0.20530545012402
2849	CCNA2	AMPL6726019	890	-0.0395754509837446	1.84647023908465	7.00393583183785	0.0120289206365538	0.205457907933084
13840	PTGES3	AMPL13268836	10728	-0.00409390386492793	8.15644787539338	6.99735267379722	0.0120658070114914	0.205457907933084
13246	POF1B	AMPL14068820	79983	0.0175382258392825	3.33497881805997	6.99719442610921	0.0120666951943463	0.205457907933084
11905	ODC1	AMPL7067308	4953	-0.00717645817931449	6.89777776609267	6.99685444355978	0.0120686036226747	0.205457907933084
11538	NKX6-2	AMPL18162167	84504	0.0246081954251441	0.359546349989738	6.9903597560547	0.0121051228417137	0.205842744046336
97	ABL1	AMPL28966626	25	-0.00430616260282825	5.8160474167378	6.98456541116087	0.012137804579553	0.2059367744774
8474	KIF26A	AMPL31057460	26153	0.0228536378057701	0.589178343507337	6.98444351496417	0.0121384931285854	0.2059367744774
4306	DDAH1	AMPL12058845	23576	-0.0060610101840993	6.14641717878829	6.97821741959463	0.0121737181971797	0.20629780871601
12866	PHACTR2	AMPL5481952	9749	-0.0114572990049169	1.88623625015761	6.97387785117097	0.012198335082987	0.206478454482506
20239	LOC285419	AMPL19253958	.	-0.0101240399197836	2.67184000350045	6.97003605661725	0.0122201730295357	0.206611702627372
4528	DKFZP434H168	AMPL19634731	.	-0.0093000840057347	2.5978899973216	6.96756810139041	0.0122342238683952	0.206613136882464
8094	ITGBL1	AMPL30448185	9358	0.0114095458949057	4.4006427821838	6.96080132240611	0.0122728386262054	0.207028933450493
5466	FAM135B	AMPL33665868	51059	-0.0111003348767797	3.76986182393718	6.95447310280389	0.0123090695910216	0.207291501936173
3107	CDKN2D	AMPL11711773	1032	-0.00989778761840337	3.99172618975145	6.95319037740437	0.0123164276194333	0.207291501936173
17685	TRANK1	AMPL25400028	9881	-0.0112134966987997	2.12334811955868	6.94858649539473	0.0123428756768643	0.207500571322194
4529	DKFZP434I0714	AMPL38199503	.	-0.00699444129100394	4.40773148161365	6.94586316763177	0.0123585492612926	0.2075282381062
16015	SNORA5A	AMPL19897616	654319	-0.0187788857621824	5.5874215055136	6.94107976763	0.0123861311355354	0.207755582788108
5148	ENPP5	AMPL34786831	59084	0.014508017726767	5.35915290446224	6.9381348992275	0.0124031447179869	0.207773959819618
266	ADAMTS15	AMPL34751805	170689	0.0177373575428821	0.183824239746969	6.93603090240464	0.0124153157009965	0.207773959819618
11830	NUMBL	AMPL27317997	9253	0.0105523881539956	4.95994259187365	6.92717806697455	0.0124666678562854	0.208397609339985
13264	POLE4	AMPL31388763	56655	0.0127835938020948	0.679754717983133	6.92205409190075	0.0124964947642461	0.208660432891938
14811	RSAD2	AMPL17796984	91543	-0.0112522238497331	1.80189413167292	6.91809536895871	0.0125195913428315	0.208810410739402
4894	ECE2	AMPL24986599	9718	0.0161312736068403	3.74883412452729	6.91335062705183	0.0125473344640049	0.208945661880182
14386	RGMB	AMPL114107	285704	-0.00773967208468541	4.20103691268343	6.91130669031756	0.0125593060396548	0.208945661880182
8942	LGR4	AMPL30706365	55366	0.00665205935546652	4.94563201324803	6.90947045393718	0.0125700715880331	0.208945661880182
4152	CYP2E1	AMPL2549655	1571	0.0295104889477032	-0.110597626935502	6.89645298865406	0.0126466765902069	0.209883082023038
12861	PGR	AMPL2778761	5241	-0.00728869036979315	6.33101161090168	6.89507072515506	0.0126548404193964	0.209883082023038
15999	SNORA30	AMPL20448577	677813	-0.0145272397717626	2.00043305454697	6.88888922658061	0.0126914187233696	0.210254029779988
20050	FAM226A	AMPL18908554	203429.6537	-0.0104781842454599	2.4629898911904	6.88596194049605	0.0127087803478815	0.210302896809348
19227	ZNF493	AMPL2237999	284443	0.011252048876552	2.53650535656961	6.88306961153662	0.0127259597889378	0.210302896809348
20630	SKIL	AMPL4784269	6498	0.00829361732809923	5.01303801161244	6.88121063166898	0.0127370147046895	0.210302896809348
9457	LOC100507564	AMPL37657041	.	0.0107925402830715	1.25979251015118	6.87464193542417	0.0127761601824446	0.210559810579986
10587	MGC16121	AMPL19688257	.	0.0259240482602251	0.288415845695433	6.87382456565062	0.0127810402798991	0.210559810579986
16483	STAU2	AMPL8792261	27067	-0.00703374034581585	4.69720149415066	6.86643703396977	0.0128252387206201	0.210911224755312
41	ABCA8	AMPL13251723	10351	0.0162394467058724	0.695486404628318	6.86411427517633	0.0128391694453016	0.210911224755312
16882	TBXA2R	AMPL22157467	6915	-0.0130820146474914	1.64032324333985	6.86040846234669	0.0128614288074585	0.210911224755312
5524	FAM174B	AMPL21028864	400451	0.00852099418173171	6.18298296502718	6.85941407766758	0.0128674087623785	0.210911224755312
11455	NFIA	AMPL4774623	4774	0.00724427712632326	6.33220548362122	6.85497504321807	0.0128941404700047	0.210911224755312
15371	SH3PXD2B	AMPL2485537	285590	0.00932464044200853	3.96599290421873	6.85161261946762	0.0129144287141222	0.210911224755312
12943	PIGC	AMPL18130756	5279	-0.00557315679304924	5.84010266829276	6.85157868522697	0.0129146336423912	0.210911224755312
1368	BCL2	AMPL1657954	596	0.0159967735288761	1.01481124061052	6.84995195078352	0.0129244615757481	0.210911224755312
8382	KIAA0754	AMPL25760401	643314	-0.00793487215542805	4.17218152579573	6.84892334602	0.0129306800630707	0.210911224755312
1574	BTG3	AMPL12805067	10950	0.0151557928050786	4.69629203723724	6.84030667537279	0.0129828994917536	0.211529752291854
2684	CCDC110	AMPL34528146	256309	0.0140702829076119	3.99095180233232	6.83486663188115	0.0130159847235956	0.211746772485559
6446	GCLC	AMPL9689011	2729	0.0137719780707719	3.29895338726121	6.83341224355681	0.0130248454077233	0.211746772485559
8876	LCP2	AMPL27141444	3937	0.0170413375674917	1.24949875727532	6.82993705645647	0.0130460439090169	0.21178325146099
11321	NCOR2	AMPL27417266	9612	0.00589352354235638	6.62119293627248	6.82661303002686	0.013066355146437	0.21178325146099
3229	CERS5	AMPL36139890	91012	-0.00609391360448165	5.544433519799	6.82601128210139	0.0130700357296122	0.21178325146099
9190	LINC00552	AMPL18810463	100130386	-0.0213471437409321	0.59604709272961	6.81938698091313	0.0131106271473945	0.212208553630804
8393	KIAA1024	AMPL25110802	23251	0.0185940235371769	4.04005514003497	6.80919882696064	0.0131733221426974	0.212607164222464
18457	VPS25	AMPL14087378	84313	-0.00530545204049855	6.0225203486157	6.80687851245167	0.0131876458452338	0.212607164222464
10494	MEMO1	AMPL32630708	51072	-0.00536987962206589	6.12960489318821	6.80271934763318	0.0132133631376443	0.212607164222464
20608	RRN3P2	AMPL20260802	.	0.0169484973443402	0.885661290969686	6.8006639973832	0.0132260919103815	0.212607164222464
7283	HINFP	AMPL21767320	25988	-0.00623735359407254	3.62061396421967	6.79662044865603	0.0132511721963272	0.212607164222464
8639	KRT23	AMPL30546710	25984	0.0311204368512604	-0.188970453764593	6.79621206865455	0.0132537080408264	0.212607164222464
18230	ULK1	AMPL11203527	8408	0.00679556701750884	4.87667833313392	6.79560491894388	0.0132574791175458	0.212607164222464
3105	CDKN2B	AMPL18141488	1030	0.0134676616735304	1.83865282228124	6.79559490626815	0.0132575413171241	0.212607164222464
3829	CRHBP	AMPL8938683	1393	-0.0147893447896975	1.07791306953473	6.79445982061588	0.0132645946043892	0.212607164222464
3068	CDK1	AMPL10174522	983	-0.0383255813555701	2.91819534595002	6.79121741898974	0.0132847648008223	0.212700011323988
6355	GALNT1	AMPL31588684	2589	-0.00683548630900406	5.80333133602392	6.77707191713239	0.0133731482627408	0.213883627458365
18921	ZFP112	AMPL6140734	.	-0.00736165785833814	3.42364265760419	6.77239646792849	0.013402500522366	0.214038138220766
4113	CYBB	AMPL3460804	1536	0.0184906338866696	2.68257421627793	6.77092623923108	0.013411744905411	0.214038138220766
6787	GPR113	AMPL6284039	165082	-0.0213735712763311	1.70789185372211	6.76127442432258	0.0134726038136168	0.214567881974795
7066	GYLTL1B	AMPL34964123	120071	-0.0101661271570038	4.65809752184571	6.75954644145643	0.013483530901521	0.214567881974795
19769	NREP	AMPL5262946	9315	-0.00931554495556646	3.93166221335482	6.75876903022855	0.0134884500633067	0.214567881974795
5337	EXOSC5	AMPL32591384	56915	0.010466109198154	2.29186284343499	6.75081076723735	0.0135389183927369	0.215139375619924
752	AP2S1	AMPL28682469	1175	-0.0057928741981269	5.97761959037151	6.74734818212769	0.0135609403659702	0.215141013300279
17624	TPD52L1	AMPL7408682	7164	0.0245697633973367	-0.204619300595795	6.74540611573332	0.0135733087793936	0.215141013300279
5510	FAM168A	AMPL25628951	23201	0.00601085633608285	4.62477224622319	6.74394082595771	0.0135826488050872	0.215141013300279
18724	XPNPEP3	AMPL35414100	63929	0.00899044001606746	3.66283598176325	6.72729500164119	0.0136892404123305	0.216269315375033
11824	NUDT9	AMPL34850614	53343	0.00574461526423921	6.94242884741998	6.72579073738906	0.0136989173350356	0.216269315375033
10015	LRRC48	AMPL14457590	83450	0.0103803640288002	3.03419146464578	6.7228966019262	0.0137175560529286	0.216269315375033
8614	KPTN	AMPL12697812	11133	-0.0113475497182973	1.89080692731853	6.72233884093013	0.013721151270423	0.216269315375033
14825	RSPO1	AMPL8525080	284654	0.0356056664933496	-0.613948336240915	6.72050140314182	0.0137330022240524	0.216269315375033
17711	TRERF1	AMPL17357263	55809	-0.00530457645544	4.11834639513197	6.71917020052916	0.013741595001523	0.216269315375033
4114	CYBRD1	AMPL15065157	79901	0.00896107973264385	4.72860589544232	6.71606039892876	0.0137616910636423	0.216355427837964
6234	FST	AMPL25686021	10468	0.0337906255825303	-0.496624736853678	6.70280166135363	0.0138477277025134	0.217476946529707
18231	ULK2	AMPL25149100	9706	-0.00613408490861807	3.41041152709148	6.6965852510833	0.0138882659733986	0.217882297784156
19759	C2	AMPL4633389	717	0.0226348689429535	0.794185721510391	6.69274071368894	0.0139134009202669	0.218045395354268
10011	LRRC43	AMPL3453746	254050	-0.012782951348	0.750880534583478	6.68567957596962	0.0139596934084643	0.218410994239775
1619	C10orf2	AMPL35869985	56652	-0.00802224064291827	2.58462879446572	6.68468051285961	0.0139662566277428	0.218410994239775
20659	SNORA7B	AMPL20957798	677797	-0.0153275149307529	4.24598338282242	6.675041471427	0.0140297503906529	0.21917225689474
1359	BCCIP	AMPL16466412	56647	-0.00429232967819204	6.42006334712441	6.67174713208451	0.0140515220379674	0.219280819651572
13094	PLCD3	AMPL16898671	113026	0.013916848716451	0.702952344893337	6.66565158348329	0.0140919025246025	0.219543462869483
2892	CCT2	AMPL29044682	10576	-0.00478729631482334	5.76273501695498	6.66472792568617	0.0140980322918757	0.219543462869483
10263	MAP3K4	AMPL28602471	4216	0.0213813553221853	1.12525040244875	6.66189558639857	0.0141168467877318	0.219583705463356
15114	SEC14L2	AMPL13105755	23541	-0.0127165836769188	1.75385542380205	6.6598725340185	0.0141303019873675	0.219583705463356
13147	PLEKHO1	AMPL31130090	51177	-0.0123717419818836	0.731766038040734	6.64870247552707	0.0142048429577843	0.220510437269109
1135	ATP13A4	AMPL14090937	84239	0.028078731447789	0.0337891924341683	6.6428394366502	0.0142441384064738	0.220721706877558
15066	SCRG1	AMPL12948686	11341	0.0235683605735969	-0.200915176305151	6.64222074195939	0.0142482918796855	0.220721706877558
10963	MT1G	AMPL29528614	4495	0.0382863547985752	2.9134614237143	6.63780657858988	0.014277963367552	0.220821419371067
10203	MAGI1	AMPL2316328	9223	0.0055860205670208	4.53059666618084	6.62973528633732	0.0143323902308991	0.220821419371067
4013	CTSS	AMPL29536018	1520	0.0173778683690165	2.39685297012567	6.62860946310116	0.0143399997325875	0.220821419371067
2948	CD34	AMPL886141	947	-0.00899769157587224	5.62315857363699	6.62804712589061	0.0143438022337663	0.220821419371067
16500	STK16	AMPL2230785	8576	-0.00563968910538333	4.85543172189028	6.62800131448377	0.0143441120565561	0.220821419371067
4255	DCAF16	AMPL32568485	54876	-0.00658170197407588	5.97790477926933	6.62595242860858	0.0143579760703913	0.220821419371067
1527	BRI3BP	AMPL17881715	140707	-0.00653059945206516	4.45371097373118	6.62286592132081	0.0143788885749115	0.220821419371067
20443	NIPSNAP3A	AMPL25442101	25934	-0.00476825898491682	5.40219828080643	6.62237781508943	0.0143821987281875	0.220821419371067
14200	RBBP7	AMPL7034491	5931	-0.00416186027473464	6.25484135102846	6.62136551391226	0.0143890663967628	0.220821419371067
5359	F13A1	AMPL2090145	2162	0.0138608526361641	4.04814940127158	6.61553144613388	0.0144287150078086	0.220857563535419
18254	UNC93B1	AMPL15527476	81622	0.00854174979155873	3.13793900770296	6.61445549502707	0.0144360400946476	0.220857563535419
19039	ZNF187	AMPL35307549	.	-0.00517436640399087	3.89913674270344	6.61443081136597	0.0144362081883703	0.220857563535419
17658	TPT1	AMPL9316280	101928826.7	0.00498576446872648	11.2965964374008	6.61222306204383	0.0144512513294951	0.220859310091478
19544	ZWINT	AMPL16411069	11130	-0.0209319826060992	2.42428641227782	6.5961798172549	0.0145610761723909	0.222239190884845
10961	MT1E	AMPL18286262	4493	0.020834263041016	4.96045546905152	6.59465166710658	0.0145715840988441	0.222239190884845
16043	SNORD15B	AMPL22522673	114599	-0.0229808439892797	5.7697259420904	6.59075660883976	0.0145984044916686	0.222418945468327
13471	PPP2R4	AMPL37400701	5524	-0.00586294335251951	6.43642254332237	6.57886234871541	0.0146806357318461	0.222889564337756
13036	PKIA	AMPL22413680	5569	0.00732662744854709	5.16274867266446	6.57767278839252	0.0146888872479324	0.222889564337756
11186	N4BP2L2	AMPL17468937	10443	0.0121490670002694	5.36036000770569	6.57689322807729	0.0146942974694458	0.222889564337756
346	ADRA2C	AMPL5645348	152	-0.0109884118020756	2.30045220825895	6.57553818946323	0.0147037066842773	0.222889564337756
2824	CCL11	AMPL11228701	6356	-0.0281872881276075	4.09152122316303	6.57540606379458	0.0147046244959883	0.222889564337756
11626	NOTCH2	AMPL37037802	4853	0.0131617762351274	3.00134834798318	6.5728215197591	0.0147225904892346	0.222933473590315
5421	FAM111B	AMPL21916698	374393	-0.0590353413206064	0.901685770580668	6.56600293400269	0.0147701024898376	0.22322305118
7278	HIGD1B	AMPL33147836	51751	-0.0127132675616841	1.32495463701993	6.56159974486657	0.0148008719188256	0.22322305118
8269	KCNMB2	AMPL16577764	10242	0.0100090312447469	2.63852926149766	6.56078769532999	0.0148065540650319	0.22322305118
13639	PROS1	AMPL6538626	5627	0.0128474000154719	4.93210885738683	6.56003026607708	0.0148118561401434	0.22322305118
10157	MAD1L1	AMPL1089259	8379	-0.00763602747743435	3.24314254212605	6.55927315243679	0.0148171580545329	0.22322305118
8674	KRT80	AMPL21107773	144501	0.0233831534238265	0.651844121879931	6.55525176809144	0.0148453533650717	0.223336685171953
15750	SLC39A9	AMPL33364883	55334	-0.00482521479408503	7.18872207494133	6.5538929273449	0.0148548937548467	0.223336685171953
15502	SLC12A5	AMPL4833177	57468	0.0143347881447107	0.519969972625186	6.54278976541809	0.0149330972879661	0.223966056905226
1065	ASRGL1	AMPL4933137	80150	0.0239917417574136	0.90183560098104	6.54036505717541	0.0149502344416529	0.223966056905226
19337	ZNF642	AMPL20957600	.	-0.00984691303551538	2.22754661881063	6.54007704207029	0.0149522714617045	0.223966056905226
14644	RPA1	AMPL11135645	6117	-0.00574525917272653	5.5709793033386	6.5370137246759	0.0149739556815195	0.223966056905226
16009	SNORA52	AMPL20757147	619565	-0.0190670949138487	3.67432571594809	6.53608737427281	0.0149805196971995	0.223966056905226
5395	FAIM2	AMPL12678885	23017	0.0193668419538672	2.71780077531926	6.5350901604809	0.0149875893156803	0.223966056905226
16022	SNORA67	AMPL20453184	101928634.3	-0.0133358535190396	2.24004415395366	6.52907244299157	0.0150303276835934	0.224378070384542
16003	SNORA42	AMPL21208230	677823	-0.0208399912484411	2.77980990531015	6.51802460824508	0.0151091333672258	0.225327136123729
12656	PCSK1	AMPL3245846	5122	-0.00681434112444611	9.87882027115906	6.50111798458373	0.0152305957395178	0.22688527606013
10679	MLF1IP	AMPL14080407	.	-0.0326859417826582	0.994759696766795	6.49746311045043	0.0152569918507759	0.22688527606013
19770	C5orf25	AMPL21478095	.	-0.00554945403695514	5.19582086952682	6.49709929040502	0.0152596221224706	0.22688527606013
15858	SLCO4C1	AMPL18246971	353189	-0.0145340139137458	1.69675676331917	6.49362237789725	0.015284783511034	0.226914610432194
16929	TCP1	AMPL14996372	677812.69499999995	-0.00414464767033888	7.32783926660423	6.49258882881042	0.0152922716372109	0.226914610432194
16702	TAAR1	AMPL16444717	134864	-0.0181543427816562	2.54001345886873	6.48668886806534	0.0153350931472814	0.227288546514997
16005	SNORA47	AMPL19894531	677828	-0.0141049440001339	4.32794539970386	6.4830712117734	0.0153614138868114	0.227288546514997
12658	PCSK4	AMPL33365172	54760	-0.0140867304480872	-0.0510669655993234	6.47488278568569	0.0154211702612696	0.227288546514997
20440	NEURL3	AMPL18992728	93082	0.0178568696755161	0.601267762670354	6.47321176633221	0.0154333956170635	0.227288546514997
7026	GTF3C4	AMPL13798585	9329	-0.00565736042911492	5.99724202439985	6.47187769293468	0.0154431633553432	0.227288546514997
8248	KCNJ5	AMPL3889813	3762	0.0290761344324558	1.37539224978811	6.47066314473089	0.0154520617682692	0.227288546514997
13360	PPAP2C	AMPL16987001	8612	0.023970754640031	0.903248163101615	6.46815045321591	0.0154704886414074	0.227288546514997
16252	SPIN4	AMPL1822375	139886	-0.00652587650509022	4.901116604604	6.46717397513251	0.0154776560661169	0.227288546514997
12677	PDCD4	AMPL26579704	100616113.3	0.00819488860618597	9.83244060600479	6.46708551632393	0.0154783055377807	0.227288546514997
18431	VIPR2	AMPL10108660	7434	0.0252923935972917	0.23170391576902	6.46683930353023	0.0154801134068528	0.227288546514997
3689	COMP	AMPL1649342	1311	0.0378046387476823	4.05122773980161	6.46597368586378	0.015486471196912	0.227288546514997
6696	GNPTG	AMPL13859477	84572	0.00593279663082313	6.05849547972743	6.45851087885686	0.0155414011629153	0.227868670767264
3092	CDK8	AMPL8999838	1024	-0.00658771997491031	5.74530027919047	6.44782973420712	0.0156203861969899	0.228632265566392
20365	STXBP5-AS1	AMPL38323843	729178	0.0209208993291456	3.85646605302547	6.44728990180282	0.0156243896503732	0.228632265566392
18604	WDR82	AMPL13991545	80335	-0.00432723512885786	6.9450228451678	6.43904279569288	0.015685689068638	0.229302454625919
3985	CTNNB1	AMPL10735165	1499	-0.00478556441939461	8.62867242177533	6.43356705249867	0.0157265328860392	0.229616978541067
8334	KDR	AMPL7318204	3791	-0.00917465771986263	5.86059613777577	6.43199951909656	0.0157382463323403	0.229616978541067
11574	NME9	AMPL16489513	347736	0.0114776618907263	1.15496674996799	6.41836090153472	0.0158405600579758	0.230882015268664
18713	XKR4	AMPL17627219	114786	-0.00897931598168972	2.4044942519207	6.41164874839619	0.0158911767350962	0.231261428819904
711	ANP32AP1	AMPL20453105	723972	-0.015997458425282	0.944747104432432	6.41076482961654	0.015897855421782	0.231261428819904
18884	ZDHHC14	AMPL15173869	79683	-0.00784883796441828	5.75834935127789	6.40546022457624	0.01593799956501	0.231533040474117
2209	C4orf34	AMPL17004951	.	0.00711094026228539	6.41819202047762	6.40416369814904	0.015947828054828	0.231533040474117
16740	TAF4B	AMPL28715132	6875	0.0177116153127053	0.367066898036506	6.39842678608638	0.015991396146181	0.231937955477061
10673	MKS1	AMPL32790679	54903	-0.00541175447988695	3.35369626993925	6.39070744342361	0.0160502225810911	0.232563166370874
4789	DTL	AMPL33518527	51514	-0.0401646406247505	0.553231333816373	6.38824023533242	0.0160690736002889	0.232608488104378
16408	SSRP1	AMPL8092829	6749	-0.00450322828146774	7.37187308587275	6.38070733722843	0.0161267778726839	0.233215593204776
12579	PBK	AMPL31636523	55872	-0.0662364647675704	0.526482698629333	6.36559328463197	0.0162432326327485	0.234248627272686
16214	SPC24	AMPL21589024	147841	-0.0461000659699022	0.79777492910812	6.3652725281647	0.0162457139098132	0.234248627272686
12558	PARVB	AMPL12765120	29780	0.00738290109325464	4.76967183812875	6.35391870787907	0.0163338081376312	0.235210347508317
19061	ZNF22	AMPL13200375	7570	-0.0128256229930326	3.70346808941372	6.35258250626878	0.0163442096281296	0.235210347508317
7603	HSPA6	AMPL8417521	3310	-0.0165117902520518	1.81523774089834	6.34919232292985	0.0163706322164268	0.235361645296227
14985	SCAMP1	AMPL30309359	9522	-0.00433731554595032	6.36378171758445	6.34230113302877	0.0164244835548356	0.235716751673867
6459	GDAP1	AMPL32715303	54332	-0.00623334360464929	6.64256461654257	6.34195438815249	0.0164271982544111	0.235716751673867
14512	RNASE2	AMPL9813709	6036	0.0323858632078485	0.645194922701313	6.33826952951361	0.0164560773563876	0.235902333731006
5661	FAM63B	AMPL4586897	54629	0.0110204654191457	3.20417760531872	6.33580685203258	0.0164754085300461	0.235922257447062
14029	RAB3C	AMPL34525998	115827	0.00977058402394983	4.17846315102775	6.33402284874943	0.016489427675714	0.235922257447062
15584	SLC24A1	AMPL28507762	9187	-0.0105253288713553	1.77785378789495	6.33143282940945	0.0165098036532292	0.235922257447062
16828	TBC1D22A	AMPL25759131	25771	0.00756549423628339	5.62088891939038	6.32997864368725	0.016521255827711	0.235922257447062
8787	LACTB2	AMPL33172998	51110	0.0175524133440445	1.53322734946336	6.32155805033796	0.0165877397395999	0.236643222476027
5125	ENAM	AMPL14037865	10117	-0.00975234711724324	4.5001540192343	6.31729549018027	0.0166215045477457	0.236896472330781
6106	FMO3	AMPL12591325	2328	0.0233951151265438	0.339170556565058	6.31229469901081	0.0166612118167115	0.23723384756153
11204	NAALADL1	AMPL26902494	10004	-0.00879513130823966	2.23924242012417	6.3060200922262	0.0167111785577606	0.237465776444478
16004	SNORA46	AMPL20290259	677827	-0.019637448387359	3.44504335760638	6.30535996084289	0.0167164448106879	0.237465776444478
4559	DLK1	AMPL30120840	8788	0.0227306149824196	7.6213943658674	6.30420600099429	0.0167256549314009	0.237465776444478
803	APOE	AMPL4845231	348	0.0128271770517219	4.83979399201401	6.30190300451632	0.0167440522837588	0.237499050322079
131	ACBD7	AMPL5908011	414149	-0.0222166572580376	0.989188763849838	6.29377553675252	0.0168091531411347	0.237923961839049
5493	FAM160A1	AMPL1186946	729830	0.00875070661539663	2.45132607766633	6.29342748292106	0.0168119471494329	0.237923961839049
10882	MRPL55	AMPL17833767	128308	-0.00807716131210783	3.86454876775091	6.2921437605072	0.0168222565961637	0.237923961839049
3020	CDC42EP3	AMPL30010081	10602	0.0070846500856104	6.45950500732648	6.28967270201716	0.0168421206687541	0.237977395581231
4660	DNASE2B	AMPL35014048	58511	0.0191767328284692	3.4824785109016	6.28300132998198	0.0168958765375581	0.238509157916636
3275	CHCHD1	AMPL22061872	118487	-0.0126850077976662	0.118983168333777	6.28093868792264	0.0169125341990918	0.238516712050871
3108	CDKN3	AMPL28832730	1033	-0.0437634977373057	2.33079188954312	6.27305977656702	0.0169763270496147	0.23918836416381
6891	GPX3	AMPL10492034	2878	0.0100618842292288	8.52184548698536	6.26362500578564	0.0170530597134541	0.239912190594259
15912	SMARCE1	AMPL7427831	6605	-0.00440559054985694	8.28247225004735	6.26275747192951	0.0170601341425686	0.239912190594259
12698	PDE4D	AMPL5367569	5144	-0.00525589349732754	7.5176545131792	6.254657773785	0.0171263376496581	0.240614472164332
1138	ATP1A2	AMPL3201885	477	0.0167316968039347	0.728747483560807	6.25052414816352	0.0171602311911971	0.240861916738681
13847	PTGS1	AMPL2034655	5742	0.0186711032271107	1.06170985315061	6.24155516733117	0.0172340218162217	0.241496629437579
13568	PRICKLE2	AMPL22441891	166336	0.00673663696811083	4.10525705048174	6.24106077855048	0.0172380992757931	0.241496629437579
19934	FXYD6	AMPL9088949	100533181.5	-0.00914131299239213	7.3373445916164	6.23882612257105	0.0172565425684265	0.241526292107191
7931	ING4	AMPL4145714	51147	-0.00775373912343825	3.97802764123267	6.23186484068888	0.0173141330682709	0.24194925068652
10406	MCM3	AMPL7305895	4172	-0.00729468229672395	4.8964159950269	6.23122086359611	0.0173194711691919	0.24194925068652
14734	RPS14	AMPL197356	6208	-0.0130959794545112	2.824036941922	6.22666051552458	0.0173573241092565	0.242239590957323
7839	IL18	AMPL8465094	3606	0.0195846164329443	1.79730219169211	6.22477474770567	0.0173730029745653	0.242239590957323
16333	SRD5A1	AMPL5562052	6715	0.0101143351338622	6.47669528464032	6.21017354018452	0.0174949217950651	0.243709861616001
17394	TMEM38B	AMPL32546518	55151	0.00780937486493825	4.3998391363559	6.2056851949279	0.0175325848272086	0.24400476005054
16761	TANC2	AMPL13837756	26115	-0.00593378275382838	5.68558812115421	6.19660888571586	0.017609015128486	0.24483812952145
15993	SNORA24	AMPL20728384	.	-0.0160065942506192	5.24240566086411	6.19218386610084	0.017646408224859	0.244927405187116
12526	PAQR5	AMPL30975043	54852	0.026914530189003	0.387067084818583	6.19193099799256	0.0176485476496867	0.244927405187116
16175	SPAG5	AMPL27024407	10615	-0.0299325244414849	1.59926105244245	6.18246402871258	0.0177288464927387	0.245603200212541
11104	MYH10	AMPL27042970	4628	-0.0047599090318127	6.63446603159632	6.18227592598128	0.0177304459799238	0.245603200212541
915	ARHGEF5	AMPL27015853	7984	-0.011162329738237	3.79363180892264	6.17562094622723	0.0177871356301138	0.246157983640695
18955	ZFYVE9	AMPL29359476	9372	-0.00432061481918032	6.33226796295878	6.17107305186181	0.0178259891154069	0.24646512427414
9364	LOC100506023	AMPL37912971	.	0.00710012457899429	3.32989737872362	6.16758931832454	0.0178558133947374	0.246646968591732
4756	DRD2	AMPL1616238	1813	-0.0162590239765753	0.522104260971894	6.16141083908907	0.0179088402979464	0.246865440010628
13572	PRIMA1	AMPL17463233	145270	0.0212985651088417	-0.122041957795183	6.16137449848085	0.0179091526954603	0.246865440010628
684	ANKRD53	AMPL1609624	79998	0.0131609526816102	1.39527417219525	6.15991661800647	0.0179216900480881	0.246865440010628
5845	FBXW4	AMPL34886093	6468	-0.00494541950161489	8.04353908176053	6.15619659832792	0.0179537242036145	0.246969310746132
4225	DARS2	AMPL31565533	55157	0.0071409890226764	3.12731552150452	6.15516500507781	0.0179626185185101	0.246969310746132
9391	PXN-AS1	AMPL37577178	100506649	-0.0054222330116406	2.98139828096955	6.14920731595569	0.0180140786159492	0.247446870050466
13195	PMEPA1	AMPL33776471	56937	0.011523334249047	3.2748442551848	6.14095715808336	0.0180856037374596	0.248198906949886
14298	REC8	AMPL3974132	9985	-0.0101820434495783	4.43462998177676	6.1347294716901	0.0181397985021132	0.248636850794724
18433	VKORC1	AMPL36939740	79001	0.00493355439865445	8.00043679340903	6.13343002223129	0.0181511287588416	0.248636850794724
13941	PXDC1	AMPL22084708	221749	0.00795227402873391	3.03764491208285	6.12860451134222	0.0181932707939242	0.24881094256172
6265	FUT11	AMPL17693580	170384	-0.00605376422204487	5.6734607740285	6.12812380973523	0.018197474641867	0.24881094256172
10348	MATN3	AMPL8010366	4148	-0.0175097005876728	0.62091555395651	6.12051821546493	0.018264127439483	0.24949169098773
2949	CD36	AMPL3795622	948	0.0126817273777322	5.31493923133053	6.11801519641297	0.0182861207852932	0.249561689019952
15659	SLC2A10	AMPL14410737	81031	0.0131431750859854	1.10020248051383	6.11427165752185	0.0183190677554278	0.249780910943593
6921	GRIA3	AMPL5620010	2892	-0.00595648878522902	5.54672025378921	6.11206060669196	0.0183385574419033	0.24981640773068
758	AP3S1	AMPL9716384	1176	0.0130798451926043	2.87694580207143	6.10212189223667	0.0184264415607956	0.250782683027056
19207	ZNF461	AMPL17255651	92283	-0.00624291955965934	4.23833269856395	6.09688396054404	0.0184729418802985	0.251184468912809
19877	EMBP1	AMPL20650676	.	-0.0128471190762362	1.57549508700331	6.08904510244741	0.0185427696868823	0.251902419419409
6517	GGT6	AMPL6108819	124975	0.0260991869051345	-0.308419203294263	6.07756059654556	0.0186455890850411	0.25275524421466
16655	SYN2	AMPL17678229	.	0.0250631906612043	-0.458880237295006	6.07735285199779	0.0186474546712436	0.25275524421466
364	AFF3	AMPL102967	3899	0.0240044283476614	0.0950170683886608	6.07631232374278	0.0186568018576726	0.25275524421466
4369	DECR2	AMPL30759109	26063	0.00937012694802379	3.71744656329472	6.07068072400879	0.0187074792765782	0.253209925359284
6390	GART	AMPL3376840	2618	0.00911738270099445	3.87399956826032	6.06714601262431	0.0187393634158712	0.253409636539669
12843	PGD	AMPL9236650	5226	-0.00421167798163573	6.32639714298312	6.06185010235976	0.0187872442562162	0.253825106416861
3106	CDKN2C	AMPL16833223	1031	0.0121907178940765	4.89574276465688	6.04646280610548	0.0189271154735456	0.255158949507202
11318	NCOA7	AMPL20717957	135112	-0.0072928675212796	4.37927295419203	6.04627450942482	0.0189288340670404	0.255158949507202
7327	HIST1H3A	AMPL7108730	8350,8351,8352,8353,8354,8355,8356,8357,8358,8968	-0.0115491353889974	5.07446186309913	6.0448139990581	0.0189421699602552	0.255158949507202
16045	SNORD94	AMPL19866991	692225	-0.0206845754054131	4.23791509139469	6.04167400065933	0.0189708756914146	0.255158949507202
14309	REG1A	AMPL9367761	5967	0.0337337328015573	12.6118541438056	6.04061898473527	0.0189805311721384	0.255158949507202
16411	SSTR1	AMPL4979922	6751	-0.0117167940839622	3.80316447684354	6.03899917819009	0.0189953659625036	0.255158949507202
6597	GLIS3	AMPL3533952	169792	-0.00647016710235187	4.59725815133327	6.03776222696762	0.0190067028766349	0.255158949507202
490	AKTIP	AMPL36896400	64400	-0.00473506755532938	6.34858966954822	6.02944744076771	0.0190831000491719	0.255923081698535
7935	INHBA	AMPL9783320	3624	0.014064964564207	2.09705409696346	6.02647391007792	0.0191105018534875	0.255923081698535
4697	DOK4	AMPL31455873	55715	-0.00824203802423562	4.74611451643697	6.02592984422844	0.0191155201620171	0.255923081698535
13595	PRKCQ	AMPL28940838	5588	-0.0175540088253156	2.16848556070724	6.02031810370382	0.0191673646186101	0.256362986302619
4186	CYSLTR2	AMPL32973437	57105	-0.0155349510982111	1.23260246009739	6.01862032773923	0.0191830796311845	0.256362986302619
9181	LOC100129961	AMPL37847122	.	-0.00777965738268698	4.36220134868282	6.01675471681324	0.0192003642573545	0.256362986302619
15006	SCARNA18	AMPL19887151	677765	-0.0165972887507243	4.46211926544501	6.01112248717444	0.0192526484946636	0.256829289296712
20651	SNORA34	AMPL20290574	677815	-0.0173304843551299	5.84874531227428	6.00812257604112	0.0192805597280459	0.256969910465506
116	ACADL	AMPL7739345	33	0.0276284398327265	-0.219829183308296	6.00292027602066	0.0193290659918571	0.257384520507231
19719	ARHGAP8	AMPL2503389	23779.553159999999	0.0183908004118976	0.231466796254368	5.9978690429032	0.0193762902113904	0.257781328585711
6275	FXR2	AMPL28491758	9513	-0.00457809036887632	7.14350802608558	5.99599914661556	0.0193938036441806	0.257782507737653
7169	HDAC1	AMPL27170842	3065	-0.00493941331991608	6.69747336548358	5.99135958615996	0.0194373318266047	0.257861531853782
6923	GRID1	AMPL31765268	2894	-0.0138401206199906	0.75539401587069	5.99107705473033	0.0194399859422658	0.257861531853782
20494	PCDHGA11	AMPL31918827	5098.5610500000003	-0.0150638712470624	0.614495165058722	5.98979449560878	0.0194520393097756	0.257861531853782
6198	FREM2	AMPL21700718	341640	0.0274246663303384	-0.458293957566402	5.98592688326034	0.0194884358020118	0.258112729861202
20032	KRT19P2	AMPL38156117	160313.57440000001	-0.0132855497513521	1.48980308664765	5.97703301627292	0.0195724124829738	0.258987702257229
6873	GPR98	AMPL14266258	84059	-0.0077232399516393	3.326352441319	5.9752271057642	0.0195895118849425	0.258987702257229
4280	DCLRE1B	AMPL37109873	64858	-0.00919271424227176	2.17357574130848	5.97071105059652	0.0196323433820102	0.259322221422731
1589	BUB1	AMPL29290680	699	-0.0537157267421443	1.1274040158291	5.96830192529962	0.0196552336722394	0.259363409314888
14783	RRAD	AMPL29058701	6236	-0.0165633065894097	0.474751434258518	5.96669426928281	0.0196705248919362	0.259363409314888
12918	PHTF2	AMPL3330972	57157	-0.00803418975521183	5.75306761992349	5.9621624446229	0.0197136987581045	0.25964916239757
3989	CTNND2	AMPL10821778	1501	0.0084526976825807	2.81351217827967	5.96073711733313	0.019727298805926	0.25964916239757
10264	MAP3K5	AMPL27107895	4217	0.00795361097188128	4.09483174758769	5.9464801313768	0.019863895501802	0.261094159550976
8973	LILRB3	AMPL3145815	101929809.09999999	0.0204381655204147	-0.130467043447893	5.94559784851837	0.0198723822937947	0.261094159550976
15203	44083	AMPL5979195	10801	0.00832387252307575	5.2006664604348	5.94361391597168	0.0198914803498174	0.261113185710026
5472	FAM13A	AMPL26077247	10144	0.0125822719747679	1.1313360910468	5.94078939696031	0.019918704518492	0.261238754119301
10736	MMRN1	AMPL13181621	22915	0.0174072953866834	3.53378913927582	5.93280909205408	0.0199958412381941	0.2616965906161
14042	RAB4A	AMPL28168913	10638.5867	0.0142344998671724	2.65027706581856	5.93131654860021	0.0200103038943049	0.2616965906161
6379	GAN	AMPL37065186	8139	-0.00499641030945239	3.88245205106822	5.93122932692991	0.020011149417547	0.2616965906161
1402	BEGAIN	AMPL7097789	57596	0.024931608942381	-0.171960438104652	5.92949383223278	0.0200279812829478	0.2616965906161
1905	C19orf21	AMPL16326415	.	-0.0109004210591985	2.89161297749952	5.9276358760503	0.0200460178595722	0.2616965906161
7320	HIST1H2BI	AMPL10887151	8339,8343,8344,8346,8347	-0.0147001668478468	1.45083824049626	5.92622259000036	0.0200597494767242	0.2616965906161
9293	LOC100288748	AMPL38171251	.	-0.0107092570310735	1.72163756731486	5.91768754622503	0.0201428937253124	0.262549753103323
15911	SMARCD3	AMPL2692611	6604	0.011957137442185	4.40332492082656	5.91288127096112	0.0201898784437928	0.262930512057633
9082	LIPE	AMPL29581640	3991	-0.0103640414757294	2.9100276422126	5.904293069687	0.0202741301736515	0.263357965780155
6854	GPR6	AMPL27857278	2830	0.0124029822292034	2.48112646847582	5.90411700807712	0.0202758613494386	0.263357965780155
1799	C15orf57	AMPL4937338	90416	0.0103684081004783	4.96635756866074	5.90409205363383	0.0202761067340541	0.263357965780155
9533	LOC254100	AMPL37755920	.	-0.00930979895372111	1.51588965670633	5.89345680388092	0.0203809799825815	0.264487910405535
20125	LOC100188947	AMPL18788537	.	0.0191620499452772	-0.0125831680153762	5.88721998065312	0.0204427541354383	0.265057059316104
7668	ICAM1	AMPL3345029	3383	0.0170095995019581	0.753897759762375	5.8817856668008	0.0204967451254628	0.265524384751398
20325	BMS1P6	AMPL19544887	.	-0.0164800263920755	-0.114051413192725	5.87742146928656	0.0205402162166321	0.265854732028745
18256	UNG	AMPL16368239	7374	-0.00600818249248583	4.45347855435236	5.87434082255365	0.0205709622327944	0.266019943419545
2521	CALM3	AMPL29371616	801,805,808	-0.0046415211346835	8.55647964653891	5.87110879412845	0.0206032727353683	0.266205080215754
6613	GLS2	AMPL12210078	27165	0.0078074200017215	4.06866682140644	5.86403204722103	0.0206742110757655	0.266833354765352
651	ANKRD22	AMPL34511957	118932	0.0442729588858535	0.732768291510558	5.86266231736766	0.0206879720099945	0.266833354765352
2257	C6	AMPL5832991	729	0.022883144410562	1.61395543638909	5.85900828024747	0.020724730748912	0.267074622560456
5711	FAM84A	AMPL36014401	151354	-0.0137808637372717	3.82451786942324	5.85675327749042	0.0207474508683068	0.267134715531533
2027	C1QC	AMPL4155125	714	0.00927727503636835	3.10376796547615	5.85493338046805	0.0207658068035033	0.267138561609589
16765	TAOK3	AMPL30522282	51347	0.00618398632425406	4.60726188279158	5.85167858426827	0.0207986794116687	0.267298157243137
9115	LMO2	AMPL29341149	4005	0.0166007467991863	1.4116820417764	5.85012907619451	0.020814348867385	0.267298157243137
147	ACMSD	AMPL17496093	130013	0.0157626466766931	3.42141603074477	5.8401026945386	0.0209160509184207	0.268176609189258
14164	RASEF	AMPL34436907	158158	0.0276699323456926	0.500590839489666	5.83981194194934	0.0209190081792891	0.268176609189258
16853	TBCD	AMPL27042050	101929597.7	-0.00434778197314551	5.71409459425575	5.83625537640871	0.0209552189235395	0.268408232688176
13888	PTPRD	AMPL7975771	5789	-0.0117301706886573	4.1079965891115	5.83115537802042	0.0210072626130863	0.268436920306972
568	AMBP	AMPL11363246	259	0.0172213444792439	2.74636965819102	5.83083624487044	0.0210105239112591	0.268436920306972
17459	TMF1	AMPL12071932	7110	0.0262809426320506	0.965616730134716	5.83050982315308	0.0210138602610667	0.268436920306972
13081	PLAGL1	AMPL1084498	5325	-0.00809649679473532	6.94127968222534	5.82892776654259	0.021030038572109	0.268436920306972
5305	EVI2A	AMPL25851907	2123	0.016125721014313	0.883787350001475	5.82701322892238	0.0210496349420501	0.268455430459215
7316	HIST1H2BE	AMPL10092671	8339,8343,8344,8346,8347	-0.0116276350169478	4.25731584591162	5.82292451203441	0.021091551597893	0.268758324150929
1451	BLNK	AMPL12484544	29760	0.0277639265993062	-0.261330172366124	5.81867892224279	0.0211351722995209	0.268930860247758
14784	RRAGA	AMPL13101456	10670	-0.00358610889545931	6.67813670212078	5.81801321559411	0.0211420208756218	0.268930860247758
14598	RNF38	AMPL34975130	152006	0.012205874590054	0.543223109850246	5.81604261631259	0.0211623078788667	0.268930860247758
18572	WDR45	AMPL99753	11152	0.0291008342228313	0.0988718420305953	5.81362697181111	0.021187205359085	0.268930860247758
397	AGPAT6	AMPL17450889	137964	0.00775109963557567	6.49620974495359	5.81277599787922	0.0211959837129164	0.268930860247758
16020	SNORA64	AMPL20104648	26784	-0.0194892196073771	7.40025222439569	5.80593793484167	0.0212666661887785	0.269596452096649
9807	LOC646214	AMPL19415064	.	-0.0203817963693494	1.16951714503834	5.78380541754449	0.021497200172927	0.271948586881338
9883	LOC731275	AMPL19437386	.	0.0118557664113747	1.83526935006796	5.78340762880652	0.0215013682894907	0.271948586881338
3413	CKS2	AMPL8076830	1164	-0.0287020953693005	1.08750972972097	5.78283618973662	0.0215073574862219	0.271948586881338
14751	RPS28	AMPL97194	6234	0.00493916052891858	9.1893688625825	5.77203219198704	0.0216209343746575	0.273151240938243
19864	DPY19L1P1	AMPL37837100	100129460	0.00952081453324478	2.54923061715929	5.75325897367805	0.0218198383316632	0.275406277775444
13581	PRKAG2	AMPL31383279	51422	0.0107232246705369	2.57388599109214	5.75167971125604	0.0218366610673649	0.275406277775444
13035	PKI55	AMPL38235581	.	-0.00618313177277386	5.68373166288643	5.74700905958218	0.0218864965400581	0.27566780459989
11152	MYO5A	AMPL6026894	4644	-0.00433107638151751	5.967954286014	5.74624462350447	0.0218946647563114	0.27566780459989
15983	DANCR	AMPL20395853	57291	-0.00597718761844478	7.3407023747247	5.74438765263189	0.0219145207975523	0.27568318084948
7526	HRASLS	AMPL32681755	57110	0.0114115054032195	2.08674374836804	5.73737273816931	0.0219897057225423	0.276393973202456
16696	SYTL3	AMPL6672413	94120	0.0139912269846737	1.40561612051202	5.73374219454441	0.0220287272913237	0.276412000122341
16033	SNORA71B	AMPL19808949	26776	-0.0160928876588173	3.91358632482462	5.73203437558504	0.0220471091403691	0.276412000122341
3111	CDR1	AMPL28690865	1038	0.01619970329413	7.449436657997	5.73131101978006	0.0220548998880039	0.276412000122341
13399	PPIL3	AMPL17318642	53938	0.0079802894941947	3.33625157268583	5.72988763253862	0.0220702388981214	0.276412000122341
20607	RPSAP58	AMPL20421194	.	-0.0135663857920846	2.09706194860878	5.72855964912433	0.0220845602368938	0.276412000122341
19828	CYP21A1P	AMPL37556896	1590	-0.0283108482456181	-0.0686804188126987	5.71665470489254	0.0222133978343554	0.277789524565895
8344	KHDRBS3	AMPL12480940	10656	-0.00806451322492281	4.92043828374601	5.71397214715598	0.0222425414623158	0.277919052697213
15123	SEC22C	AMPL17923555	9117	-0.00568876878410722	5.09190200317128	5.70805639300747	0.0223069576992305	0.278483160876868
14239	RBM47	AMPL5063047	54502	0.00428227970647007	6.42618741036446	5.70637194592637	0.022325336541839	0.278483160876868
15229	SERPINB1	AMPL14565945	1992	0.0133501805077992	5.68597875695001	5.70256963118435	0.0223668836909045	0.27876636674241
8276	KCNQ1	AMPL5587792	3784	0.0161576074585861	1.83466656314447	5.6911940571271	0.0224916843053895	0.27999716152601
17613	TP53I3	AMPL28492395	9540	0.0123016423077102	1.69409521383986	5.68717352992258	0.0225359738477838	0.27999716152601
9670	TRABD2B	AMPL9643251	388630	0.0190801507711289	0.235067684481089	5.68675218018327	0.0225406208531423	0.27999716152601
20784	ZNF331	AMPL31422436	55422	0.00728218101676124	5.22887997684535	5.68668676563256	0.0225413423940434	0.27999716152601
2806	CCDC88C	AMPL5274224	440193	0.0115620184860252	3.08417491608786	5.68422540263226	0.0225685101502286	0.280099445606109
15216	SERP1	AMPL24913494	101928061.3	0.00732554285424508	6.5980718649761	5.66934862508579	0.0227334739740783	0.281125177440431
7966	INSRR	AMPL24746877	3645	0.0228475044317201	0.0993977979263485	5.66917050582255	0.0227354569949518	0.281125177440431
20648	SNORA16A	AMPL20955571	.	-0.0173404859825942	6.69491553456202	5.66887160706686	0.0227387850888868	0.281125177440431
15186	SEPHS1	AMPL13520693	22929	-0.00419905715715491	7.01449613837458	5.66714990739169	0.0227579656881477	0.281125177440431
18334	USP4	AMPL8233901	7375	-0.00555564170470926	4.44755945649895	5.66629045137736	0.022767547032365	0.281125177440431
12714	PDGFB	AMPL10837256	5155	-0.0138692148912988	2.91476083993072	5.66438663764795	0.0227887866323251	0.281125177440431
6648	GMPR	AMPL13667633	2766	0.00792576850731364	2.89653637846999	5.66384450676617	0.0227948387652466	0.281125177440431
17483	TMPRSS6	AMPL15785813	164656	-0.0112664779144364	4.0070962258821	5.66269690214698	0.0228076559233121	0.281125177440431
17133	TIMM17B	AMPL26880926	10245	-0.00407079020339289	6.04071012732939	5.65953778193349	0.0228429793676796	0.281125177440431
17699	TRAPPC9	AMPL14883059	83696	-0.00515304741426499	6.42647836800502	5.65671665138425	0.0228745738193706	0.281125177440431
4447	DGCR6	AMPL27054060	8214	-0.00878187588918948	3.87222022806659	5.65509091653797	0.0228928023235418	0.281125177440431
8869	LCN2	AMPL27707705	3934	0.038742257651202	2.61151851708058	5.65377856831984	0.0229075284945948	0.281125177440431
8965	LIG1	AMPL1296023	3978	-0.00878607636444404	4.06714359732764	5.65296982612953	0.0229166087051229	0.281125177440431
17616	TP53RK	AMPL17633252	112858	-0.00497059631756877	4.46927332405098	5.65291773225928	0.0229171937267243	0.281125177440431
16237	SPG20	AMPL25377707	23111	0.0128567941644256	3.29808966202518	5.64493362093676	0.0230070484380142	0.281734840461957
18398	VCAN	AMPL27709723	1462	0.0211657536007611	0.524887043462913	5.64467740442994	0.0230099382755798	0.281734840461957
1748	GSKIP	AMPL33743283	51527	-0.00488022757738841	4.79288192050771	5.63902894366142	0.0230737468734846	0.281734840461957
15294	SFRP4	AMPL10774281	6424	0.0227528984192712	1.78137347949353	5.63876248122714	0.0230767617446811	0.281734840461957
17843	TSC22D3	AMPL20688174	1831	-0.0071937963942328	8.08476759954909	5.63745556378933	0.0230915549695726	0.281734840461957
13156	PLK1	AMPL27296096	5347	-0.0465456604966598	0.869093088867638	5.63697852949788	0.023096957168603	0.281734840461957
854	ARFIP1	AMPL301805	27236	-0.00454683971396112	5.52576609906932	5.63669221760923	0.0231002001811784	0.281734840461957
20221	LOC257396	AMPL38013324	.	0.0107829289179112	2.69771935008369	5.63272838958123	0.0231451487267203	0.282050519162355
19109	ZNF284	AMPL4313617	342909	-0.00711855442586815	2.3762472404153	5.62586188232749	0.0232232376779438	0.282622512819762
20376	RAPGEF4-AS1	AMPL19122496	91149	-0.0163532345385661	0.531477638752154	5.62524260596217	0.0232302944159004	0.282622512819762
13402	PPIP5K1	AMPL1305026	9677	-0.0054757835429262	6.05681544308386	5.62080290519215	0.0232809536554038	0.283006103843915
18331	USP37	AMPL34805925	57695	-0.00607455711368066	4.31242729437957	5.61304498760382	0.023369763690026	0.28385244994273
11698	NR1H4	AMPL10907801	9971	0.0278182039284655	-0.514516557078423	5.60665531374798	0.0234431868990673	0.284223572876639
11825	NUF2	AMPL14708770	83540	-0.0386439926216698	0.805908557532042	5.60628979940282	0.0234473945638873	0.284223572876639
11938	OLFML2B	AMPL25444754	25903	0.0210880345783034	0.326488955808926	5.60537276406355	0.0234579547439757	0.284223572876639
8449	KIAA1984	AMPL3221488	.	-0.00700845052944619	4.06300852369554	5.60320647066497	0.0234829213589365	0.28429323943053
15646	SLC27A2	AMPL7706296	11001	0.0154361875238052	2.2701230128727	5.60020384835556	0.0235175744394677	0.284389750499744
3663	COL5A3	AMPL30855659	50509	-0.0116135678562496	0.850397068770248	5.59918548597472	0.0235293399088608	0.284389750499744
12173	OR51A4	AMPL383206	401666	-0.0285285565419527	1.91965944852309	5.59708838535832	0.023553588535326	0.284450439829889
2610	CASP3	AMPL18385871	836	-0.00655704398471458	5.27519956498634	5.58717439020659	0.0236685914724613	0.285606151911576
13586	PRKAR2B	AMPL7179179	5577	0.00847349074422264	4.5612898853142	5.58285121029234	0.0237189314958577	0.28598033622634
1228	ATXN7L3	AMPL32349558	56970	-0.00512779818386779	5.57431953807203	5.57575999095647	0.0238017552177664	0.28674524974889
12734	PDK3	AMPL2282120	5165	0.0160927379260913	2.29165256415677	5.57050749062658	0.0238633057074391	0.287050234993383
2713	CCDC144A	AMPL24646783	9720	-0.0167320850477682	3.21726629013658	5.5702883589623	0.0238658773179574	0.287050234993383
699	ANLN	AMPL32836711	54443	-0.0424069571165158	1.84430039702907	5.56064549950057	0.0239793394062555	0.288106864183283
10253	MAP2K7	AMPL35163626	5609	-0.0050188461746507	5.67074130599278	5.55879763242315	0.0240011490645902	0.288106864183283
5857	FCGR1A	AMPL4987672	2209.221	0.0214882788336554	0.372428750226649	5.55661457306411	0.0240269426455194	0.288106864183283
737	AOX1	AMPL6719129	316	0.0105457860545064	4.50833361889607	5.55621849350859	0.0240316256862358	0.288106864183283
7612	HSPB7	AMPL24162382	27129	0.0190620999522011	0.222985276479852	5.55105546109928	0.0240927615412446	0.288327755204158
14105	RALA	AMPL29880172	5898	0.0241452492614921	-0.143077527980246	5.54814314095836	0.0241273210817188	0.288327755204158
874	ARHGAP24	AMPL2410067	83478	0.0162749432495255	0.711894697810846	5.54808232721191	0.0241280433123131	0.288327755204158
6375	GALR1	AMPL9533030	2587	0.0373048138602517	0.40436902175747	5.54592167421588	0.0241537187118321	0.288327755204158
13196	PMFBP1	AMPL14221610	83449	0.0151081699649414	0.948314361508004	5.54564883144248	0.024156963058827	0.288327755204158
8947	LHFP	AMPL26943781	10186	-0.0100299585007285	3.53208764792597	5.54473998105723	0.0241677735273646	0.288327755204158
10279	MAP7D3	AMPL14638741	79649	-0.0087387582898148	2.48247096791692	5.54201109451544	0.0242002643160777	0.288327755204158
8252	KCNK1	AMPL9609652	3775	-0.00719436128421113	4.65424720893291	5.54153256120654	0.0242059667408115	0.288327755204158
566	AMACR	AMPL10862479	23600	-0.00737564318236403	5.79255414916746	5.53868012314058	0.0242399880247584	0.288500710248009
2461	CABLES1	AMPL2348373	91768	-0.00999397234841787	3.91985155627764	5.53682524053217	0.0242621392575764	0.288532225222335
16030	SNORA70F	AMPL38038848	100337591	-0.0072348775219648	4.17680291679312	5.53515832570847	0.0242820645258353	0.288537239032295
5218	ERAP2	AMPL5629004	64167	-0.0239776089144927	3.17210158085725	5.52768646347694	0.0243715973316638	0.288678081225713
13911	PTTG1IP	AMPL27933811	754	0.00442213191975131	6.68746926687321	5.52749016978067	0.0243739542845076	0.288678081225713
15825	SLC7A4	AMPL29055264	6545	-0.0114856123471651	2.19221789827721	5.5258737028681	0.024393373074091	0.288678081225713
16344	SRGAP1	AMPL36715115	57522	0.0110093895826725	2.00409501376704	5.52574062097392	0.0243949725501196	0.288678081225713
8314	KDELR1	AMPL12409878	10945	-0.0046086057971524	9.49700491809958	5.52563017475996	0.0243963000604631	0.288678081225713
15160	SEMA3C	AMPL26919594	10512	0.0186792881202205	0.221168409279814	5.52440791121764	0.0244109963237371	0.288678081225713
11799	NUCB2	AMPL28122628	4925	0.01119262887822	7.80585463032968	5.52244948144353	0.024434564174324	0.288725992328235
2157	C3	AMPL5507295	718	0.0206093710435942	2.46221967626122	5.51666697381546	0.0245042956252381	0.289040771721353
7529	HRC	AMPL7664324	3270	-0.0145553524742727	0.853216223035713	5.51567564334337	0.0245162718177136	0.289040771721353
2313	MPLKIP	AMPL36236331	136647	-0.00494479148248339	5.24386517740104	5.51538231493512	0.0245198167169324	0.289040771721353
17792	TRIP13	AMPL27813779	9319	-0.0293422839162202	0.282918036240356	5.51080574461459	0.0245751971884368	0.289462951596922
3977	CTH	AMPL8239913	1491	0.0111820577690488	1.24311394151649	5.5051489889005	0.0246438368122769	0.290040510581404
18026	TUFM	AMPL11622306	7284	0.00610445620519688	5.38105915097752	5.50237658302498	0.0246775535319855	0.290196987545508
6765	GPD2	AMPL1942998	2820	-0.00386496149568428	6.74146767634884	5.50083166353728	0.024696363885345	0.290196987545508
3018	CDC42EP1	AMPL35508166	11135	0.0140094598225327	4.38925983840163	5.49375681815085	0.0247827038796176	0.29084054390694
18656	WNK4	AMPL15564937	65266	-0.0117603791476055	3.60668914457401	5.49208064639387	0.0248032075923528	0.29084054390694
4102	CYB5A	AMPL34651448	1528	0.00761621207761879	5.9952052686912	5.49151672088014	0.0248101099371744	0.29084054390694
5222	ERBB4	AMPL27284273	2066	-0.00983574981607562	3.24443734120767	5.48721516306388	0.0248628289866022	0.291124257566365
3961	CTAGE5	AMPL29535792	4253	-0.00644700535281732	7.06651410890799	5.48633189916513	0.0248736691607331	0.291124257566365
13293	POLR2M	AMPL31605688	145781.8149	0.00618902472385805	5.28793286595591	5.48182221521326	0.024929096036981	0.291542329463318
15591	SLC25A10	AMPL13177285	1468	0.0097887764067363	4.02950668186206	5.46716914773127	0.0251101206278589	0.293427428569151
16443	ST7L	AMPL33480394	54879	0.0127572076621072	1.35264221605872	5.4649838991656	0.0251372395394434	0.293512487566318
4576	DMGDH	AMPL12665621	29958	0.0096984378198065	2.40553305063379	5.46248424111295	0.0251682993283185	0.293643391374719
1128	ATP11A	AMPL15404511	23250	-0.0101544540535805	4.69298596931117	5.45894999908075	0.0252122857010248	0.293924786966872
4133	CYP1B1	AMPL1643513	1545	0.0239681340267839	0.220121398759453	5.45494929588566	0.0252621784477504	0.294274541697653
15100	SDK2	AMPL4467896	54549	0.013031299012997	2.23641975456773	5.45084325741261	0.0253134965050264	0.294577028968364
13672	PRR15L	AMPL34840779	79170	0.0069108075323771	7.52609249152706	5.4496868864514	0.0253279695043774	0.294577028968364
3697	COPG2	AMPL12682527	26958	-0.00660792080938634	3.74786556177234	5.44508330793862	0.0253856766331825	0.294894495805581
16482	STAU1	AMPL31336577	6780	-0.00616751862062033	3.90369554563404	5.44353047239994	0.0254051740957132	0.294894495805581
5573	FAM19A4	AMPL742513	151647	-0.012575680203903	2.33062318961837	5.44165904540661	0.0254286934501606	0.294894495805581
19034	ZNF180	AMPL13225980	7733	-0.00800367743198236	2.72547947652477	5.44115762722642	0.0254349990974666	0.294894495805581
7550	HSBP1	AMPL8293857	3281	-0.0039034771375245	6.81411029173304	5.42991373429879	0.0255768457000842	0.296306856137076
17811	TRO	AMPL1884786	7216	-0.00764168450509569	2.37881551176641	5.42772111797624	0.0256046066387444	0.296396361982461
14330	RER1	AMPL13661151	11079	0.0112030482955092	4.61423357309729	5.42375404193571	0.0256549175278116	0.296564494433719
10116	LYN	AMPL10648395	4067	0.0067896013791142	3.30521485656647	5.42341490168816	0.0256592235281303	0.296564494433719
10539	METTL7A	AMPL25532738	25840	0.00563361669840311	7.60255392890487	5.41602592985413	0.0257532353606385	0.297082738180984
7643	HTRA3	AMPL16091618	94031	-0.0121170219312629	2.28696141295234	5.41527082956843	0.0257628637828096	0.297082738180984
8221	KCNE4	AMPL17431977	23704	0.026632965056887	0.583250677116123	5.41415167136478	0.0257771415785034	0.297082738180984
6818	GPR157	AMPL13952852	80045	0.0196765067495687	0.290209496263424	5.41358392334629	0.0257843879832624	0.297082738180984
10396	MCEE	AMPL17094152	84693	0.00838949174303301	3.88540815388581	5.40799049638698	0.02585589781275	0.297674826647333
19928	FOXO3B	AMPL19166858	2310	-0.00560880846689674	3.42344051382774	5.4052573143033	0.0258909189536561	0.29784623250419
16008	SNORA50	AMPL20289605	677830	-0.0184315354015824	5.39310505158729	5.40339679970712	0.0259147878461645	0.297889177463992
17235	TMED5	AMPL31828835	50999	0.00522423164728272	6.15783107278696	5.39392354325306	0.0260366939245258	0.299032120931176
7204	HECA	AMPL31380863	51696	-0.00541123645915128	4.76372536016384	5.39173970270247	0.0260648849666284	0.299032120931176
13251	POGZ	AMPL24781797	23126	-0.00391960966229373	6.79074122377937	5.39027900302667	0.0260837595707679	0.299032120931176
16036	SNORA74A	AMPL21221366	26821	-0.0172691713674109	2.63730196609139	5.38940423017185	0.0260950701718364	0.299032120931176
12641	PCLO	AMPL15716280	27445	0.0207562118707707	3.46209645514213	5.38240767770271	0.0261857261792214	0.299838725306038
12610	PCDHAC2	AMPL32717036	56134	-0.00625335560298293	5.37634932415884	5.37752904351252	0.0262491425945273	0.300332417280307
11945	OMD	AMPL27404740	4958	0.0187997337138224	0.109687892203787	5.3731099521328	0.0263067297795176	0.300758701976958
4877	EAF1	AMPL15801490	85403	-0.0041985804269419	6.11085848913048	5.3679658484518	0.0263739381647652	0.300982195657667
8544	KLHL14	AMPL34823262	57565	0.018467278655064	1.20056411654911	5.36560619081323	0.0264048298987576	0.300982195657667
17841	TSC22D1	AMPL22231139	8848	-0.00511898709695649	7.81451704662365	5.36525223050344	0.0264094672072151	0.300982195657667
10998	MTIF3	AMPL8471579	219402	0.00510552942564515	7.28582448609899	5.36466608839447	0.0264171483275659	0.300982195657667
18213	UGT2B15	AMPL1839870	7366	0.0363711419635708	0.242805244515678	5.36373180506884	0.0264293967040031	0.300982195657667
2356	C8orf4	AMPL30795053	56892	0.0101358907105997	4.53040904378419	5.36228719445331	0.0264483475973345	0.300982195657667
7919	IMPDH1	AMPL5097824	3614	-0.00730400572156774	4.24048704593343	5.35956949494274	0.026484039398863	0.301156709351868
17924	TTC23	AMPL5314083	64927	0.022362158778762	0.416659026742078	5.35626841943431	0.0265274632595249	0.301418810646245
6645	GMNC	AMPL8663039	647309	0.0232434645391979	-0.0652640861734582	5.35422886418117	0.0265543312315075	0.301492537405159
15334	SGSM1	AMPL4445166	129049	-0.00695714279761609	5.33636831470687	5.35053398291524	0.0266030810185467	0.301814402291702
7157	HCG4	AMPL20514398	54435	0.0105599793987031	2.25960604659343	5.34628954529896	0.026659201841533	0.30221933489934
1703	C12orf4	AMPL33541975	57102	0.0204590655271305	0.504119545574632	5.34052455994653	0.026735634149694	0.302670199157203
16722	TACSTD2	AMPL10869922	4070	0.0290259499539715	3.04301165645557	5.34010156423571	0.026741251622441	0.302670199157203
932	ARL10	AMPL17770462	285598	-0.00971596845576003	3.883132874563	5.33866416628018	0.0267603501755861	0.302670199157203
7582	HSH2D	AMPL17079726	84941	0.00950415339479122	1.28052324907123	5.3328655273577	0.0268375469861487	0.303311436297237
9467	LOC113230	AMPL19978018	.	0.00798441382946154	2.30161664265694	5.32783667845451	0.0269046919597583	0.303838177750125
4914	EDC3	AMPL14420052	80153	-0.00459195036026053	4.39542971407034	5.32546447001111	0.0269364290501755	0.303964554819448
1316	BAMBI	AMPL13466340	25805	-0.00949233953663648	3.28228078400636	5.31801241009729	0.0270363934308918	0.304831848138573
883	ARHGAP33	AMPL17251222	115703	-0.0111744108770303	2.29223948592746	5.31516053430637	0.0270747562352616	0.304831848138573
17509	TNFAIP8L2	AMPL35582984	79626	0.0196027944168966	-0.133109669026003	5.31513490319319	0.0270751012879604	0.304831848138573
2801	CCDC85C	AMPL2482294	317762	0.00683537530033595	2.96713229067115	5.31102555908034	0.0271304843168192	0.305223106450968
10166	MAF1	AMPL14204073	84232	-0.00341710348431789	7.19666279576379	5.3073909819726	0.0271795715583188	0.305542995162438
6094	FLT4	AMPL22514760	2324	-0.0101746957185294	2.9672391926194	5.30181557575327	0.0272550589741307	0.306035225460934
16018	SNORA62	AMPL21001525	.	-0.0146979645915435	3.03882104558986	5.29974179964636	0.0272831947946459	0.306035225460934
15303	SFTPA1	AMPL5372196	653509.72919999994	0.0175963196671681	0.876586420572983	5.29825602763584	0.0273033723560601	0.306035225460934
4427	DEPTOR	AMPL35609089	64798	-0.0050617196198628	6.40039159686597	5.29805500001401	0.0273061036642175	0.306035225460934
7163	HCN3	AMPL35900632	57657	-0.00953713605036812	2.88268491881664	5.29485899122882	0.027349566966864	0.306094530352783
5881	FDFT1	AMPL27235300	2222	0.00641954804893961	6.9488756266394	5.29411035775337	0.0273597587027844	0.306094530352783
15544	SLC18A3	AMPL7147915	6572	-0.0184600295381427	0.189436419436678	5.29226585322999	0.0273848870459425	0.306094530352783
4842	DYM	AMPL33834365	54808	0.00724775495231257	4.8905426940288	5.29018895417324	0.0274132114698329	0.306094530352783
10577	MGAT3	AMPL5972635	4248	-0.0188987530187172	-0.207500389927615	5.29006906897707	0.0274148474190508	0.306094530352783
12773	PEG10	AMPL9210517	23089	-0.0134763721248076	8.39365567070958	5.28783267027169	0.0274453847378254	0.306204390506326
12884	PHF19	AMPL32293596	26147	-0.0080547922375585	2.87599897346589	5.2777126703073	0.0275840340205381	0.307089833846922
3226	CERS2	AMPL35971534	29956	-0.00422579093907477	7.31308773569175	5.27698413980121	0.0275940446639758	0.307089833846922
13303	POLR3K	AMPL31019058	51728	-0.00672880765290986	4.29170786243394	5.27689321038131	0.0275952943911075	0.307089833846922
8375	KIAA0513	AMPL26087269	9764	0.00690958055251065	5.12773230499642	5.27418596390049	0.0276325308395984	0.307089833846922
9541	LOC256880	AMPL20329730	.	-0.0176135647566883	0.857771592641663	5.2722624645717	0.0276590206007592	0.307089833846922
5600	FAM21A	AMPL1939027	101930591,253725,387680,55747	-0.00470306212338441	5.12083265374866	5.27219240186442	0.0276599860018571	0.307089833846922
3250	CFI	AMPL5895139	3426	-0.00854685899236033	4.66624686199943	5.27106796384719	0.0276754847688734	0.307089833846922
15945	SMPDL3A	AMPL13266096	10924	-0.00800059522291615	4.65009733549541	5.26995681356676	0.0276908096763413	0.307089833846922
1441	BIRC3	AMPL21443991	330	0.0120270373691505	2.55541331347317	5.2644253371648	0.0277672370836015	0.307519049723383
2228	C5orf22	AMPL32985368	55322	0.00886493380372655	2.72526611273878	5.26414718820317	0.0277710862802784	0.307519049723383
12965	PIK3AP1	AMPL34544031	118788	0.0137177001455904	3.42448923882436	5.2590207799531	0.0278421328521434	0.308075178320576
2434	C9orf85	AMPL21379720	138241	0.0104516897911473	1.52764309843878	5.24983960963902	0.0279698694780115	0.308817284983405
19252	ZNF528	AMPL14537823	84436	0.00926102625906266	2.46404304823512	5.24950310172861	0.0279745633889135	0.308817284983405
16846	TBC1D8B	AMPL31533095	54885	0.0123149782348435	2.59507179915563	5.24879233578511	0.0279844806038446	0.308817284983405
12447	P4HB	AMPL1569262	5034	0.00779409928934714	9.42311371656771	5.24820357959816	0.0279926983346455	0.308817284983405
4441	DGAT2	AMPL18303772	84649	0.0116868822641587	2.99704688044188	5.24175532543343	0.0280828739480391	0.308951029557496
7084	H2AFV	AMPL12489648	94239	-0.00427560839672505	7.92907696298187	5.24127162724344	0.0280896509751685	0.308951029557496
1062	ASPM	AMPL33832320	259266	-0.0441169506453419	0.543354369782143	5.2379067528089	0.0281368450991644	0.308951029557496
17492	TMTC2	AMPL34337690	160335	0.00859935828427923	2.90077703873049	5.23788092461563	0.0281372076870289	0.308951029557496
16174	SPAG4	AMPL7421106	6676	0.0125794662914132	1.7377613904808	5.2374529001029	0.0281432172301424	0.308951029557496
13858	PTN	AMPL7836045	5764	-0.0131669888307621	2.85375473911372	5.23697295709675	0.0281499573817441	0.308951029557496
14526	RND1	AMPL26504446	27289	0.0214708593091245	-0.104439622135367	5.23689827540932	0.028151006343349	0.308951029557496
7062	GXYLT2	AMPL3497818	727936	0.0167130261353374	0.249688807749299	5.23341682987604	0.0281999532184443	0.309258790150975
15850	SLCO1A2	AMPL37076062	6579	0.0196592704736071	1.82039914517976	5.23172098758175	0.0282238292452777	0.30929135544788
12684	PDCL3	AMPL34847624	79031	-0.00650740246264098	3.47707803488665	5.22754066650649	0.0282827787588746	0.309685728742771
12896	PHGDH	AMPL12361471	26227	0.0182758041773924	2.56044982144138	5.22620207599583	0.0283016834703411	0.309685728742771
8345	KHK	AMPL29798717	3795	-0.0116404841426359	2.51149959024938	5.22328718163447	0.0283428977391772	0.30990748644005
9876	LOC729950	AMPL37734339	.	0.0282530755535983	-0.12394953728181	5.22153599204157	0.0283676896012384	0.309949482984284
10908	MRPS6	AMPL14971368	64968	-0.00692122180797009	5.29761428161198	5.20938514189645	0.0285403633174382	0.311606003629654
14300	RECQL	AMPL16135017	5965	0.0147336130965139	2.9193980827251	5.20515097200034	0.0286008032568275	0.31166746300894
5837	FBXO5	AMPL12889335	26271	-0.00811967454624672	3.29959229207366	5.20482128114691	0.0286055152233584	0.31166746300894
671	ANKRD36	AMPL8792193	375248	-0.00643076971861848	4.33625316416932	5.20136153201408	0.028655013276578	0.31166746300894
14261	RBP7	AMPL17250017	116362	-0.00952431689974934	2.13111784324288	5.19997808323604	0.0286748321680515	0.31166746300894
8045	ISG15	AMPL29682613	9636	-0.0109552294087139	2.97366614358482	5.19953076616775	0.0286812435003544	0.31166746300894
19971	GUSBP11	AMPL18792790	91316	-0.00722683144074534	6.30066041616645	5.19814195597769	0.0287011590785199	0.31166746300894
19514	ZRANB1	AMPL31555480	54764	-0.00514813791188989	6.5431218961038	5.1956889870879	0.0287363715550787	0.31166746300894
19010	ZNF135	AMPL13129660	7694	-0.0099980497818658	1.35794724527472	5.19531524960011	0.0287417407056969	0.31166746300894
18596	WDR72	AMPL21692936	256764	0.0315562319227416	-0.426372692762143	5.19479322556358	0.0287492419862703	0.31166746300894
18027	TUFT1	AMPL33876405	7286	0.00852646469152127	5.01295358711337	5.19427686489205	0.0287566639858864	0.31166746300894
7948	INPP5A	AMPL29236536	3632	0.00447525355275329	4.69975755624741	5.19060339437507	0.0288095255709913	0.311770738182986
3230	CERS6	AMPL21760982	253782	-0.00527257502070439	8.13215378152692	5.18849825933994	0.0288398663964414	0.311770738182986
13575	PRKAB1	AMPL26926548	5564	0.00650484081722193	5.67052352305902	5.18742587054571	0.0288553358782894	0.311770738182986
14698	RPL36	AMPL16106996	25873	0.0047046274038562	9.58215280311806	5.18692338253898	0.0288625875077902	0.311770738182986
2851	CCNB1IP1	AMPL21097644	57820	-0.00476326220643853	4.3587247742556	5.18578172255686	0.0288790706995348	0.311770738182986
1147	ATP2A3	AMPL18568179	489	-0.0108427464388998	6.22459718044963	5.18484257722003	0.0288926376942594	0.311770738182986
16329	SRC	AMPL22168733	6714	-0.0067610241156617	3.28006377743127	5.18219907655347	0.0289308633061496	0.311955679118934
15677	SLC30A4	AMPL12818857	7782	-0.00627453192304423	3.43813270679278	5.17805620059238	0.0289908811707298	0.312375160990369
3262	CGN	AMPL37358855	57530	0.0117933734778725	1.84760622189772	5.17538675405139	0.0290296253553098	0.312564976351131
3634	COL12A1	AMPL29511492	1303	0.00939846066821735	3.36964759492988	5.17258842038926	0.0290703008109702	0.312744073838259
4816	DUSP15	AMPL16288335	128853	-0.00968776835461826	1.64646753635533	5.17112842530341	0.0290915473762864	0.312744073838259
1202	ATP8A2	AMPL32481507	51761	0.020283483556249	1.28398315392266	5.1698834046774	0.0291096789019388	0.312744073838259
18199	UFL1	AMPL24599781	23376	0.0103073455586643	5.26441432532428	5.16718803991427	0.0291489743502661	0.312938988779272
18830	ZBTB49	AMPL35161064	166793	0.00886476298304293	1.17798783533541	5.15784993890611	0.0292855614879442	0.314177372481977
12771	PECR	AMPL30594595	55825	-0.00675654618505403	3.25836565804152	5.15561293881168	0.029318385293754	0.314301588431736
16691	SYT5	AMPL11108984	6861	-0.0103974022872008	6.31394205005794	5.1497692104719	0.0294043205387368	0.314873952825599
14001	RAB1A	AMPL29899190	5861	0.0149393476542622	3.7617296385045	5.14908882345434	0.0294143438424347	0.314873952825599
10603	MGST1	AMPL32470089	4257	0.0289888127501035	3.95733778831914	5.14756129667413	0.0294368605873732	0.3148871406577
1566	BTBD9	AMPL3771959	114781	-0.00396844101412582	4.94021175220437	5.14405937103447	0.0294885522362254	0.315212168918149
1882	C17orf82	AMPL22206433	388407	-0.0227618603258216	-0.14952312827319	5.13002244192643	0.029696746089592	0.317115532103947
3184	CENPO	AMPL36664014	79172	-0.0092312254155955	1.89339100896482	5.12890396766672	0.0297134039736146	0.317115532103947
3924	CSRNP1	AMPL17839072	64651	0.00653200329962755	4.69647366665743	5.12685125303718	0.029744002393856	0.317115532103947
16884	TC2N	AMPL35149960	123036	0.0171776830906117	3.44663041007268	5.12629122856786	0.0297523562633688	0.317115532103947
7344	HIST1H4H	AMPL11722376	121504,554313,8294,8359,8360,8361,8362,8363,8364,8365,8366,8367,8368,8370	-0.00869584442370352	5.67752921808505	5.12000745540754	0.0298462667882527	0.317673369982736
18084	UAP1L1	AMPL21950234	91373	0.0116734159833008	2.19649180122677	5.11991573914861	0.0298476398726512	0.317673369982736
6481	GEM	AMPL28640741	2669	0.00928432794148995	3.62809010328211	5.11609598619569	0.02990488664245	0.31805384111316
14260	RBP5	AMPL13882617	83758	-0.0151617028122715	1.66084437274165	5.11259657145724	0.0299574376250708	0.318257522492017
5856	FCGBP	AMPL28310881	8857	0.0120505658289065	1.41536523253471	5.11104930126768	0.0299807052105096	0.318257522492017
18075	TYW1B	AMPL3556791	.	-0.0156511919296755	2.89783360069631	5.11052622984169	0.0299885755275025	0.318257522492017
2515	CALD1	AMPL16015574	800	-0.00741762729023906	7.09887614150361	5.1085101508756	0.0300189312527908	0.318351303909525
17995	TTYH3	AMPL14565389	80727	-0.00991176680133853	1.99202688191688	5.10587512839088	0.0300586568413873	0.318351492543916
20508	PCDHGB6	AMPL33702259	56100	-0.00892758014322883	3.03598432207594	5.10565441220526	0.0300619869598385	0.318351492543916
15505	SLC12A8	AMPL13856548	84561	-0.0114437621577041	2.98750458408099	5.10419017012932	0.0300840893242664	0.318357666282688
15933	SMG8	AMPL34141920	55181	-0.00412720490030551	4.79851533311286	5.10241897027793	0.0301108488335595	0.318413079087691
16035	SNORA71D	AMPL21206698	677840	-0.0194141269169298	5.08725724674667	5.10045660378416	0.0301405268379803	0.318499252886486
19181	ZNF425	AMPL6360599	155054	-0.00891536124109654	1.51218952067599	5.09468968926617	0.0302279280732519	0.319116375746056
17308	TMEM168	AMPL35286248	64418	0.0209829171986917	0.162637791903011	5.09375839605029	0.0302420683247242	0.319116375746056
16487	STEAP1	AMPL12104833	26872	0.0172431098061456	0.290210003040369	5.09058107322948	0.0302903654111605	0.319398193793805
15469	SKA3	AMPL35077294	221150	-0.033859819380915	0.433531872526143	5.08585784437468	0.0303623167389398	0.319928856008459
12997	PIP5K1B	AMPL9106170	8395	0.0148322798653822	0.763633366204647	5.08324281823907	0.0304022329395521	0.320121447763512
18466	VPS37A	AMPL34393088	137492	0.0104852551581128	3.41714521415292	5.07939845770199	0.0304610179084718	0.320298900388683
884	ARHGAP35	AMPL27233098	2909	-0.00386524054564379	7.0719331533869	5.07871918081171	0.0304714177697109	0.320298900388683
13115	PLEK	AMPL11575141	5341	0.0153441081723778	-0.0420260307086273	5.07728303101166	0.0304934182597259	0.320298900388683
6662	GNAS	AMPL15667151	2778	-0.00706324056290359	8.84418993565348	5.07534646504321	0.0305231121130344	0.320298900388683
16315	SPTBN2	AMPL13824030	6712	-0.00767903170277406	5.22322041172093	5.07132224193396	0.030584917499039	0.320298900388683
16427	ST18	AMPL26751251	9705	-0.00459726460077425	7.08867377820539	5.07096021597649	0.0305904843086432	0.320298900388683
5759	FAS	AMPL2892763	355	0.012958076616015	1.43604596011016	5.07064756544922	0.0305952927707062	0.320298900388683
9875	LOC729911	AMPL37743530	.	0.0155276874191552	2.44152379357404	5.06809941470002	0.030634513259127	0.320298900388683
7558	HSD17B11	AMPL32947097	51170	0.00563104636642475	6.29755911364027	5.06771272199149	0.0306404699283996	0.320298900388683
17909	TSTA3	AMPL11622816	7264	0.00658130084373229	6.96559125926519	5.06767543653709	0.0306410443456316	0.320298900388683
10628	MIF4GD	AMPL10272188	57409	-0.00826291721622088	2.36062191651099	5.06637425903944	0.0306610975625676	0.320298900388683
19925	FNIP1	AMPL16563218	96459	0.00437866859577697	6.38289815894503	5.06522036306312	0.0306788929194784	0.320298900388683
14837	RTF1	AMPL25190125	23168	-0.00384863224424784	6.7546367969314	5.05819510588403	0.0307874797866211	0.321147370710809
11093	MYCL1	AMPL398466	.	0.0186697245155542	1.64447816504586	5.05715596059888	0.0308035770608786	0.321147370710809
6798	GPR133	AMPL21519125	283383	0.0135039011637582	1.56254591977893	5.04959927695727	0.030920913396221	0.322007752714282
16787	TAS2R19	AMPL16207333	259294	-0.00908435087301706	3.46326630149758	5.04903885475004	0.0309296347578069	0.322007752714282
12385	OSTM1	AMPL25681381	28962	0.0145284271465187	3.64008040673938	5.04669557361957	0.0309661302917518	0.322160992641474
4965	EFNB3	AMPL10974186	1949	-0.0104958530825261	3.15461488043283	5.04277809273326	0.0310272482897465	0.322570000842241
17432	TMEM70	AMPL32103798	54968	0.00873274658663447	5.31660502871102	5.04111159146936	0.0310532878730533	0.322614003366538
2510	CALCB	AMPL6124469	797	0.023247004877122	0.135236745922063	5.03898405041358	0.0310865660149666	0.322733093070467
20262	LINC00667	AMPL19862546	339290	0.00881560674646346	2.4527019211052	5.03525602703109	0.0311449721700456	0.322925145210876
2793	CCDC8	AMPL14886493	83987	-0.00971344625144182	4.44132295042298	5.03501698645061	0.0311487212529349	0.322925145210876
2755	CCDC41	AMPL5000159	51134	0.0162306092601718	1.35637848564388	5.033283003991	0.0311759315724466	0.322971897415505
17760	TRIM50	AMPL17345667	135892	0.0302157495220229	-0.312257450554757	5.03194833211015	0.0311968934302256	0.322971897415505
2072	NDUFAF5	AMPL36485103	79133	0.0185321504950005	0.0575458106042358	5.02819120804617	0.0312559840819859	0.323268973113151
2366	C8orf59	AMPL2130308	401466	0.00928811200305839	5.03791301679052	5.02734615167348	0.0312692916401865	0.323268973113151
19194	ZNF44	AMPL6768282	101060181.5	-0.00675211525045576	4.42129255793493	5.02321794770117	0.0313343896719421	0.323409806677183
14204	RBFA	AMPL14910754	79863	-0.00805164018452435	2.30402538692966	5.02253876460655	0.0313451139401414	0.323409806677183
18009	TUBB2A	AMPL2876291	7280	-0.0103909543756837	5.40310000304292	5.02048361008298	0.0313775891468288	0.323409806677183
20430	MYZAP	AMPL496116	100820829	0.0287136994111661	-0.344334796274712	5.02030995431382	0.031380334908804	0.323409806677183
15514	SLC15A1	AMPL30247794	6564	0.0235202135424694	1.23957647096455	5.01825557861965	0.0314128376313665	0.323409806677183
8113	ITPR2	AMPL7847612	3709	0.00862417279817962	3.8750915421214	5.0181771304713	0.0314140795048745	0.323409806677183
7324	HIST1H2BM	AMPL10572093	8342	-0.0181566733343433	0.789544858735834	5.0150802270668	0.0314631478922366	0.323689714824582
18201	UFSP1	AMPL2515987	402682	-0.00617054078029546	3.30543776368556	5.0097235683303	0.0315482182867441	0.323980201823278
13085	PLAUR	AMPL8701439	5329	0.0122430383367851	1.41865574129025	5.00952688252378	0.0315513466781785	0.323980201823278
17799	TRMT12	AMPL34094434	55039	-0.00411863717568951	5.50958763052539	5.00916635229843	0.031557081981029	0.323980201823278
3678	COLEC12	AMPL17010824	81035	0.0193478521223878	0.480352927157291	5.00490469059635	0.0316249626821265	0.324272593134421
2492	CACNG4	AMPL24915039	101929306.3	-0.0106813525880648	3.87146335562859	5.00462642125212	0.0316294005605631	0.324272593134421
18492	VSTM2A	AMPL21106768	222008	0.0238668152345714	1.46315440030307	5.00280308390147	0.0316584962316925	0.32434611721029
8265	KCNK7	AMPL15897643	10089	0.0187663983002304	-0.49996844239465	4.99752332344291	0.0317429123080314	0.324812786242155
2934	CD274	AMPL24924091	29126	0.00885026520739971	2.50715935517571	4.99696989259897	0.0317517751262508	0.324812786242155
19645	TXNRD3	AMPL8280426	114112.6458	-0.00545864264769505	5.33249822586643	4.99583572006806	0.0317699465722484	0.324812786242155
15236	SERPINB6	AMPL29142750	5269	0.00469646731688783	7.08766983946577	4.99277698383767	0.0318190095661989	0.324812786242155
12071	OR2B11	AMPL659028	127623	-0.0146420919697489	1.84307926387447	4.98992768384154	0.0318647875943465	0.324812786242155
4574	DMC1	AMPL13253725	11144	-0.0232705236203762	1.08138830114067	4.98641116789021	0.0319213845824039	0.324812786242155
3320	CHMP5	AMPL30828018	51510	-0.00378858439348677	6.88389372964085	4.98551667768146	0.031935798571696	0.324812786242155
7427	HNF1B	AMPL6526914	6928	0.0125562491860534	2.51899745511966	4.98548981085793	0.0319362316188672	0.324812786242155
20714	TMEM183A	AMPL17191845	653659.92700000003	-0.00437736021047644	4.62095068614306	4.98269880251649	0.031981252850852	0.324812786242155
15891	SMAD3	AMPL28484784	4088	0.0109800056109406	3.07710803406854	4.98236101889497	0.0319867062758094	0.324812786242155
5747	FANCI	AMPL2819229	55215	-0.0234984677175086	0.202520045144931	4.97885247313521	0.032043410900078	0.324812786242155
7337	HIST1H4A	AMPL9928034	121504,554313,8294,8359,8360,8361,8362,8363,8364,8365,8366,8367,8368,8370	-0.0110226742481131	5.01687588036853	4.97875633622802	0.0320449661959604	0.324812786242155
17257	TMEM119	AMPL18625272	338773	0.0152750522268408	0.337415232106491	4.97816372448569	0.0320545552464454	0.324812786242155
1282	B4GALT1	AMPL9350556	2683	0.00749740893440557	4.55586284671248	4.97697492197235	0.0320738007109478	0.324812786242155
1627	C10orf47	AMPL18444773	.	0.011405302848294	2.5830511383855	4.97685979593022	0.0320756651509013	0.324812786242155
1597	BZW1	AMPL7010154	9689	-0.00397004186751748	7.71655853706972	4.97678135884821	0.0320769354893296	0.324812786242155
4509	DIO2	AMPL26593135	1734	0.0236249655048136	1.07957759307117	4.97545130515925	0.0320984849234899	0.324812786242155
17614	TP53INP1	AMPL16209573	94241	0.0101692562524458	3.1136539212025	4.97490446501241	0.0321073493750087	0.324812786242155
8518	KLF15	AMPL24925880	28999	0.0103640240512216	2.35290226398373	4.96913999193118	0.032200956145302	0.324812786242155
9096	LLGL1	AMPL30285380	3996	-0.0101514693598716	4.39733579468125	4.96688884025787	0.032237592523758	0.324812786242155
10427	MDGA1	AMPL17812060	266727	-0.0148922216158344	1.29951925928537	4.96472913453549	0.0322727834654597	0.324812786242155
7955	INPPL1	AMPL7942979	3636	-0.00643999122769601	5.18403743355016	4.96235925316789	0.032311447373579	0.324812786242155
8776	L1CAM	AMPL2635283	3897	-0.0134492776114328	2.33260189173511	4.96173445091541	0.0323216492632216	0.324812786242155
3594	CNR1	AMPL33763124	1268	0.0229005170613817	-0.247759563660331	4.96118978282477	0.0323305455779834	0.324812786242155
421	AHNAK2	AMPL15925511	113146	0.0172627020510134	0.0193009125650735	4.96086177206284	0.0323359044193611	0.324812786242155
17118	TIE1	AMPL27953528	7075	-0.00989157062557854	2.06196505574202	4.96070877125252	0.0323384043859039	0.324812786242155
5745	FANCF	AMPL37319244	2188	-0.00695206396176965	5.62761401435118	4.96056276848552	0.0323407902043547	0.324812786242155
2575	CAPRIN2	AMPL1983618	65981	0.00694109797552589	2.96655767260514	4.96047486641938	0.0323422266970685	0.324812786242155
7304	HIST1H2AD	AMPL35127874	3013	-0.0169047376291253	1.37778193290432	4.960286423658	0.0323453064574599	0.324812786242155
2034	C1QTNF3	AMPL17075527	114899	-0.00614078977316	4.79018458001405	4.95809750242172	0.0323811039508157	0.324812786242155
13821	PTCH2	AMPL10387887	8643	-0.0104937965511087	2.09745094551162	4.95431773426224	0.0324430200058641	0.324812786242155
2602	CASK	AMPL11281161	8573	-0.00504996921428828	5.7653943259046	4.95346037966033	0.0324570822468568	0.324812786242155
17272	TMEM132D	AMPL16263394	121256	0.00880099036857207	4.21923960623653	4.95331587475778	0.0324594530569588	0.324812786242155
6147	FOXD1	AMPL29029021	2297	-0.0166495569579189	-0.0620462659413049	4.95276293202307	0.0324685266225416	0.324812786242155
8299	KCTD17	AMPL15289434	79734	-0.00920480473287768	4.18261193616436	4.95252107068853	0.0324724963398775	0.324812786242155
15205	MSRB1	AMPL32250809	51734	0.00709185758462554	4.33192341033097	4.9507684631877	0.0325012780776704	0.324881018838551
6888	GPT2	AMPL16906112	84706	0.0125674152642705	2.51061248475612	4.94943049118053	0.0325232693336587	0.324881327833995
19111	ZNF287	AMPL32002261	57336	-0.00627310804562102	3.73180589641799	4.9480503727328	0.0325459703545929	0.324888721609884
10793	MPHOSPH8	AMPL30897266	54737	0.00896757845729051	5.24567226564205	4.94354406494633	0.0326202134592076	0.325307556233691
12612	PCDHB10	AMPL31228804	56126.561269999998	0.00742473975163825	4.52176117888037	4.9428354044369	0.0326319057354872	0.325307556233691
3928	CSRP2	AMPL8139960	1466	0.00871516529098867	2.65270010387995	4.94140527339449	0.0326555155902642	0.325323702116073
1095	ATF7IP2	AMPL15492487	80063	0.0125271618183327	0.959256655891347	4.93683838893514	0.0327310347751375	0.325639985199902
18312	USP2	AMPL27946553	9099	0.0188548038546939	0.598655863191428	4.93682316309531	0.0327312868725331	0.325639985199902
13232	PNPLA4	AMPL4811846	8228	0.00729997525447434	3.68813802706528	4.93257456892542	0.0328017146986739	0.325793612163944
16809	TATDN2	AMPL24720905	9797	-0.00597699803242388	5.50530245263611	4.93027951512184	0.0328398280763923	0.325793612163944
5401	FAM102B	AMPL623940	284611	-0.00780434243654513	2.46564835644097	4.92935485904336	0.0328551972803008	0.325793612163944
13269	POLK	AMPL33991104	51426	0.0117339474928203	3.52932282232459	4.92765115520818	0.0328835360427587	0.325793612163944
18878	ZCWPW2	AMPL3533627	152098	0.00741433599310695	2.83092246362981	4.92700334385322	0.0328943184993912	0.325793612163944
16267	SPIRE1	AMPL3314039	56907	-0.00501660151044526	5.45388674845376	4.92631060727747	0.0329058529863159	0.325793612163944
3131	CEACAM1	AMPL10349523	634	-0.00606653635709258	4.56453501637477	4.92556227200271	0.0329183181922659	0.325793612163944
14859	RUNDC3A	AMPL2255766	10900	-0.0045716490066035	7.59837378799727	4.92429063924657	0.0329395119307625	0.325793612163944
9952	LRIG3	AMPL17159584	121227	-0.00597035198401111	4.94871218112518	4.9239659016476	0.0329449265781573	0.325793612163944
15284	SF3B3	AMPL12544416	23450	-0.00385787328418761	7.63990299301243	4.91642866857942	0.0330708754761525	0.326820662521176
7528	HRASLS5	AMPL8349450	117245	0.0342420488635925	-0.796460453979742	4.91173965123875	0.0331494955129156	0.327354248144157
20522	PI4KAP2	AMPL20416851	.	-0.0104850961187779	4.61643386229144	4.91057088479584	0.0331691238318299	0.327354248144157
6294	G0S2	AMPL33312945	50486	0.00997698242141753	5.00640180858298	4.90739269986061	0.0332225626890067	0.327476590506841
2862	CCNG1	AMPL22019893	900	0.00808152082539386	6.01594720590191	4.9072008392272	0.0332257916960098	0.327476590506841
1364	BCKDK	AMPL27912012	10295	0.00628498321349614	4.97531924577015	4.90469153591423	0.0332680547715635	0.327674835080233
533	ALKBH1	AMPL29086938	8846	-0.00574378376497016	4.15417723972087	4.90251360227397	0.0333047843736337	0.327756915307449
20655	SNORA43	AMPL19805301	.	-0.0153051892222562	4.94555078517393	4.90124082748217	0.0333262695108106	0.327756915307449
1776	C14orf93	AMPL3470440	60686	0.00713404446979451	4.67104979693473	4.90025907742663	0.0333428523413351	0.327756915307449
2768	CCDC59	AMPL25766360	29080	0.0151452426802398	2.02660488835843	4.89877535607933	0.0333679311347979	0.327785639580479
231	ACYP1	AMPL1189550	97	-0.00861159293031159	4.03039226744916	4.89553118090847	0.0334228380940222	0.328107144500972
19321	ZNF618	AMPL17215559	114991	-0.00636111943795469	5.06919490210253	4.88687006870021	0.0335699099839267	0.32933239277335
10677	MLEC	AMPL24818644	9761	0.00534999143232713	6.03097226094074	4.88387492742469	0.0336209341532314	0.32939380320252
8303	KCTD20	AMPL18585842	222658	-0.00432503936212784	5.74972346521383	4.88308820176484	0.0336343505906282	0.32939380320252
14991	SCAP	AMPL12273264	22937	-0.0057779405863868	7.12927065437047	4.8813867821884	0.0336633857970058	0.32939380320252
761	APAF1	AMPL21283149	317	-0.00610791179966972	3.07330712879833	4.88127869829897	0.0336652312046918	0.32939380320252
4896	ECEL1P2	AMPL18941899	347694	-0.0194099270855302	-0.138665269677972	4.87601867888105	0.0337551737825884	0.330055545895316
7293	HIRA	AMPL10424769	7290	-0.0045673401116172	4.96888356490256	4.87382630888296	0.0337927392946295	0.330204613688738
6856	GPR62	AMPL17527437	118442	-0.0121555214584824	1.50865420736559	4.86911484747192	0.0338736233520278	0.330613567224378
15488	SLBP	AMPL13326369	7884	-0.00424681426118298	5.32276939626297	4.86878541898784	0.0338792867319289	0.330613567224378
3824	CREG1	AMPL29212039	8804	0.0202705685064111	0.230030579148597	4.86450161166186	0.0339530262900149	0.33111474682563
530	ALG8	AMPL35932088	79053	0.00656754048151742	4.10885005234739	4.86285231121396	0.03398146339565	0.331173761182639
2955	CD3G	AMPL3788789	917	0.0282408769150502	-0.49664470780406	4.86024223963854	0.0340265192790202	0.331394553136158
5183	EPHA3	AMPL27286301	2042	0.0101561022981577	2.3313735999242	4.85864501867924	0.0340541232335246	0.331445196787345
8563	KLHL34	AMPL15689172	257240	0.018170252114525	0.669398693767666	4.85554325208293	0.0341077994691131	0.331598732606518
5784	FBP1	AMPL3417335	2203	0.0129629522997336	1.24793266833689	4.85514332351731	0.0341147269857456	0.331598732606518
5499	FAM162A	AMPL25163034	26355	0.00458791789191064	6.52228911355075	4.85035719661464	0.034197751238295	0.332174157760197
14963	SAT1	AMPL9801290	6303	0.00938747527732508	3.74541243748148	4.84758750751143	0.0342458975634279	0.332174157760197
20788	ZNF564	AMPL35848520	163050	0.0117698544480931	3.2772212535766	4.84676929998178	0.0342601348893022	0.332174157760197
6206	FRMD4A	AMPL31246970	55691	0.00923185188475161	2.90965868775723	4.8465621949217	0.0342637396743316	0.332174157760197
13103	PLCXD1	AMPL30602018	55344	-0.0141896171886097	2.10132971229782	4.84090145582986	0.0343624289732143	0.332766290158555
19464	ZNF827	AMPL15808678	101927707.2	-0.00378321165680731	4.74295207055571	4.84047910200345	0.0343698047426168	0.332766290158555
13491	DESI1	AMPL31052199	27351	0.00703450617716264	4.26783744903696	4.83700522781429	0.0344305364318731	0.333136269439588
20472	PALM2	AMPL1340694	114299	-0.00829151199528612	5.28223296296932	4.83138025424645	0.0345291236000473	0.333719714171321
17349	TMEM203	AMPL18182069	94107	-0.00576446183733284	4.42331824668102	4.83054171912402	0.0345438467757216	0.333719714171321
1235	AURKAPS1	AMPL20356387	.	-0.0109781931933562	2.37170377783104	4.82882304215583	0.0345740451353055	0.333719714171321
310	ADCYAP1R1	AMPL7907659	117	0.0208378170227061	-0.462270984408166	4.8284235787046	0.0345810681238769	0.333719714171321
15122	SEC22B	AMPL29251054	100996517,100996716,101060309,9554	0.00709016134709846	7.4109011877482	4.82689995019727	0.0346078694513009	0.33376063928458
14724	RPP40	AMPL12198807	10799	0.00740864389221302	3.26881567358485	4.82522144643494	0.0346374214153649	0.33382802111981
5101	EMG1	AMPL29270972	10436	-0.00446292764762336	4.97094541415265	4.8237377700094	0.0346635662106723	0.333862499036904
7302	HIST1H2AB	AMPL9454205	3012.8335000000002	-0.0246337592098871	2.04329632552059	4.81672710357859	0.034787397963705	0.334837192892031
15111	SEC11C	AMPL16405693	90701	0.00540100912554635	9.65980066228848	4.81182200575195	0.0348743261175277	0.335417267088934
2875	CCNY	AMPL35417702	219771	-0.00357407121399597	7.17937890928442	4.80963017357301	0.0349132465794219	0.335417267088934
3035	CDCA7L	AMPL33220354	55536	0.0236852044348505	-0.00363570982279822	4.80949314126611	0.0349156814463268	0.335417267088934
14998	SCARF2	AMPL20996470	91179	0.00987061576533147	1.28048725257324	4.80588791201673	0.0349798079806338	0.335815236382542
3016	CDC42BPB	AMPL28471365	9578	-0.00475519911669123	5.84107567959039	4.8042387533247	0.035009184663574	0.335879298257402
3636	COL14A1	AMPL36804452	7373	0.0121023925404154	3.87391842472723	4.80144279584273	0.0350590511295216	0.336139729364966
12034	OR1D2	AMPL9887243	4991	-0.0208166152260478	0.859920503950715	4.79361210538637	0.0351991272546574	0.337264176557902
20790	ZNF720	AMPL4529643	101928852.09999999	0.0133930886451201	2.47158011835587	4.79133493544666	0.0352399763521266	0.337437029225476
11544	NLGN4X	AMPL15698433	57502	-0.0142670631786763	0.768401095715877	4.78927199700567	0.0352770272436537	0.33757331244671
1995	C1orf229	AMPL22262957	388759	-0.0123507898540038	0.392232884800699	4.78753830500064	0.0353081977584867	0.337653185287041
5204	EPOR	AMPL1869149	2057	-0.00659822157094497	3.96214368867119	4.78518066873188	0.0353506347147738	0.337840626595842
14519	RNASEH1	AMPL10173875	246243	-0.00558750887684566	4.87418189591432	4.78041101499961	0.0354366582920174	0.338444107664368
15426	SIGLEC14	AMPL4071230	100049587	0.0201463791387029	0.050396017260475	4.77862881698754	0.0354688600863663	0.338533107172712
3276	CHCHD10	AMPL22002526	400916	0.0046625917290859	4.76378720296096	4.77544834898476	0.0355264062525947	0.338747450265755
9739	LOC440925	AMPL19770526	.	-0.0100092347826958	1.92049515425015	4.77485725527151	0.0355371125329493	0.338747450265755
10254	MAP3K1	AMPL27448342	4214	0.00630264983179109	4.65985850472651	4.77129952801609	0.0356016270921498	0.339143896459281
12614	PCDHB12	AMPL33216877	56124	0.00781789096886568	3.68878167880057	4.76952099447464	0.0356339264433867	0.339144963393486
18524	WASF3	AMPL13779430	10810	-0.00613950851203502	4.5858844468165	4.76876926017443	0.0356475880814432	0.339144963393486
12168	OR4S1	AMPL2351983	256148	-0.0203930413444467	0.528034115361218	4.76266226985923	0.0357587861665757	0.339984243282983
15324	SGK223	AMPL3621860	157285	-0.0142290529922014	0.809992213606293	4.75487152331639	0.0359011942214057	0.341069401040293
2744	CCDC28A	AMPL25949199	25901	0.00436909391985192	4.94289081111574	4.75389817355315	0.0359190297972676	0.341069401040293
20690	SUZ12P1	AMPL21288328	.	-0.00486919839241002	5.49705258894798	4.74420979772437	0.0360970885929721	0.342304219033697
14329	REPS2	AMPL28631021	9185	0.00860884120543982	3.14228540532207	4.74420232556003	0.0360972262933422	0.342304219033697
3376	CHUK	AMPL7797843	1147	-0.00500530538126515	5.21997262967586	4.74255034626438	0.0361276838287753	0.342304219033697
19657	GLRX	AMPL2006030	2745	0.00917943148124869	3.42888139757571	4.74179474004924	0.0361416243159818	0.342304219033697
8253	KCNK10	AMPL16247461	54207	-0.0119250064823392	2.8100443055765	4.73710752637547	0.0362282323468231	0.342904970786245
775	APEX2	AMPL24654021	27301	0.0135283225762808	0.128674106897697	4.73256982845594	0.0363122942632382	0.343480870415822
923	ARID3B	AMPL29599317	10620	-0.00766294466740724	3.25005618034661	4.73114625603944	0.0363387102764858	0.343511105322895
1546	BSN	AMPL7742810	8927	-0.00636246079371792	3.64079135497392	4.72648128182976	0.0364254217954883	0.3439945028445
17371	TMEM229A	AMPL4666499	730130	-0.0225861756635398	0.328049783230501	4.72589413351651	0.0364363516261546	0.3439945028445
7593	HSPA12B	AMPL17543458	116835	-0.0126772954830186	1.31016470346416	4.72211551910659	0.0365067769503967	0.344439577936332
8720	KRTAP2-1	AMPL2809802	81872	-0.0183725993403046	1.00045830211708	4.72007136145418	0.0365449378283474	0.344494081076621
6148	FOXD2	AMPL28395428	2306	-0.0186650203050072	0.203751958158074	4.71731372085916	0.0365964874409266	0.344494081076621
5349	EYA3	AMPL9475491	2140	-0.00418377571508088	6.06677493978899	4.71634299759399	0.0366146524847609	0.344494081076621
18646	WIPI1	AMPL30888171	55062	0.0102976945796072	4.52090419628209	4.71620742326834	0.0366171902589583	0.344494081076621
13603	PRKG2	AMPL28572685	5593	0.0207581518499273	1.18766434804343	4.71557750591812	0.0366289840160555	0.344494081076621
3631	COL10A1	AMPL5179789	1300	0.022300563458312	-0.119973535996321	4.71375313457873	0.03666316466595	0.34459647907755
20663	SNORA9	AMPL19805568	.	-0.0221729020694852	5.30601363101634	4.70769418437109	0.036776933537783	0.345303119331562
2864	CCNH	AMPL6890912	902	0.0156978321633112	3.64065632012329	4.70726384045267	0.0367850287999555	0.345303119331562
918	ARHGEF9	AMPL10514676	23229	-0.00498032723121924	6.81885567495483	4.69642143137201	0.0369896324856996	0.347003565626785
13318	PON2	AMPL4868613	5445	0.0139002289345466	4.07739472619633	4.69293672692886	0.037055655744526	0.347227723047677
14483	RIOK2	AMPL31759714	55781	0.00886202293728138	4.21004086322413	4.69188154429512	0.0370756733147708	0.347227723047677
978	ARPC1A	AMPL27407675	10552	0.00797935602363972	5.24436988000387	4.69029681703456	0.0371057589884617	0.347227723047677
4828	DUSP4	AMPL8659594	1846	0.0123356107750106	3.27902796058413	4.69020986922667	0.0371074104460171	0.347227723047677
15273	SETMAR	AMPL12308555	6419	-0.00935650503621008	1.71834596913427	4.68694094892486	0.0371695576937379	0.347589403616409
13992	RAB11FIP4	AMPL16227362	84440	0.00614203953462931	3.6952635609763	4.68347585069167	0.0372355591334253	0.347844160770786
12660	PCSK6	AMPL8714727	100507472.5	-0.017825577379423	2.31866411748561	4.68304235133194	0.0372438252440804	0.347844160770786
8028	IRF8	AMPL10480592	3394	0.025745525091419	-0.260008166893523	4.68085862410348	0.0372854958738601	0.348013644137467
1262	B3GALT2	AMPL7509998	8707	0.0109094298752105	2.79594732607731	4.67792493528261	0.0373415579712163	0.348254738768248
17961	TTL	AMPL15607554	150465	0.00663535766239075	3.5854702255272	4.67663389791793	0.0373662586536019	0.348254738768248
5730	FAM96A	AMPL15356114	84191	0.0128411533674381	3.28761752811955	4.672663496889	0.0374423343494523	0.348254738768248
6936	GRIN3A	AMPL15844535	116443	-0.0188139223608609	1.44387902470874	4.67263492099257	0.0374428824987175	0.348254738768248
1675	C11orf75	AMPL33549374	.	0.00848972119214481	3.90201919426577	4.67235190590128	0.0374483118326786	0.348254738768248
1239	AVEN	AMPL32013332	57099	-0.00596554777108268	2.82317883859535	4.67213008162931	0.037452567891056	0.348254738768248
16669	SYNM	AMPL35607151	23336	0.00862748514282744	2.99171717140196	4.66976820583499	0.0374979171943274	0.348457403877437
10668	MKNK2	AMPL21612124	2872	0.00876132684757653	6.41692065112875	4.66551923799947	0.0375796512831922	0.348972742459227
13234	PNPLA6	AMPL7653652	10908	-0.00499800649571657	6.16152852253938	4.66443438680487	0.0376005509990542	0.348972742459227
4160	CYP39A1	AMPL30683251	51302	0.0152232933929343	0.800300890121517	4.65898140968965	0.0377057960278647	0.349365656143463
5113	EMP1	AMPL11739826	2012	0.00689894921681911	4.4802960649283	4.6586390589951	0.0377124143214038	0.349365656143463
17517	TNFRSF12A	AMPL32475690	51330	0.0109670816224127	3.69301382539866	4.65748751327816	0.0377346852483595	0.349365656143463
3610	CNTNAP3	AMPL15790230	101927068.8	-0.0117586372151796	1.01136299485409	4.65734990951717	0.0377373474731143	0.349365656143463
14975	SBK2	AMPL4475564	646643	0.0140092607261474	1.91917604978388	4.65463455737591	0.0377899236231921	0.349476231286857
695	ANKS4B	AMPL34875521	257629	0.0249612208529268	0.156608597053593	4.65429328974077	0.0377965371136252	0.349476231286857
6724	GOLIM4	AMPL24736248	27333	0.00454414321909582	5.83156807807882	4.65209896385271	0.0378390916899093	0.349651169556851
16023	SNORA68	AMPL22097316	26780	-0.0190978526186478	5.77622538453737	4.64943353521073	0.0378908530230607	0.349910911125568
9464	LOC100527964	AMPL37982915	.	-0.013045437048003	0.842858065332354	4.64750222451775	0.0379284066360508	0.350039206346685
2986	CD8B	AMPL16544488	100996919.90000001	0.0223034186502115	0.0466121755725702	4.64353164530348	0.0380057412980607	0.350435453285871
1395	BDH2	AMPL31496028	56898	0.00679934830192775	2.87652906280575	4.64193613382449	0.038036865624464	0.350435453285871
13828	PTENP1	AMPL20204137	11191	-0.0090170618572563	2.63700060460472	4.63978566469615	0.0380788599697043	0.350435453285871
14865	RUSC1	AMPL4027982	23623	-0.00718720057056797	4.98961843063628	4.6396446408731	0.0380816156573032	0.350435453285871
11695	NR1D2	AMPL29676065	9975	0.0110716119507171	5.16911016960631	4.63895692668023	0.0380950571261642	0.350435453285871
14225	RBM26	AMPL35420016	64062	0.0126816947033361	3.99828549122555	4.63634820218692	0.0381460923156466	0.350435453285871
15511	SLC13A5	AMPL16713077	284111	0.0218520250663291	-0.331814300595711	4.63613816759451	0.0381502045391114	0.350435453285871
10740	MN1	AMPL11943544	4330	0.0142722257267762	0.937394597358701	4.63559193318363	0.038160901424548	0.350435453285871
14976	SBNO1	AMPL9851677	55206	0.00405983104962966	5.66008766060406	4.63334928935202	0.0382048535029728	0.350435453285871
4984	EHBP1	AMPL25464091	23301	-0.0113647709506691	1.22505861652507	4.63317770208305	0.0382082186122827	0.350435453285871
18479	VPS8	AMPL25872962	23355	-0.00563496420451082	4.67794486402155	4.62550817933252	0.0383589630216852	0.351600061302857
8353	KIAA0101	AMPL24720118	9768	-0.0318288993264017	1.59632707208644	4.62402645455693	0.0383881614092223	0.351649820364108
19803	CHMP4A	AMPL26771519	29082	-0.00407339450430761	4.52213105847761	4.61977799315039	0.0384720154170465	0.351976186994632
7220	HEPACAM2	AMPL4170870	253012	-0.00561762810089909	8.0285160115028	4.61759123195443	0.0385152549013258	0.351976186994632
507	ALDH3B1	AMPL2399513	221	0.0129645802373684	0.507908014107464	4.61692693595138	0.0385284007769062	0.351976186994632
15995	SNORA28	AMPL21208214	677811	-0.0108065244803229	5.52863005793468	4.61593063950094	0.0385481258950418	0.351976186994632
7627	HTR1F	AMPL5266574	3355	-0.0132331164338843	0.0281720796033646	4.61537406651797	0.0385591499945817	0.351976186994632
14681	RPL23A	AMPL4226498	26809.614699999998	-0.00523314528001213	5.94357507406686	4.61500104380342	0.038566540429789	0.351976186994632
19336	ZNF641	AMPL9208599	121274	-0.0053133634603632	3.350530401175	4.61367088558017	0.0385929065625603	0.351999666884412
10945	MSR1	AMPL35563299	4481	0.0133280962921104	1.32884519576093	4.61165192853948	0.0386329637102548	0.352147914435927
10743	MNDA	AMPL11015282	4332	0.0171655983254727	1.33651886974125	4.60261310242323	0.0388128585900339	0.35356984604739
10613	MICAL2	AMPL25151944	9645	0.0109902714947561	1.52132165276028	4.59847425975391	0.0388955382458328	0.353970542589942
16053	SNRNP48	AMPL34534925	154007	-0.00515502756365278	5.52916225642498	4.59801632736964	0.0389046980026528	0.353970542589942
14064	RABIF	AMPL9661341	5877	-0.00437176595459267	4.88853419885328	4.59453123843276	0.038974485798445	0.354387549417453
6815	GPR153	AMPL21699484	387509	-0.010350666900262	1.91472859770059	4.59273972638228	0.0390104136857142	0.354496351392172
10609	MIB1	AMPL37300734	57534	-0.00409079102495735	6.71702456004068	4.59085133809309	0.0390483237131626	0.354623020879391
3537	CMBL	AMPL35879038	134147	0.00694479851574261	4.57533179776249	4.58939501616149	0.0390775874654206	0.354671060713762
7649	HUWE1	AMPL14502085	10075	-0.00511612243639679	6.99385767686201	4.58218802704688	0.0392227613601554	0.355659433029723
8454	KIDINS220	AMPL30749131	57498	-0.00402937266826781	7.18031154247043	4.58075968701013	0.0392516033041715	0.355659433029723
18503	VTN	AMPL4081398	645832.74479999999	0.0186061241444115	0.773434902773578	4.58041294242497	0.0392586084992252	0.355659433029723
20422	MT1JP	AMPL37920691	4498	0.0185103951690974	0.403984624245044	4.57455036918172	0.0393772565051775	0.356515993107464
7188	HDHD2	AMPL15406498	84064	-0.00371487532324222	6.13682784466416	4.57017564737583	0.0394660493853306	0.356773992350361
9687	PINLYP	AMPL7450341	390940	-0.0100698848993049	1.95071156923	4.56956729415162	0.0394784144027281	0.356773992350361
3751	CPA3	AMPL7897510	1359	0.0146060603460997	4.1668630200908	4.56916740343418	0.0394865446535639	0.356773992350361
18170	UBTD2	AMPL34546010	92181	-0.00462929896190584	5.11229278399445	4.56839680170949	0.039502217079214	0.356773992350361
18525	WASH1	AMPL22519746	.	-0.016048515599515	0.500468217170054	4.56652044192386	0.0395404068606786	0.356901024464234
18183	UCHL1	AMPL30281465	7345	0.00684854047862236	8.58281211388658	4.56494814511534	0.0395724392099861	0.356938565924335
11105	MYH11	AMPL1319027	4629	0.0141686329918409	2.47341930505492	4.56390863866232	0.0395936326757535	0.356938565924335
6779	GPNMB	AMPL9262295	10457	0.0100182594287529	4.34685387764032	4.56276577494881	0.0396169477658346	0.356938565924335
14581	RNF207	AMPL20928784	388591	-0.009592326775066	2.77039366926869	4.56080202815412	0.0396570445450923	0.356976609797678
18505	VWA2	AMPL21479280	340706	0.0155199526728256	2.0105144414721	4.56019589178197	0.0396694299383116	0.356976609797678
5015	EIF2C2	AMPL12555272	.	-0.00616202985537216	5.93974184550844	4.54405432839194	0.0400008228954294	0.359733049561111
19926	FNTB	AMPL7867117	100529261.2	0.00487242951304258	3.96616673159637	4.54274664719821	0.0400278028825858	0.359733049561111
18873	ZCCHC7	AMPL14023235	84186	0.00696783273266434	5.34380611097797	4.54173490110122	0.0400486908629951	0.359733049561111
8249	KCNJ6	AMPL11665247	3763	-0.00474984718995855	7.16680914560519	4.540511161467	0.0400739715402262	0.359741708110501
1752	L3HYPDH	AMPL34901495	112849	0.00869409542921248	1.0824589522999	4.53649473810515	0.0401570681670254	0.360248864997777
6398	GAS7	AMPL20646187	8522	0.0105403879701228	3.01591549875448	4.53542804054386	0.0401791690716731	0.360248864997777
2104	C22orf42	AMPL37166	150297	0.022445850842517	0.2119617098237	4.53263333290303	0.0402371359581925	0.36055008441278
14748	RPS27	AMPL962884	6232	0.00574580663544649	7.70292123184996	4.52668244600115	0.0403608733744457	0.361439927785442
3109	CDNF	AMPL883086	441549	0.0122359160989189	1.03091193609675	4.52475367064326	0.0404010681978738	0.361581006000813
14119	RAN	AMPL29167139	5901	-0.00403319616069512	7.29446941181464	4.52256442072417	0.0404467444550404	0.361770941637163
6913	GREM1	AMPL13624193	26585	-0.015828015565732	1.51368997942188	4.5201514996412	0.0404971530535681	0.361926396210303
382	AGBL4	AMPL17185985	84871	-0.00698992453520484	2.84113184067669	4.51939107742924	0.0405130534084265	0.361926396210303
17609	TP53BP1	AMPL4088949	7158	-0.0044241392347097	7.35805021123349	4.51195942579024	0.0406688098872201	0.363098595939368
12553	PARP6	AMPL31816053	56965	-0.00526603208188433	6.01503719167986	4.51032144297794	0.0407032279566146	0.36310582919797
17177	TLR2	AMPL7267942	7097	0.0138916746963891	1.02291238568431	4.50958521698514	0.0407187083033279	0.36310582919797
139	ACE	AMPL3025819	1636	-0.0091518927229727	3.77121249648673	4.50804190796526	0.0407511798660682	0.363176478878682
16730	TAF12	AMPL29223956	6883	0.00771212488893076	4.64523168542261	4.50473679724548	0.0408208158251076	0.363578054976907
2878	CCPG1	AMPL10262534	9236	0.00768216256824747	3.64873765926281	4.50312267806811	0.0408548714697224	0.363662435934461
11253	NAT1	AMPL7198111	9	0.011254004779268	1.72892327218404	4.50118766084053	0.0408957387406994	0.363711245629389
13668	PRR13	AMPL33235627	54458	0.00531315189578321	5.49144957710921	4.50053537704307	0.0409095249917064	0.363711245629389
14169	RASGRF2	AMPL12699845	5924	0.0104850312971965	2.28107484493388	4.4985753836428	0.0409509808714981	0.363861147755521
16501	STK17A	AMPL30257650	9263	0.0104575421622176	1.13568890903548	4.49702981060922	0.0409837038696383	0.363895733341062
15164	SEMA3G	AMPL33330109	56920	0.00955300412344561	3.62450879305661	4.49606863827177	0.0410040683709308	0.363895733341062
16613	SURF2	AMPL33959516	6835	0.0057637593198056	4.07944103806658	4.49299755971208	0.0410692102893816	0.364084783523828
760	AP4M1	AMPL27323776	9179	0.0133771791434875	0.682188157053962	4.49274411426998	0.041074591300613	0.364084783523828
3666	COL6A3	AMPL30217352	1293	0.0148203680280875	2.00342448604126	4.48992145090973	0.041134572869236	0.364205296099163
6565	GJC1	AMPL5542287	10052	-0.00925543578616645	1.6792509733873	4.48909705723541	0.041152109374449	0.364205296099163
6243	FTL	AMPL4275068	2512	0.00535539835061898	10.8528969528604	4.48560898619337	0.0412263985645783	0.364205296099163
19171	ZNF41	AMPL16658899	7592	-0.00479851567056336	4.59396140471252	4.48473298988301	0.0412450787323762	0.364205296099163
16038	SNORA75	AMPL20067320	654321	-0.0156560904603284	2.51860640554112	4.48464195878746	0.0412470204565827	0.364205296099163
7778	IGFBP7	AMPL7229297	3490	0.00949136001555218	7.27407366595862	4.48443994438131	0.0412513298512013	0.364205296099163
18071	TYROBP	AMPL21719431	7305	0.0116592328378536	4.8300646052474	4.4840093883323	0.0412605161729213	0.364205296099163
18872	ZCCHC6	AMPL14864254	79670	0.0178424122550205	1.68707594469885	4.48109576890061	0.0413227400952809	0.364537040530462
7503	HP1BP3	AMPL32146048	50809	-0.00357023646388701	7.1021050411989	4.4745937552454	0.0414619706129803	0.365547314212414
12897	PHIP	AMPL30640003	55023	0.0169262435423882	3.0656577346528	4.46756325533433	0.0416130980040978	0.366536192740593
9154	LOC100128822	AMPL19077233	.	0.0143148034388609	1.69931384957194	4.46707177148535	0.0416236855349598	0.366536192740593
17939	EMC2	AMPL24150901	9694	0.0060665661155721	5.57341896302012	4.46570420987129	0.0416531610859589	0.366577552115215
17245	TMEM106A	AMPL35927440	113277	0.0133685593333267	0.949903227034365	4.46361841719431	0.0416981611041781	0.366755407476344
14336	REST	AMPL6924503	5978	0.0110828143136866	2.9930481806304	4.45908827302576	0.0417960809926517	0.36739823066268
5744	FANCE	AMPL35308493	2178	-0.0152389574127714	0.750886655341396	4.45500746488919	0.0418845047492321	0.367956866544026
12419	OXCT2	AMPL37447267	64064	0.00732800793317613	3.98635152074226	4.45264935121962	0.0419356945217596	0.368012784548495
16747	TAF8	AMPL36057362	129685	0.00623491778893149	3.06079730141678	4.45207441190907	0.0419481856874224	0.368012784548495
6834	GPR183	AMPL30444247	1880	0.0127186558244486	1.51567597070215	4.45127790813011	0.0419654973322503	0.368012784548495
17124	TIGD5	AMPL16338581	84948	-0.00699264330513937	4.37816690674542	4.44974770170212	0.0419987777026824	0.368012816978863
11759	NSRP1	AMPL15251928	84081	0.0194956465505308	1.92395752387492	4.44899068848862	0.0420152526617074	0.368012816978863
4666	DNM1L	AMPL12733852	10059	-0.0037932943753143	7.55537805670267	4.44594429986424	0.0420816233771138	0.368190668575399
2739	CCDC22	AMPL24252717	28952	-0.00571680539226161	2.94117786049286	4.44500907610401	0.0421020219141193	0.368190668575399
17621	TPCN1	AMPL2262006	53373	0.00596445029024012	4.79317637372532	4.44463330263783	0.0421102211186681	0.368190668575399
2661	CBX8	AMPL31685110	57332	-0.0102150239323665	2.81736173942363	4.44204191195022	0.0421668118766358	0.368467699292942
6499	GFPT2	AMPL28596957	9945	0.0121127304784752	0.920653839083725	4.43954797787956	0.0422213533155197	0.368620007306543
2169	CMSS1	AMPL14253432	84319	0.00556982298326659	5.7249824200973	4.43896676077284	0.0422340754619839	0.368620007306543
7601	HSPA4L	AMPL24166748	22824	0.00724248359955019	5.34918309706715	4.43624554168114	0.0422936957590735	0.368707520163376
8638	KRT222	AMPL36360256	125113	0.0153722721882642	4.14037648869828	4.43623405313253	0.0422939476623799	0.368707520163376
5268	ESM1	AMPL13547535	11082	-0.0180621524035276	3.30217645882536	4.43212215800074	0.0423842130172059	0.36927682413224
16762	TANK	AMPL29056618	10010	0.0183054769575793	-0.147477178271282	4.42888851031298	0.0424553476134334	0.369478273701248
17705	TREM2	AMPL30572041	54209	0.0168518355420626	0.599866966921903	4.42867263692388	0.0424601011214289	0.369478273701248
18271	UPK3BL	AMPL3519634	100134938.5	-0.0067734633500322	4.06959192072549	4.42766670871452	0.0424822592649603	0.369478273701248
3033	CDCA5	AMPL16069879	113130	-0.0267931401766956	0.713133406219933	4.4246781337957	0.0425481652936631	0.369759849300258
1581	BTN3A1	AMPL12641692	11119	-0.00740030768774027	1.93188315468309	4.42319237147793	0.0425809721287468	0.369759849300258
13717	PRSS50	AMPL12311776	29122	0.0157666390884302	0.705966377293497	4.42280110306177	0.0425896162773854	0.369759849300258
2144	C2orf71	AMPL2406213	388939	-0.0178920521667218	0.394182159610982	4.4175074828641	0.042706756082532	0.370530959409
12871	PHC1	AMPL30329756	1911	-0.00526936125475357	4.49226152540346	4.41652543646305	0.0427285262100685	0.370530959409
9968	LRP6	AMPL10858234	4040	-0.00295831964821476	6.30057773456129	4.4152690091165	0.0427563966412476	0.370555437557479
4245	DBT	AMPL11849041	1629	0.00684657563162847	3.35146126474637	4.41154039191776	0.0428392236327923	0.371055898374431
16303	SPRYD3	AMPL18203197	84926	-0.00791838458984606	7.79394820927755	4.40919997274673	0.0428913034958989	0.371289610250631
13967	QKI	AMPL12595756	9444	0.00547144511441694	5.07621694386572	4.40755677219903	0.0429279101910398	0.371389183255113
5438	FAM122A	AMPL16571857	116224	-0.0050222906086645	5.6783294641892	4.40525501685012	0.0429792457367133	0.371615991483891
10821	MRC1	AMPL7616370	101928757.40000001	0.00858031484053286	3.46895945493313	4.39579768057665	0.0431908802749722	0.373227735273329
2478	CACNA1H	AMPL35326025	8912	0.00857821181537017	4.94841615130968	4.39447699582408	0.0432205253993288	0.373265880185447
11352	NDUFA4	AMPL6956092	4697	0.0060109951641632	5.85833411156288	4.38870417622202	0.0433503695793103	0.373695967328141
14367	RFX2	AMPL5490685	101928900.59999999	-0.00800229428174036	2.52506121115847	4.38824944369241	0.0433606157882154	0.373695967328141
16086	SNX2	AMPL8270065	6643	0.00841028037376074	4.23818517428288	4.3881924132595	0.0433619010079101	0.373695967328141
5557	FAM190A	AMPL3041630	.	-0.00667891187191407	4.61870450327613	4.3877725083482	0.0433713651414369	0.373695967328141
15048	SCN3A	AMPL12750502	6328	0.00891479218992667	1.67748018234394	4.38330367172313	0.043472228025736	0.373791504480978
5732	FAM98A	AMPL26779414	25940	0.00496256897640634	5.73820296822745	4.38227080053706	0.0434955769039974	0.373791504480978
15014	SCCPDH	AMPL32052022	51097	-0.00414700721637121	6.52489567924309	4.38136532212785	0.0435160573139721	0.373791504480978
8984	LIMK2	AMPL28887745	3985	-0.00617064233689282	2.81521000908266	4.38050265900963	0.0435355791807722	0.373791504480978
20215	LOC202181	AMPL19626182	.	-0.00503704708070222	4.19781428329768	4.3796415846667	0.0435550747010346	0.373791504480978
13674	PRR18	AMPL18384908	285800	-0.0121924400050273	1.93205591923746	4.37946952933456	0.04355897134404	0.373791504480978
7155	HCG26	AMPL20076848	.	-0.0110380826672697	2.42492837766975	4.37716185510941	0.0436112717427415	0.373791504480978
4527	DKFZP434A062	AMPL19392903	.	-0.0213334480812061	0.787707594993881	4.37707811094426	0.0436131709924149	0.373791504480978
1157	ATP5B	AMPL7735358	506	-0.00470459956688111	8.91153226506289	4.37585339617584	0.0436409569264981	0.373791504480978
12239	OR5C1	AMPL3117092	392391	-0.0141191050288351	0.982474148974643	4.37414400222311	0.0436797716692009	0.373791504480978
14053	RAB9A	AMPL10295114	9367	0.0108054704841433	1.05726518950745	4.37401900226862	0.0436826114988	0.373791504480978
11605	NOL8	AMPL31727900	55035	0.00912035365014685	3.69747112038655	4.37238845247437	0.0437196739914844	0.373791504480978
6532	GHSR	AMPL21353167	2693	-0.0124682046569832	2.78085259695197	4.37181253712396	0.0437327728470653	0.373791504480978
14886	S100A1	AMPL29723617	6271	0.0207265014300858	0.450532727368335	4.37098382842208	0.0437516289151523	0.373791504480978
8426	KIAA1524	AMPL34811416	57650	-0.0136843498487513	0.526550906596889	4.37055237186067	0.043761449625595	0.373791504480978
19030	ZNF174	AMPL10100590	7727	-0.00425412068912168	4.49656831375438	4.36890708798147	0.0437989214437417	0.373864291660971
18553	WDR18	AMPL35260063	57418	-0.007266428127972	5.29768408070691	4.36795972872326	0.0438205138394027	0.373864291660971
2460	CABIN1	AMPL13061393	23523	-0.00549815787112471	5.41099117671184	4.36526230710675	0.0438820581658211	0.374009337648277
6996	GSTP1	AMPL4426508	2950	0.00718081818314509	7.03269335853356	4.36418269404605	0.0439067172416152	0.374009337648277
16859	TBL1X	AMPL26889845	6907	-0.0064980236036051	5.22028450089758	4.3638920615522	0.0439133580840244	0.374009337648277
11770	NT5C3L	AMPL17810094	.	-0.00440332768219215	5.25025817105402	4.35761631556911	0.0440570264174153	0.375011951785468
1866	C17orf61	AMPL35673540	.	0.00729854782525069	4.24297988208664	4.35653750312651	0.044081775324789	0.375011951785468
12804	PEX5L	AMPL32242496	51555	0.013595370345125	1.67847498169973	4.35393478012638	0.0441415470791344	0.375181922664627
7275	HIF1AN	AMPL31616893	55662	-0.00375809936391592	6.1625219684566	4.35345931419767	0.0441524758252749	0.375181922664627
13825	PTDSS1	AMPL26334850	9791	-0.00379949391062297	5.40750318238302	4.3512763420436	0.0442026904132939	0.375195946950444
2558	CAPG	AMPL7909738	822	0.0141091467312916	2.26656436414156	4.3494175062155	0.0442454984823608	0.375195946950444
8203	KCNA6	AMPL11771170	3742	-0.00524810683156945	5.50962139245253	4.34851334157144	0.0442663374372214	0.375195946950444
15946	SMPDL3B	AMPL24335151	27293	0.006244708025853	3.69851427292446	4.34788680926069	0.0442807839283828	0.375195946950444
4799	DTX4	AMPL25368900	23220	0.0178599896502332	-0.170170493554877	4.34788034364032	0.044280933038764	0.375195946950444
8504	KIT	AMPL5414183	3815	0.0142963795158009	1.4072152085026	4.34676353669244	0.0443066971753744	0.375199357763302
17740	TRIM33	AMPL31704901	51592	0.00720849063284433	3.95917624423226	4.34558434016118	0.0443339185121724	0.375215097522356
15248	SERPINH1	AMPL7690877	871	-0.00820147982653551	4.894819438446	4.34114675658047	0.0444365236479605	0.375868456745527
14728	RPRD2	AMPL26127014	23248	0.00424781557901629	6.19699531165926	4.33671537633814	0.0445392462099788	0.376522061960243
5733	FAM98B	AMPL17371465	283742	-0.00492340375028513	4.86792846504152	4.33151110133727	0.0446602188653037	0.377149005295364
8149	JMY	AMPL34729850	133746	0.00998653870016153	3.36351258263598	4.33092699331751	0.0446738189334148	0.377149005295364
17309	TMEM169	AMPL3433353	92691	-0.00936028764954581	1.35464560548798	4.32875047193949	0.0447245360842836	0.377149005295364
17113	TIA1	AMPL35753510	7072	-0.0061641126748603	5.76953718528336	4.32809831120641	0.0447397450264356	0.377149005295364
3762	CPEB3	AMPL24298554	22849	0.0086384714801626	3.49401311122841	4.32804986890647	0.0447408749691337	0.377149005295364
6292	FZD9	AMPL7113361	8326	-0.0136450731468432	0.0360985559745744	4.32646861172872	0.0447777758970673	0.377245111971078
13731	PSAP	AMPL10968259	5660	0.0056827262490623	10.8165135580083	4.31915549826728	0.0449488743369659	0.378471056881658
5245	ERLIN2	AMPL12509139	11160	0.00576984873832405	3.35053537429349	4.31626748742967	0.0450166406971545	0.378826042362744
17200	TM7SF2	AMPL11096089	7108	0.00847416246958243	4.23876156043147	4.31382382002197	0.0450740685213071	0.378914491822462
2064	C20orf26	AMPL31166742	26074	0.0152134511970755	0.811707020886584	4.31364063470772	0.0450783767478392	0.378914491822462
1674	C11orf74	AMPL34421965	119710	0.00638236508910466	3.60642758650247	4.31212971683447	0.0451139284234094	0.378997988129426
16847	TBC1D9	AMPL25800389	23158	-0.00436031958803993	6.77666035325502	4.30915899197156	0.0451839191964153	0.379248700523475
20719	TNFSF13	AMPL17705953	8741	0.0132587384753444	1.64796467012074	4.3086873345022	0.0451950425187837	0.379248700523475
12782	PEPD	AMPL4522953	5184	-0.00601478040241622	7.32047594294674	4.30326890737054	0.0453230443724065	0.379948709073262
4522	DISC1	AMPL10565064	27185	0.0104100431861801	1.91097120496362	4.30287960888778	0.0453322562980086	0.379948709073262
13944	PXK	AMPL30555273	54899	-0.00977011177615702	4.24799790025395	4.30189727339287	0.04535551035713	0.379948709073262
6203	FRK	AMPL7678949	2444	-0.00658012106661508	4.61294786837204	4.29994040188363	0.0454018730004565	0.380121850123799
20658	SNORA66	AMPL20486309	26782	-0.0103138152206565	3.9717195956442	4.29520115278315	0.0455143727623259	0.380178557861379
1406	BEND5	AMPL13862916	79656	-0.00485686989414171	4.27660174864422	4.29506018264852	0.0455177237936207	0.380178557861379
7426	HNF1A	AMPL2323015	6927	-0.00828700246084713	4.11320366992931	4.29488360683204	0.0455219215985344	0.380178557861379
19633	M1	AMPL37618150	.	-0.00618967401221337	5.37790437864722	4.29436716917004	0.045534201517203	0.380178557861379
6928	GRIK3	AMPL3177841	2899	0.0190370242976784	0.602925070720868	4.29424373950154	0.045537136983261	0.380178557861379
10392	MCC	AMPL1617888	4163	-0.00613188066997748	5.66273996262004	4.29084681472808	0.0456180061973671	0.380638907887112
15171	SEMA5A	AMPL29914712	9037	-0.00614970088196092	6.34998869674171	4.28745149049617	0.0456989953938609	0.381099739490856
13159	PLK3	AMPL29534604	1263	0.0096794379116069	1.54557921333988	4.28490606502915	0.0457598156878347	0.381247268049655
5200	EPN1	AMPL4138671	29924	0.0161792296756696	-0.153289722699997	4.28455433780772	0.0457682268525204	0.381247268049655
15780	SLC4A3	AMPL28326954	6508	-0.00643063353381618	5.15604805197111	4.28073453758342	0.0458596828718577	0.381635484010437
15949	SMS	AMPL27219012	6611	0.00629468419963263	5.77245442846045	4.27685657091149	0.045952737514221	0.381635484010437
17899	TSPYL6	AMPL6208211	388951	-0.0163165018430803	1.67863944405018	4.27618708831197	0.0459688232813614	0.381635484010437
6359	GALNT13	AMPL16489359	114805	-0.00948823517363304	3.1879824904755	4.27577560624595	0.045978713105509	0.381635484010437
9819	LOC646903	AMPL38046260	.	-0.00589085408898488	3.96146667659165	4.27387711124324	0.0460243731174445	0.381635484010437
5640	FAM50A	AMPL30201407	9130	0.00615310250903686	4.70249858227191	4.27285369027986	0.0460490077617399	0.381635484010437
8140	JAZF1	AMPL18176760	221895	-0.00399026732577804	6.04877958770425	4.2726233704532	0.0460545537650058	0.381635484010437
16685	SYT15	AMPL14931261	83849	-0.00883776101391816	1.8581773371245	4.27191423781155	0.04607163399777	0.381635484010437
12919	PHYH	AMPL28950656	5264	0.0107154480626446	3.72771713924271	4.27158384993852	0.0460795941327853	0.381635484010437
6604	GLRA1	AMPL7381473	2741	0.00711650162635643	6.6653599711964	4.27105127899498	0.0460924287155125	0.381635484010437
20174	LOC100506713	AMPL37636423	.	-0.00498070595433957	4.19879762845464	4.27039488167342	0.0461082528447424	0.381635484010437
13294	POLR3A	AMPL12073360	11128	-0.00396051429865919	4.66020325781213	4.26972569997619	0.0461243913350453	0.381635484010437
19504	ZNRF2P1	AMPL20708687	.	-0.00647464228177826	3.37870730844989	4.26339088783415	0.0462774751178252	0.382688075401401
4260	DCAF5	AMPL27854836	8816	-0.00352795808768921	5.95563857391601	4.25707380447892	0.0464306880977321	0.383734068570062
18853	ZC3H7B	AMPL32333541	23264	-0.0045451155458738	6.50231307151669	4.25603891295746	0.0464558413416912	0.383734068570062
14186	RASSF6	AMPL21333044	166824	-0.00678435061726836	5.34647049657268	4.2513448637817	0.0465701198032139	0.384290544446407
9394	LOC100506668	AMPL37507240	.	0.0050235124780127	2.88553566274006	4.25113804650879	0.0465751619705562	0.384290544446407
7175	HDAC5	AMPL2513678	10014	-0.00739583087923444	6.36272871085963	4.24395876285107	0.0467505650559639	0.385251613592601
1160	ATP5E	AMPL12406980	514	-0.00537541947760793	7.72072437176191	4.24273569556514	0.0467805193470904	0.385251613592601
17331	TMEM186	AMPL26365633	25880	0.00985809025704595	0.687390004684706	4.24089119020704	0.0468257333658268	0.385251613592601
13275	POLR1B	AMPL32950429	84172	-0.00361358803085506	4.46152232744341	4.24086838352586	0.0468262927231391	0.385251613592601
13389	PPIB	AMPL3154034	5479	-0.00477629104327814	10.1965803590336	4.23667315221058	0.0469293104667151	0.385251613592601
3318	CHMP4B	AMPL17989509	128866	-0.00496479221233985	7.48699594550183	4.23661504224424	0.0469307391629609	0.385251613592601
13812	PSTPIP2	AMPL35719520	9050	0.0174485955479376	0.11331892995089	4.23591558466569	0.04694793984444	0.385251613592601
177	ACSF2	AMPL14062720	80221	0.0147778857168358	0.47036795147634	4.2356905121732	0.0469534761827448	0.385251613592601
16001	SNORA38	AMPL20447099	677820	-0.0206816116945663	3.66396441924343	4.23517602748561	0.0469661341915261	0.385251613592601
19716	AQP1	AMPL10812324	358	0.014112813062694	5.99587227745604	4.23516274893482	0.0469664609371633	0.385251613592601
17381	TMEM240	AMPL4879966	339453	-0.0123279914571599	0.660549656616341	4.23469009372001	0.0469780932081285	0.385251613592601
4300	DCUN1D3	AMPL17618118	123879	-0.00408106791759654	4.93519565488578	4.23344765753676	0.0470086853044847	0.385288914346009
6510	GGH	AMPL27630282	8836	-0.0133460490524402	3.22114523186162	4.23163543207174	0.0470533465151545	0.385441422118048
17041	TGDS	AMPL24919800	23483	0.00794106222755641	2.51119194617545	4.22805680399729	0.0471416770965111	0.385926690202801
890	ARHGAP44	AMPL26560260	9912	-0.00461317313541786	4.95584494159734	4.22684482964179	0.0471716334459222	0.385926690202801
2609	CASP2	AMPL17566582	835	-0.00347889618260566	4.82913583597622	4.22541667709468	0.0472069600036524	0.385926690202801
13135	PLEKHG5	AMPL3842428	57449	-0.0106194162537295	1.95943032208695	4.22407848462872	0.0472400877911567	0.385926690202801
12818	PFKFB4	AMPL29623322	5210	0.00568204249584413	3.14406438533097	4.22396009353857	0.0472430198700333	0.385926690202801
15435	SIK1	AMPL16638613	150094	0.0115005097280925	3.95338825944371	4.22113207965308	0.0473131182531565	0.386217871958756
8134	JAKMIP1	AMPL1772542	152789	0.00928725326858869	4.16473470319021	4.22041634253113	0.0473308775085321	0.386217871958756
4414	DENND2D	AMPL14956909	79961	0.00884652473512924	3.19632257584166	4.21747467907533	0.0474039448605564	0.386600860125177
9973	LRRC1	AMPL32541430	55227	0.00790841609040946	3.67827131938806	4.21530965747109	0.0474578008161974	0.386826834862162
642	ANKRD13B	AMPL35906940	124930	-0.0106058782964906	1.32167297318009	4.2124157175429	0.0475298943483022	0.387181619179105
15139	SECISBP2	AMPL37209745	79048	0.0173622583373528	1.98252912195617	4.21146236733725	0.0475536705453855	0.387181619179105
17852	TSGA10	AMPL15151084	80705	-0.00643952760873419	2.90624994627854	4.20872379241945	0.0476220425529561	0.387525026143253
11076	MXRA7	AMPL446818	439921	0.0106260716095854	4.06987343360588	4.20710353046973	0.0476625454869865	0.387527927745286
1287	B4GALT6	AMPL27891146	9331	-0.00424287963513721	5.06286161811291	4.20547072517968	0.0477034004075492	0.387527927745286
160	ACOX1	AMPL29431396	51	0.00762316851928321	5.28156522384845	4.20410406410903	0.047737625740961	0.387527927745286
2960	CD46	AMPL17794052	4179	0.0130832637670357	1.51085570984539	4.20409373785107	0.0477378844447918	0.387527927745286
18247	UNC5B	AMPL16150666	219699	0.00956818677522211	4.99567008832579	4.20329354592506	0.0477579363626026	0.387527927745286
13892	PTPRH	AMPL7627353	5794	-0.0126919620508541	1.2916914226637	4.20202936539871	0.0477896342482315	0.387527927745286
8441	KIAA1755	AMPL1335663	85449	0.0152016236013697	-0.133733990865193	4.20099605668492	0.0478155605185869	0.387527927745286
16717	TACC3	AMPL26978108	10460	-0.0112892499572392	2.3881473753669	4.20034281775619	0.047831958636129	0.387527927745286
2297	C6orf228	AMPL4115099	.	-0.00458071675588372	4.3104160723879	4.19511533644733	0.0479634066027338	0.388380206502925
12438	P2RY13	AMPL17353302	53829	0.0196296204431764	0.379094110011038	4.19356234230301	0.0480025342370217	0.388463647757534
15340	SH2B2	AMPL35223207	10603	-0.012981741768758	0.861500440370099	4.19173897075594	0.0480485189585975	0.388463647757534
7373	HLA-DOA	AMPL11777383	3111	0.019554019381887	-0.475572988763948	4.19073757704902	0.0480737943859975	0.388463647757534
3704	COPS7B	AMPL36783137	64708	-0.0032776829525815	4.93567124400922	4.18981337322086	0.0480971345347616	0.388463647757534
5042	EIF4E2	AMPL30139216	9470	-0.00753252919584148	2.56411719838312	4.18844545106974	0.0481317034361211	0.388463647757534
13065	PLA2G4C	AMPL7091689	8605	0.0142493074248983	1.34650874396665	4.18818444793736	0.0481383023858859	0.388463647757534
13187	PLXNC1	AMPL28993506	10154	-0.00575871904277237	5.81694865082566	4.18464601035692	0.0482278633465709	0.388463647757534
11069	MX1	AMPL6647779	4599	-0.00753168449398217	4.52010711643684	4.18353018101723	0.048256144072629	0.388463647757534
8798	LAMA5	AMPL27009693	3911	0.00663057444268464	5.08871549689659	4.18332937168867	0.0482612355327343	0.388463647757534
12739	PDLIM4	AMPL6963452	8572	-0.00834732663513768	3.85348106869474	4.18275084168561	0.0482759072999755	0.388463647757534
14742	RPS20	AMPL6835104	26795.6224	0.00552283139445621	9.18281334363817	4.18230565162155	0.0482872008594031	0.388463647757534
5339	EXOSC8	AMPL15968773	11340	-0.00475688195701354	6.20063994968647	4.18224224735922	0.0482888095326554	0.388463647757534
6369	GALNTL1	AMPL9378611	.	-0.0116836643548923	2.27238507099062	4.18074280820242	0.0483268700730059	0.388558541228287
6995	GSTO2	AMPL21091143	119391	0.00493660398486345	5.42000152155746	4.17633852940911	0.0484388561833064	0.38912211421377
5767	FAT1	AMPL27071211	2195	0.0076765827307653	6.80557831925866	4.17517940623509	0.0484683763811983	0.38912211421377
10298	MAPKAP1	AMPL1923584	79109	0.00747635417512299	2.75408089517116	4.17130154599231	0.04856728091561	0.38912211421377
19586	BCDIN3D-AS1	AMPL19227465	100286844	-0.00826625352846762	2.13425938006652	4.16910934213881	0.0486232914137426	0.38912211421377
7460	HOPX	AMPL35011657	84525	0.0085847754806205	3.54222027039864	4.16851407105887	0.0486385128062568	0.38912211421377
7781	IGFL2	AMPL6310884	147920	-0.0190495590158344	0.215237352308548	4.16834208654548	0.0486429115189569	0.38912211421377
6664	GNAT2	AMPL27155673	2780	0.0135368785300591	0.111762124768316	4.1681831228939	0.0486469775976358	0.38912211421377
16942	TCTN2	AMPL14632139	79867	-0.00559260602258138	4.79657172309017	4.16811245953609	0.048648785192698	0.38912211421377
5843	FBXW12	AMPL6886859	285231	0.0173483543450889	0.789295163387928	4.16791512791797	0.0486538334015653	0.38912211421377
19059	ZNF217	AMPL13223601	7764	0.01088592960324	1.37715002598166	4.16633036017529	0.0486943964696253	0.38912211421377
15550	SLC1A3	AMPL30223488	6507	0.0147938023916445	0.516107724423754	4.1659655680249	0.0487037388226404	0.38912211421377
2999	CDC14B	AMPL16750595	8555	0.00709086109692013	2.33095399429636	4.16525670053133	0.0487218986257006	0.38912211421377
430	AIF1	AMPL9337479	199	0.0143541070841025	3.04907255953497	4.1644229429181	0.0487432674322115	0.38912211421377
15083	SDC3	AMPL24554626	9672	-0.00647222912096109	3.001900144253	4.16356752647326	0.0487652020922219	0.38912211421377
6362	GALNT3	AMPL27691758	2591	0.00583653746658211	5.54955135024181	4.1609584137031	0.0488321724807965	0.389429491951538
18667	WNT5A	AMPL10576929	7474	0.0168351153724288	1.02705836503826	4.15984350552203	0.0488608207512788	0.389429491951538
8136	JAKMIP3	AMPL2854794	282973	0.00726687542357871	1.43411772851558	4.15899276948371	0.0488826934266599	0.389429491951538
3841	CRISPLD2	AMPL14163329	83716	0.00943191380920441	5.68140674735954	4.15684834114131	0.0489378752723936	0.389640603592134
3243	CFB	AMPL10939690	629	0.0233865101593702	1.60988731789025	4.15524184260327	0.0489792597917304	0.389640603592134
5896	FERMT1	AMPL33116112	55612	0.0187952696730005	0.243403626839518	4.15401164556156	0.0490109766337168	0.389640603592134
15127	SEC24A	AMPL35534631	10802	0.0101152370936057	4.50460118157589	4.15387333526125	0.0490145439559931	0.389640603592134
342	ADRA1B	AMPL6138108	147	-0.0189189361823186	-0.0918292470092546	4.14810747454368	0.0491635132701426	0.390469337279939
19550	ZYX	AMPL10734020	7791	0.00575155894148823	4.82863911303852	4.14779574768616	0.0491715814081741	0.390469337279939
4267	DCBLD2	AMPL16283158	131566	-0.00568867229019733	4.15749402660034	4.14505811618269	0.0492424997968591	0.390822715662411
10624	MIEN1	AMPL15078826	84299	-0.00454449454100392	6.56061660291338	4.14352497554508	0.0492822651385685	0.390928595420902
3263	CGNL1	AMPL17572558	101930344,101930349,84952	0.0113404731853036	2.47683665709826	4.13907695724227	0.0493978349090737	0.391272322928266
2189	C3orf70	AMPL590978	285382	-0.0100668966856783	2.89392384819951	4.13880435491934	0.0494049274683209	0.391272322928266
5290	ETHE1	AMPL25241979	23474	0.00777953822439625	2.64077148610211	4.13880382947786	0.0494049411403272	0.391272322928266
14720	RPP14	AMPL13819628	11102	-0.00419527404421335	3.58263711743511	4.13750819214171	0.0494386663760807	0.391329925290389
17424	TMEM63B	AMPL32281335	55362	-0.0049427786647363	5.53420048725756	4.13558343574895	0.0494888144092019	0.391465164587252
18842	ZC3H12B	AMPL2962131	340554	0.00975393093960366	1.55446140566907	4.13353914501962	0.0495421383155736	0.391465164587252
6169	FOXL1	AMPL29586884	2300	-0.0137345713482894	0.954608532016438	4.13245202665646	0.0495705208748518	0.391465164587252
3833	CRIP1	AMPL8322528	1396	-0.0106272722043469	1.52049284893597	4.13152252488327	0.0495948026051226	0.391465164587252
6105	FMO2	AMPL11371593	2327	0.0132391577409095	0.932429941918924	4.13112413725667	0.0496052138571475	0.391465164587252
4953	EFHA2	AMPL17967463	.	0.011326910088735	3.15746060183479	4.12974516554474	0.0496412698105433	0.391465164587252
18488	VSIG4	AMPL12448949	11326	0.0143178665253206	0.0877252357865327	4.12863699145602	0.0496702661907339	0.391465164587252
12310	OR7E37P	AMPL20359475	.	-0.0155039845294493	1.05621375840357	4.12822192470197	0.0496811316018273	0.391465164587252
2973	CD69	AMPL10003152	969	0.0195860859140601	0.109329811863218	4.12767270443091	0.0496955128504343	0.391465164587252
13129	PLEKHF2	AMPL14744965	79666	-0.00436128452230757	6.25717751050489	4.12450183286158	0.0497786315544769	0.391465164587252
3733	EMC8	AMPL29415554	10328	-0.00396931807965027	5.39538261191584	4.12425432438063	0.0497851259998889	0.391465164587252
12686	PDE10A	AMPL4387207	10846	0.0116642396348243	1.13579518137106	4.12392187678781	0.0497938506589928	0.391465164587252
1663	C11orf52	AMPL18637307	91894	0.00471869248039641	3.92823214287868	4.12369728159209	0.0497997458262274	0.391465164587252
1885	OXLD1	AMPL4860696	339229	0.00621990071805839	2.3178845352857	4.1210138971824	0.0498702388458502	0.391777867091429
10417	MCOLN3	AMPL30610315	55283	-0.00580138867260599	5.00697946894854	4.12016774350264	0.0498924903068983	0.391777867091429
6843	GPR32	AMPL9855255	2854	-0.0194099949009214	0.365511168049634	4.11660984066119	0.0499861731730561	0.392305276351295
10604	MGST2	AMPL11945145	4258	-0.00496965278703994	6.75655468727769	4.11438554117847	0.0500448396966139	0.392557454120735
14082	RAD51	AMPL10182419	5888	-0.0229107135369351	0.341343004840845	4.11208564636942	0.0501055800311549	0.392820971758273
13527	PRC1	AMPL29794357	9055	-0.0393034350886357	0.55107102944312	4.11098092207441	0.0501347847936205	0.392820971758273
4619	DNAJB4	AMPL13014951	11080	0.00865898950067495	4.12131927837228	4.1090042189994	0.050187088322777	0.392820971758273
11720	NRAS	AMPL11267387	4893	-0.00531060357446233	5.27638201957816	4.10852344995284	0.0501998185718445	0.392820971758273
1695	METTL25	AMPL14816611	84190	-0.00567951491599113	2.06503473719201	4.10700979194	0.0502399219074348	0.392820971758273
3053	CDH24	AMPL35173343	64403	-0.0118242779453723	1.29735810932667	4.10557970012677	0.0502778437210086	0.392820971758273
19880	ERCC5	AMPL5292234	2073	0.00738864367085243	4.90775617223411	4.10521991506694	0.0502873891349689	0.392820971758273
8323	KDM4A	AMPL25659082	9682	-0.00748441472942926	3.56786560279589	4.10492835369472	0.0502951259826588	0.392820971758273
15145	SEL1L3	AMPL24774005	23231	0.00879767041770752	2.90267249761973	4.10319884220767	0.0503410471888013	0.392820971758273
5322	EXOC3L1	AMPL16086367	283849	-0.00999149296918078	0.671162329672339	4.10308915062845	0.0503439612311536	0.392820971758273
5581	FAM206A	AMPL31527164	54942	0.00658927739492467	2.47843104885249	4.10038402441444	0.0504158840010628	0.39317479594714
687	ANKRD6	AMPL11755041	22881	-0.00870207254768015	3.38262095904301	4.09828275059367	0.050471830111042	0.393280034838878
5812	FBXO21	AMPL15996544	23014	0.00500141389121565	5.30672677640748	4.0978805656573	0.0504825460429248	0.393280034838878
14305	REEP3	AMPL2762117	221035	0.0104905260918765	5.33787461962975	4.09580166158517	0.0505379770471841	0.393320771214246
10403	MCL1	AMPL34890495	4170	0.0045708768209779	6.86970917538269	4.09495898815451	0.0505604648747131	0.393320771214246
10605	MGST3	AMPL28774101	4259	-0.00345723474712278	8.01587010636617	4.09469415399311	0.0505675345984518	0.393320771214246
6552	GJA1	AMPL6384961	2697	-0.00861964062700446	4.39505713979097	4.09201564845564	0.0506390984611877	0.393544525776363
10149	M6PR	AMPL11157199	4074	0.00429675393803207	5.77682008575361	4.09162649856372	0.0506495050073135	0.393544525776363
3625	COG4	AMPL24591526	25839	-0.0054937904525058	5.30114052748681	4.07445688128356	0.051111010641919	0.396921937761968
4499	DHX9	AMPL7261002	1660	-0.00341156553603056	6.46653001201499	4.07198670613135	0.0511777884427098	0.397232005362775
11009	MTMR6	AMPL29125522	9107	-0.00410207168674796	5.66736983508455	4.07021949265445	0.0512256217940997	0.397362716298624
16244	SPI1	AMPL4939369	6688	0.0136629370150095	0.744300860368658	4.06893268322122	0.051260483082301	0.397362716298624
14438	RHOBTB1	AMPL25729096	9886	-0.00700102638575141	2.82942676186393	4.06750895099447	0.0512990843339982	0.397362716298624
14028	RAB3B	AMPL8129820	5865	-0.00718095859672344	6.91817242138589	4.06695394050017	0.0513141408784298	0.397362716298624
16129	SOS2	AMPL13434022	6655	0.0199475658075598	2.15834714930952	4.06640906140367	0.051328927325042	0.397362716298624
9111	LMNA	AMPL18426266	4000	0.00607721960125642	6.04445332477545	4.06500315994809	0.0513671011870434	0.397450258870879
13998	RAB17	AMPL36841018	64284	0.00681664071678929	3.72393368686265	4.06400440774643	0.0513942389541989	0.397452363349931
355	AEBP1	AMPL4545334	165	0.00780676768833176	3.66699368943451	4.06268443223912	0.0514301292065001	0.397522116761213
16327	SQSTM1	AMPL29319043	8878	0.00766010435904142	8.07309812736066	4.05933947505366	0.0515212029883796	0.397925964389216
14917	SACS	AMPL24834319	26278	0.0081441232285217	3.00436653851993	4.05879027104275	0.0515361732979409	0.397925964389216
942	ARL3	AMPL30334919	403	-0.00454885866188768	7.14152558280592	4.05718297143827	0.0515800130130893	0.39805670971082
13123	PLEKHA7	AMPL17116073	144100	-0.00733828364059222	3.21758442330869	4.05445383489644	0.0516545457040338	0.398184754003329
14476	RIN1	AMPL30158413	9610	0.00741049036620474	2.44543512075161	4.05219933796329	0.0517162057821027	0.398184754003329
7394	HMG20B	AMPL27760837	10362	-0.0052319736828896	4.025106585388	4.05186003791996	0.0517254926175068	0.398184754003329
12082	OR2G3	AMPL2057845	81469	-0.0180206559039809	0.637293150213309	4.05168627839729	0.0517302492282948	0.398184754003329
11174	MYRIP	AMPL26281363	25924	0.00820865060510953	2.67911645572263	4.05165222921002	0.0517311813704473	0.398184754003329
19965	GPRASP2	AMPL1244239	100528062.09999999	-0.00537603095907098	4.53836031505884	4.04850111942155	0.0518175276463443	0.398189085493063
7166	HCRTR1	AMPL11242043	3061	0.015504561966572	0.0418372386748708	4.04822752128995	0.0518250322580506	0.398189085493063
17273	TMEM132E	AMPL21120126	124842	-0.0149070432012584	-0.00501132501317245	4.04790915716879	0.0518337662830055	0.398189085493063
4053	CXCL13	AMPL27870684	10563	0.0291801457078396	2.47846039297983	4.04730184740306	0.0518504317769809	0.398189085493063
2543	CAMKMT	AMPL14137568	79823	0.0152388598923221	1.69737345112329	4.04354370951489	0.0519536925680898	0.398189085493063
10247	MAP2K1	AMPL10018074	5604	-0.00430247990526829	5.62251456228584	4.04221950881448	0.0519901312270199	0.398189085493063
20509	PCDHGB7	AMPL33793387	56099	-0.00736236959557396	3.11492981137784	4.04216283679893	0.0519916913280926	0.398189085493063
18968	ZIK1	AMPL332926	284307	-0.00531128097528242	3.0742043128316	4.04183382535524	0.0520007495739831	0.398189085493063
9474	LOC143666	AMPL18749503	.	-0.00914727266076878	1.49177546731879	4.04001299438479	0.0520509117115525	0.398189085493063
16098	SNX33	AMPL17166035	257364	0.00765303541367331	3.67979279650628	4.03939791291565	0.0520678686988382	0.398189085493063
4621	DNAJB6	AMPL18643552	10049	0.0045733091178216	6.79939057901211	4.03928259665457	0.0520710484963107	0.398189085493063
8539	KLHL1	AMPL34929600	57626	-0.0109110739721339	2.89950706606399	4.03862513634333	0.0520891817901711	0.398189085493063
15079	SCYL3	AMPL16681579	57147	-0.0050431485265028	3.59909802399524	4.03834550343868	0.0520968964107786	0.398189085493063
1118	ATM	AMPL2143252	472	0.0147580563769113	2.61675335345777	4.03697463377057	0.0521347347734431	0.398189085493063
17354	TMEM208	AMPL24923775	29100	-0.00747085682756037	5.79299560703797	4.03694772514537	0.0521354778018158	0.398189085493063
11440	NEXN	AMPL34566390	91624	0.00944387585905286	3.86775976903958	4.03516311293407	0.0521847824797234	0.398359995874627
16205	SPATA5L1	AMPL35076631	79029	-0.00503805098153165	3.25460217695848	4.03339505831565	0.0522336805531124	0.3984269784712
1401	BECN1	AMPL7879720	8678	-0.00410210964759724	6.57587209486979	4.03283415128519	0.0522492038208849	0.3984269784712
15942	SMPD2	AMPL8105480	6610	-0.00581420645544924	3.72200167252328	4.03183346636256	0.0522769107411608	0.3984269784712
306	ADCY7	AMPL1616634	113	-0.00977014443102737	3.71236617571366	4.0307907524399	0.0523057986431013	0.3984269784712
13844	PTGIS	AMPL3151951	5740	0.0211488615209565	0.507281076236044	4.02998205300171	0.0523282154366325	0.3984269784712
5622	FAM40A	AMPL18373958	.	-0.00420536323017907	4.88080325684985	4.02545999326331	0.0524537608977419	0.399100173690655
17035	TFPI	AMPL29503271	7035	-0.00736523772489649	5.15090264796973	4.02425835194472	0.0524871779250427	0.399100173690655
13284	POLR2F	AMPL37324018	5435	-0.0050989581503451	5.63095968294557	4.02388510973903	0.0524975623902944	0.399100173690655
10665	MKL2	AMPL24426702	57496	-0.00385121994617782	5.85397758724267	4.02137159648343	0.0525675533658645	0.399402439139092
11265	NBEA	AMPL30538954	26960	-0.00532369685938605	7.10152145403168	4.02051902048214	0.0525913175235198	0.399402439139092
17974	TTN	AMPL18228580	7273	-0.0121641920776068	0.689833817191248	4.01863229392182	0.0526439491811021	0.399597016000629
15907	SMARCC1	AMPL6906343	6599	-0.00366288384731773	5.79677881941044	4.01559888317794	0.0527286906173059	0.400034999483294
3638	COL16A1	AMPL10525663	1307	0.00931438742484143	2.57277661345756	4.01397910798002	0.0527740024769253	0.400173548254041
2474	CACNA1D	AMPL4960291	776	-0.00754038165517118	5.31143820264226	4.0122355067579	0.0528228264031756	0.400338572647838
17870	TSPAN13	AMPL26260635	27075	0.00640969572299702	8.91864362743968	4.010408334108	0.0528740440934457	0.400521560838933
14764	RPS6KA5	AMPL30385577	9252	0.00849391475023108	2.37352904417104	4.00871854410979	0.0529214596883497	0.400675575552429
4617	DNAJB2	AMPL12357102	3300	0.0123266895116911	2.70238986621384	4.00643852139805	0.0529855118055413	0.400955325652777
6155	FOXE1	AMPL27488777	2304	-0.0110120420065615	2.6571870840056	4.00261019616293	0.053093252972304	0.401370078113376
19787	CD302	AMPL24800169	9936	0.0167979796395008	3.40339010025143	4.00256303378246	0.0530945817809839	0.401370078113376
2148	C2orf76	AMPL1767401	130355	0.0128479360672283	0.380138423228471	3.9991023887375	0.0531921865562709	0.401822449400393
6927	GRIK2	AMPL35769930	2898	-0.00667085072806362	3.60545603301308	3.99851598304668	0.0532087453275227	0.401822449400393
18475	VPS52	AMPL35398542	6293	-0.00355309964311536	5.66572539699678	3.99474087204341	0.053315482559687	0.402290709738544
774	APEH	AMPL10547564	327	-0.00477048497686332	6.0762959021192	3.99439981166088	0.0533251373392784	0.402290709738544
18745	XYLT2	AMPL36842666	64132	-0.00622600875368673	4.72709700684914	3.9915874488913	0.0534048238344041	0.402659118848766
1592	BUD13	AMPL15734821	84811	-0.00467900327762929	3.99600376726209	3.9907560290974	0.0534284068068222	0.402659118848766
1765	NOP9	AMPL15742895	161424	-0.00871681611161553	2.85301015265111	3.98910840005531	0.0534751753596302	0.402806387103039
2578	CAPSL	AMPL34209192	133690	-0.015159982829449	1.85627682828521	3.98089934437131	0.0537088685311538	0.404179732002171
13101	PLCL1	AMPL27427434	5334	0.0138901847580317	1.64997435838097	3.98078481562722	0.0537121368876753	0.404179732002171
5980	FJX1	AMPL25521674	24147	-0.00852462448629745	2.72173510236419	3.97879650064045	0.0537689133904344	0.404401273359474
8291	KCTD1	AMPL4061533	284252	-0.00573600285350593	3.81167460137072	3.97706903520508	0.0538182952346827	0.404475825811167
18023	TUBGCP4	AMPL25422911	27229	-0.00545655697709402	4.56403397384403	3.97637030520662	0.0538382835947109	0.404475825811167
9376	LOC100506190	AMPL37570927	.	0.0119284598779913	2.61241897765637	3.97558188968488	0.0538608474278761	0.404475825811167
8493	KIFC2	AMPL35389515	90990	-0.0099452675957037	2.82867377587417	3.97184600417681	0.0539679079301548	0.4047739680003
971	ARMCX4	AMPL19442349	100131755	-0.0112495148900727	2.39550698330209	3.97157836030709	0.053975586925265	0.4047739680003
19394	ZNF709	AMPL36094166	163051	0.0143047213279291	0.908794323990771	3.97039324805049	0.0540096036272172	0.4047739680003
5853	FCER1G	AMPL27953603	2207	0.0116512093880017	3.63307798982934	3.970379743004	0.0540099914041228	0.4047739680003
5351	EYS	AMPL2086626	346007	-0.0150289993814436	2.34830499992806	3.9687808717659	0.0540559223506802	0.404913071015677
10860	MRPL33	AMPL29474087	9553	-0.00445397259623135	6.3942994804815	3.96713393736642	0.054103279221185	0.404969615114122
16099	SNX4	AMPL6957344	8723	-0.00507331443877646	6.70360608518943	3.96661471291892	0.0541182188103704	0.404969615114122
12518	PAPOLB	AMPL31074488	56903	-0.01764312619918	0.992685420443813	3.96459527611411	0.0541763672810817	0.405111350263708
17764	TRIM55	AMPL21577189	84675	0.0232430175998521	0.491072890588882	3.96370114715355	0.0542021352748095	0.405111350263708
5276	ESRP1	AMPL33479937	54845	0.00495254206659991	4.48154103714465	3.96310545584886	0.0542193100934258	0.405111350263708
8070	ITGA4	AMPL2794417	3676	-0.00941003123592295	2.63278390098808	3.96130041606141	0.0542713893321718	0.405183115526017
14394	RGPD6	AMPL6340670	653489,729540,84220	0.00674577887743295	4.85268077762708	3.95974687883206	0.05431625652946	0.405183115526017
14202	RBBP9	AMPL12812229	10741	0.00566024982496299	4.29582313774794	3.95839290513971	0.0543553936888488	0.405183115526017
12708	PDE7B	AMPL33987633	27115	0.00820341374093385	1.82981436243423	3.95803184009633	0.0543658356924619	0.405183115526017
8620	KREMEN1	AMPL15254897	83999	0.0130805035122226	2.37314800499779	3.95803111307258	0.0543658567202341	0.405183115526017
15367	SH3GLB1	AMPL7233579	51100	0.0117070288239524	2.68282409743402	3.95668041453808	0.0544049386454066	0.405270222719107
2859	CCNE1	AMPL7555808	898	-0.0138537204029428	-0.130920777724053	3.95419160170068	0.0544770329400145	0.405603032367677
3592	CNPY3	AMPL13043841	10695	-0.00520172505499679	6.77691096165305	3.95166369561281	0.0545503679548304	0.405944740203099
20595	RPL23AP64	AMPL20296377	649946	0.00676906318769226	2.38901940782828	3.9458322266077	0.0547199571949823	0.406424228622541
11936	OLFML1	AMPL21526113	283298	-0.01001861920249	1.69583835537541	3.94538962107076	0.0547328527483941	0.406424228622541
5226	ERCC2	AMPL6176260	2068	-0.00602294680770312	3.58475228608047	3.94385519075288	0.0547775852741134	0.406424228622541
13562	PRG4	AMPL27920847	10216	0.0178877383923418	1.5727174677011	3.94385133455159	0.0547776977431218	0.406424228622541
15812	SLC6A4	AMPL4570952	6532	0.00837715166675893	2.64929041180369	3.94375579438743	0.0547804843254566	0.406424228622541
20650	SNORA33	AMPL20759686	594839	-0.00849410297792178	2.89435971079141	3.94358416542814	0.0547854905539887	0.406424228622541
8757	KRTAP6-3	AMPL18075820	337968	-0.0183583131194484	0.476996753387074	3.94284329755354	0.0548071066717567	0.406424228622541
5568	FAM198A	AMPL1773331	729085	0.0120247047149308	2.29805609810448	3.94184744643918	0.0548361772531598	0.406436075292208
1216	ATRNL1	AMPL21799547	26033	-0.0049672684877971	6.59404644471709	3.93820799109965	0.0549425644465627	0.406633419405632
3415	CLASP2	AMPL26721214	23122	0.00493360534224376	5.02466920042854	3.93760535981248	0.0549602023859149	0.406633419405632
9799	LOC645249	AMPL37512004	.	0.00894938705400453	2.8085294322114	3.93709800123183	0.0549750567257049	0.406633419405632
8355	KIAA0146	AMPL6024429	.	-0.00475205028096891	5.8966567405875	3.93622233565077	0.0550007047421634	0.406633419405632
13653	PRPF4	AMPL27902631	9128	0.00657919989149159	3.19499801416789	3.93601423841645	0.0550068018045147	0.406633419405632
2182	C3orf52	AMPL13862218	79669	0.00811602580399211	1.96632238466052	3.93530044226962	0.0550277210794968	0.406633419405632
171	ACR	AMPL3268429	49	0.0186452248721667	-0.356219145997012	3.93205641633693	0.0551229050630475	0.406962358728606
9559	FGF14-AS2	AMPL38106591	283481	-0.00443636710314869	5.51812058631206	3.93177935067091	0.055131042982108	0.406962358728606
8932	LGALS8	AMPL29798534	3964	0.00511072844604295	4.72384503315616	3.93082951356762	0.0551589515153355	0.406962358728606
19784	CCDC144B	AMPL38156921	284047.34830000001	-0.0138586998748601	3.12408433181011	3.92684786428975	0.0552761124985679	0.406962358728606
10905	MRPS35	AMPL36741362	60488	0.00902040822496138	5.59896915496249	3.92377178456429	0.0553668156266269	0.406962358728606
12207	OR52J3	AMPL1307041	119679	-0.0193987328284631	0.77394461024162	3.92374064845842	0.0553677345669094	0.406962358728606
17689	TRAPPC11	AMPL35430981	60684	0.0236296283139084	0.556346607749938	3.92349094024364	0.0553751049800888	0.406962358728606
8358	KIAA0196	AMPL24221212	9897	0.00394379910136522	4.7525865547214	3.92223345887075	0.0554122374498193	0.406962358728606
2470	CACHD1	AMPL35137503	57685	0.0123924022221198	0.581218877050049	3.9213336041408	0.0554388264077493	0.406962358728606
3490	CLIC6	AMPL15987880	54102	0.0143634482654647	3.12867067942162	3.92060200633673	0.0554604541171989	0.406962358728606
10432	MDK	AMPL511883	4192	-0.00573184883360881	6.52999600436229	3.91743566303977	0.0555541663176005	0.406962358728606
11957	OPLAH	AMPL32338119	26873	0.0115806934740038	1.10610311565127	3.91733119791837	0.055557261091572	0.406962358728606
3403	CKAP2	AMPL2375323	26586	-0.0110258796919832	3.3546152688404	3.91609325055836	0.0555939497660844	0.406962358728606
4889	EBNA1BP2	AMPL7097783	102465439.09999999	-0.00322014039792306	6.81473478983891	3.91588411098701	0.0556001506227885	0.406962358728606
4356	DDX52	AMPL12292803	11056	0.00965943692432767	3.09408592021453	3.91453235515094	0.0556402478192264	0.406962358728606
14895	S100A4	AMPL9652473	6275	0.0117419535855295	2.24108697109983	3.91448473866233	0.0556416608533671	0.406962358728606
15620	SLC25A37	AMPL31466372	51312	0.00802523592844186	2.20050193890189	3.91440603490151	0.0556439964991665	0.406962358728606
926	ARID4B	AMPL33406651	51742	0.00921695610198878	4.85219146479511	3.91306946879828	0.0556836775852216	0.406962358728606
20513	PDXDC2P	AMPL21361852	283970	-0.00563121318832391	5.52810538664888	3.91294722137758	0.0556873085329283	0.406962358728606
253	ADAM30	AMPL36028112	11085	-0.0162170236355914	0.675014112351696	3.91234638545319	0.055705158152862	0.406962358728606
1469	BMP8A	AMPL22360745	353500	0.0112740132538523	1.86383669482972	3.91160972344039	0.0557270515421598	0.406962358728606
5006	EIF2AK2	AMPL1729630	5610	-0.00493351260181223	6.73440533135229	3.91142145206363	0.0557326484443956	0.406962358728606
11010	MTMR7	AMPL29003037	9108	-0.00675561283978489	5.20585137412653	3.911246422609	0.0557378522514737	0.406962358728606
11074	MXI1	AMPL16068111	4601	0.00532187286509127	6.31047307112415	3.90754423900862	0.0558480482270115	0.406962358728606
10043	LRRIQ1	AMPL2220434	84125	-0.0125255517849188	0.762110057466221	3.90660911914307	0.0558759203635515	0.406962358728606
4199	DAB1	AMPL37074320	1600	0.0136604395869596	4.63261635804092	3.90660267267733	0.0558761125600768	0.406962358728606
7405	HMGCS1	AMPL9617985	3157	-0.00483598241817593	5.91091019555306	3.90584775550142	0.0558986249142288	0.406962358728606
7802	IGSF9B	AMPL26813001	22997	-0.0092027007025398	3.7075949527347	3.90583108744219	0.055899122085129	0.406962358728606
13649	PRPF31	AMPL33683443	26121	-0.00406521554414609	5.73188396129517	3.90426729771837	0.0559457882341236	0.406962358728606
12618	PCDHB16	AMPL37088265	57717	0.00848044801278566	5.49540983799196	3.90417024970434	0.0559486857345069	0.406962358728606
16944	TDG	AMPL10294401	6996	-0.00445451223110603	5.44372245863476	3.90404215875048	0.0559525103186417	0.406962358728606
3055	CDH3	AMPL8788545	1001	-0.0119593112565897	1.13293007522532	3.90175003159355	0.0560209984467025	0.407260270771753
2042	GID8	AMPL31615717	54994	0.00689928889378308	3.17015289362365	3.89972312594431	0.0560816392316098	0.407500869740882
4237	DBIL5P	AMPL20391446	100131454	-0.0104902890776221	1.24077311296266	3.8966670137538	0.0561732093016578	0.407765681260415
11084	MYBL2	AMPL10261366	4605	0.0224168412603854	0.481920008076119	3.89429261367396	0.0562444676636959	0.408082714377988
14750	RPS27L	AMPL30533622	51065	0.00907678989761116	1.27738966944981	3.88832395991767	0.0564240364011162	0.409184899273585
11736	NRL	AMPL27205518	4901	-0.0147267975514797	0.00748138641994846	3.88490904196805	0.0565270609593003	0.409731180711361
7314	HIST1H2BC	AMPL7728857	8339,8343,8344,8346,8347	0.0189584242136428	4.38513677899262	3.88384288240176	0.056559268594704	0.409763868555363
16626	SV2A	AMPL24983320	9900	-0.00691319081033792	5.69591236973857	3.88132481659382	0.0566354176836656	0.410114718165516
15448	SIRPA	AMPL18328583	140885	0.00996428796024926	1.84700476832972	3.88009422753886	0.0566726733923569	0.410183723173448
2018	PIFO	AMPL16375176	128344	0.00922014858865853	1.15975302995151	3.87917886454356	0.0567004033487584	0.410183749213463
8187	KBTBD10	AMPL26990337	.	-0.0151540873121358	3.07976017364322	3.87421878770235	0.0568509254776508	0.411071647857461
1302	BAG3	AMPL27594140	9531	0.00711680927030277	7.6096650665039	3.87277712563846	0.0568947582666417	0.411187617878211
19078	ZNF239	AMPL3594120	8187	-0.0127487832270587	0.499839168035369	3.87008200235076	0.056976802258562	0.411579498346273
5191	EPHB3	AMPL30401036	2049	0.0196577572486115	-0.195839298379461	3.86882571850753	0.057015090425259	0.411655074549186
19881	F8A1	AMPL13698563	474383,474384,8263	0.00788416222872792	3.59310552828315	3.86733908015505	0.0570604360401191	0.411781507696352
12380	OST4	AMPL2932462	100128731	0.00488392737408562	5.28516776917135	3.86616595280668	0.0570962471354459	0.41183904442798
20545	PPP2CA	AMPL9219992	5515	0.015077876039002	3.575930202925	3.86355613286931	0.0571760043917782	0.412213357198814
12260	OR5M10	AMPL1294696	390167	-0.0207492496521225	0.0933362216112423	3.85960446807195	0.0572970042865693	0.412795246592757
7645	HTT	AMPL7510348	3064	0.00393627359098309	4.77176865217586	3.85909838453745	0.0573125210559364	0.412795246592757
20644	SNHG4	AMPL37994865	.	-0.00652268492486654	2.64301483451005	3.85561114298569	0.0574195683703217	0.413218924768013
[truncated: 12,722 more rows]
