# Supplementary material for: Transcriptional analysis of islets of Langerhans from organ donors of different ages
Source: PLoS One. 2021 Mar 12;16(3):e0247888. doi: 10.1371/journal.pone.0247888 (PMC7954335; doi:10.1371/journal.pone.0247888)
Supplement: S3 Table — List of all gene sets analyzed. (XLSX) [file pone.0247888.s003.xlsx]

## Sheet: Blad1
LC_PROC	SORT_MODE	ORDER	METRIC	NUM_PERMS	RANKED_LIST	TEMPLATE	GENESET	ES	NES	NP	FDR	FWER	RND_ES	HIT_INDICES	ES_PROFILE	RANK_AT_ES	RANK_SCORE_AT_ES
none	real	descending	None	1000	LinearFINALRANK.rnk	na_as_pre_ranked	gene_sets.gmt#GO_SKELETAL_MUSCLE_CELL_DIFFERENTIATION	0.6731	1.9893	0	0.1446	0.119	0.3872 0.3098 -0.2177 0.2373 0.2526 0.3798 -0.3028 0.3124 0.3686 0.3270 0.4459 0.2993 0.3670 0.2653 -0.3521 0.3619 0.3041 -0.3825 -0.4272 -0.3269 0.3194 0.3562 0.2407 0.2456 0.3405 0.4029 -0.4272 -0.2735 -0.3470 -0.2261 0.4212 0.2816 0.3358 -0.4175 -0.2498 -0.3007 -0.3812 -0.3228 0.4260 0.3529 -0.2777 0.2676 -0.2528 0.5009 0.4957 0.2029 0.3591 -0.2003 -0.2472 0.4132 -0.2864 0.2661 0.3949 -0.3074 …	2 22 49 101 123 191 208 258 855 1715 1781 2885 3008 3486 3758 3921 4501 4740 4904 4976 5134 5413 5466 5533 5717 5883 5956 6153 6572 7445 8421 9528 9698 10710 10742 11294 12740 13868 14685	0.1516 0.2613 0.3527 0.4273 0.5002 0.5586 0.6194 0.6731 0.6634 0.6241 0.6382 0.5744 0.5768 0.5530 0.5422 0.5382 0.5039 0.4921 0.4850 0.4840 0.4768 0.4606 0.4597 0.4576 0.4472 0.4376 0.4343 0.4221 0.3939 0.3357 0.2725 0.2027 0.1972 0.1371 0.1439 0.1169 0.0359 -0.0129 0.0024	258	2.6195
none	real	descending	None	1000	LinearFINALRANK.rnk	na_as_pre_ranked	gene_sets.gmt#GO_GRANULOCYTE_MIGRATION	0.5983	1.9747	0	0.0938	0.155	0.2681 0.2756 0.3502 0.2641 0.2698 -0.3556 0.3615 -0.2371 0.2860 -0.3605 0.4051 0.2350 -0.2488 0.3741 -0.3076 0.3466 0.3369 -0.3298 0.2840 -0.2366 -0.2313 0.3279 -0.2976 -0.3463 0.3683 0.4434 0.3796 0.3347 -0.2387 -0.3889 -0.2197 -0.2703 -0.3132 -0.2404 -0.2781 0.3407 0.2974 0.2466 0.3048 0.2644 0.2742 -0.2339 -0.3042 0.2916 0.2978 -0.2948 0.3381 -0.3249 -0.2736 0.2860 0.2469 0.4189 0.1993 0.2712…	6 150 153 156 218 296 350 352 397 440 1015 1031 1105 1313 1455 1479 1488 1621 1638 1721 1736 1782 1837 1929 2031 2145 2260 2458 2561 3029 3034 3455 3972 4379 5035 5148 5420 5855 5979 6066 6156 6312 6360 6712 6823 7233 8020 8079 8421 8523 8695 9028 9569 9661 9716 9812 10549 12521 12564 12644 12937 13063 13410 14302 14347	0.0967 0.1400 0.1923 0.2445 0.2868 0.3217 0.3554 0.3925 0.4246 0.4554 0.4376 0.4577 0.4727 0.4765 0.4833 0.4981 0.5138 0.5201 0.5342 0.5432 0.5567 0.5678 0.5780 0.5850 0.5906 0.5948 0.5983 0.5952 0.5982 0.5744 0.5822 0.5603 0.5303 0.5068 0.4650 0.4599 0.4435 0.4153 0.4080 0.4031 0.3979 0.3879 0.3853 0.3614 0.3540 0.3266 0.2748 0.2727 0.2519 0.2476 0.2387 0.2195 0.1870 0.1853 0.1862 0.1845 0.1405 …	2260	0.6794
none	real	descending	None	1000	LinearFINALRANK.rnk	na_as_pre_ranked	gene_sets.gmt#GO_CELLULAR_RESPONSE_TO_DEXAMETHASONE_STIMULUS	0.7209	1.9635	0	0.0751	0.18	0.2457 0.4614 0.3037 -0.3802 -0.3966 0.2568 0.1855 0.3374 0.4222 0.4256 0.2068 0.3122 0.3965 0.2235 0.3380 0.5221 0.2541 -0.3798 -0.4043 0.2503 0.3339 -0.5894 -0.4534 0.2708 0.4745 0.3654 -0.2911 0.5715 0.4106 0.4903 0.2496 -0.3005 0.2400 -0.3697 -0.4473 -0.2910 0.4486 0.2813 0.2047 0.2700 0.4026 -0.2526 -0.3813 -0.3808 0.4747 -0.4638 0.3277 0.4786 0.4718 0.1875 0.3453 -0.3844 0.3347 0.3506 0.447…	55 90 234 584 620 951 1094 1654 1834 2054 2093 2392 2596 2635 2752 4286 4977 6655 7487 7578 7872 8624 11920 12841	0.1666 0.3153 0.4172 0.4654 0.5321 0.5641 0.6044 0.6034 0.6255 0.6412 0.6686 0.6746 0.6850 0.7062 0.7209 0.6275 0.5878 0.4741 0.4199 0.4165 0.4004 0.3560 0.1567 0.1278	2752	0.5503
none	real	descending	None	1000	LinearFINALRANK.rnk	na_as_pre_ranked	gene_sets.gmt#GO_CELLULAR_RESPONSE_TO_CORTICOSTEROID_STIMULUS	0.6127	1.9266	0	0.1143	0.335	-0.2955 0.2414 0.2764 0.3771 -0.3080 0.3332 -0.2652 0.2411 -0.2144 0.3096 -0.2136 0.2747 -0.4249 0.2386 0.4483 -0.2300 -0.3358 -0.2450 0.3225 -0.3814 -0.3216 -0.2653 0.4223 0.2526 0.2987 0.3544 0.2383 -0.2836 -0.3121 -0.4003 0.3558 -0.2982 -0.3289 0.2492 0.4051 -0.2441 0.4067 -0.2894 -0.2917 -0.3014 0.2510 0.3412 0.2039 -0.4266 0.2520 0.3359 0.2481 0.3283 0.2786 0.3546 -0.4506 0.4127 0.3076 0.313…	55 90 139 234 290 463 584 620 898 922 951 1094 1455 1654 1726 1834 2054 2093 2392 2596 2635 2730 2752 2774 3345 3573 3640 4286 4401 4541 4977 5819 6204 6396 6576 6655 7487 7578 7778 7872 8624 9640 10834 11546 11920 12123 12564 12841 14484	0.0898 0.1703 0.2410 0.2959 0.3475 0.3804 0.4117 0.4473 0.4594 0.4883 0.5163 0.5340 0.5318 0.5387 0.5535 0.5651 0.5669 0.5808 0.5749 0.5743 0.5848 0.5909 0.6019 0.6127 0.5834 0.5765 0.5804 0.5424 0.5403 0.5360 0.5103 0.4549 0.4298 0.4174 0.4056 0.4005 0.3452 0.3405 0.3289 0.3246 0.2772 0.2140 0.1421 0.1057 0.0939 0.0946 0.0815 0.0812 0.0161	2774	0.5467
none	real	descending	None	1000	LinearFINALRANK.rnk	na_as_pre_ranked	gene_sets.gmt#GO_ZINC_ION_HOMEOSTASIS	0.6913	1.9241	0	0.0961	0.346	-0.2075 0.4376 0.2995 -0.2945 0.3034 -0.5678 -0.2591 0.2153 0.2699 0.2864 0.4539 0.3882 -0.4211 -0.3166 0.2313 0.2900 0.4400 -0.2702 0.4798 -0.1983 0.4818 0.2679 0.3374 0.2843 0.4450 -0.4622 -0.3515 -0.2210 0.2813 -0.2729 0.2815 0.3091 0.4671 0.3918 -0.4078 0.4329 -0.2777 0.2954 0.4052 0.3028 -0.2019 -0.2631 -0.2924 0.3796 -0.3386 -0.4457 -0.3874 0.3393 0.4851 0.3621 0.3584 0.3855 -0.3431 0.4120 …	99 110 215 218 350 382 540 546 1466 1690 2071 2496 2657 2682 3540 5587 6181 7514 7733 8509 9384 9606 10489 10774 14136	0.1182 0.2389 0.3292 0.4261 0.4952 0.5676 0.6210 0.6844 0.6562 0.6720 0.6718 0.6642 0.6733 0.6913 0.6465 0.5109 0.4723 0.3837 0.3717 0.3243 0.2732 0.2674 0.2201 0.2151 0.0397	2682	0.5672
none	real	descending	None	1000	LinearFINALRANK.rnk	na_as_pre_ranked	gene_sets.gmt#GO_ANIMAL_ORGAN_REGENERATION	0.5803	1.9142	0	0.0952	0.396	0.2936 0.4197 0.3502 0.2682 -0.3357 0.3024 0.3291 0.4071 -0.2728 -0.2870 0.2787 -0.2451 0.2624 0.2180 -0.1910 0.3003 0.3434 -0.3161 -0.2327 -0.3666 0.2238 0.2362 0.2551 0.2869 0.2687 0.2769 0.5438 0.2755 0.2553 0.3070 0.3569 -0.2653 -0.3214 -0.2509 0.2671 -0.3373 -0.2600 -0.3571 -0.2852 0.2382 -0.3172 0.2185 0.2581 0.2570 -0.2338 0.3721 -0.2705 0.2665 0.5107 -0.2757 0.3688 0.3106 0.2890 0.4444 0.…	5 59 64 83 143 222 234 603 865 922 1122 1152 1219 1571 1596 1605 1699 1964 2000 2093 2101 2178 2440 2751 2911 2963 3002 3259 4185 4660 5134 5147 5405 5474 5584 5601 5662 6078 6180 6551 6561 7028 7035 7059 7662 7720 8309 8564 9047 9595 9833 10380 10456 10933 11665 12211 12287 12853 14375 14403 14506	0.1025 0.1700 0.2392 0.3031 0.3557 0.3986 0.4451 0.4499 0.4564 0.4762 0.4833 0.5017 0.5168 0.5091 0.5236 0.5391 0.5482 0.5437 0.5546 0.5611 0.5732 0.5803 0.5734 0.5618 0.5598 0.5650 0.5710 0.5612 0.5030 0.4743 0.4448 0.4467 0.4314 0.4289 0.4233 0.4240 0.4216 0.3943 0.3883 0.3634 0.3631 0.3316 0.3315 0.3303 0.2905 0.2880 0.2502 0.2356 0.2064 0.1736 0.1625 0.1314 0.1325 0.1076 0.0673 0.0417 0.0483 …	2178	0.7038
none	real	descending	None	1000	LinearFINALRANK.rnk	na_as_pre_ranked	gene_sets.gmt#GO_NEGATIVE_REGULATION_OF_PEPTIDASE_ACTIVITY	0.5103	1.9106	0	0.0867	0.412	0.2522 0.2702 0.2106 0.3653 -0.2518 -0.1897 -0.3322 -0.3756 0.2727 -0.2662 0.2952 -0.2497 0.2632 0.2401 0.3555 0.2849 0.2434 0.2165 0.2149 0.2308 0.3255 0.2275 -0.2192 -0.2408 -0.1870 0.2431 -0.2875 -0.2620 0.2800 0.2620 -0.2329 -0.2250 0.2931 0.3457 -0.2505 -0.2927 -0.3095 0.2313 0.3370 0.2982 -0.2600 0.2995 0.3691 0.2922 -0.2576 0.2197 -0.2420 0.2955 -0.1945 0.2527 0.2182 0.2515 0.2551 -0.2212 …	50 55 81 84 91 97 239 240 245 256 294 303 308 332 369 389 442 478 483 551 629 645 675 713 755 769 774 865 889 951 1018 1095 1126 1173 1219 1224 1225 1294 1668 1866 1925 1953 1972 2090 2175 2226 2307 2409 2673 2825 2833 2891 2896 3009 3068 3213 3338 3343 3377 3395 3397 3404 3412 3422 3434 3528 3541 3571 3634 3738 3783 3972 4028 4051 4145 4273 4468 4569 4694 4754 4837 4900 4961 5431 5456 5474 5637 …	0.0284 0.0592 0.0856 0.1135 0.1405 0.1671 0.1775 0.1975 0.2170 0.2359 0.2517 0.2691 0.2866 0.3021 0.3159 0.3305 0.3421 0.3542 0.3684 0.3775 0.3847 0.3960 0.4061 0.4151 0.4236 0.4339 0.4449 0.4492 0.4579 0.4637 0.4687 0.4726 0.4795 0.4850 0.4903 0.4984 0.5068 0.5103 0.4914 0.4840 0.4860 0.4900 0.4946 0.4921 0.4915 0.4933 0.4927 0.4906 0.4768 0.4704 0.4739 0.4738 0.4774 0.4734 0.4730 0.4665 0.4612 …	1294	1.0893
none	real	descending	None	1000	LinearFINALRANK.rnk	na_as_pre_ranked	gene_sets.gmt#REACTOME_PLASMA_LIPOPROTEIN_REMODELING	0.7606	1.9043	0	0.0834	0.448	-0.4073 -0.3437 -0.3199 0.4922 -0.4250 0.3827 0.4514 0.4318 -0.2984 -0.4410 0.3100 0.5098 0.3068 0.3622 0.6599 -0.4640 -0.3465 0.4960 -0.2984 0.2087 -0.5203 -0.3604 -0.2990 -0.2939 -0.3010 -0.3741 0.3970 -0.4744 -0.4461 -0.4148 0.3945 0.4996 0.2847 0.3043 0.4299 0.6650 0.3792 0.3812 0.4963 -0.4369 -0.2842 -0.3403 0.4899 0.3091 0.2325 0.2966 -0.3471 -0.2925 0.4298 0.3588 0.4869 0.3704 -0.4476 0.38…	29 75 148 274 483 575 1864 3542 4921 6016 6805 7746 7760 8487 9518 11472 11786 14031	0.2106 0.3777 0.5135 0.6173 0.6886 0.7606 0.7093 0.6123 0.5266 0.4550 0.4015 0.3412 0.3439 0.3013 0.2425 0.1325 0.1366 0.0469	575	1.7761
none	real	descending	None	1000	LinearFINALRANK.rnk	na_as_pre_ranked	gene_sets.gmt#REACTOME_TRANSCRIPTIONAL_REGULATION_BY_THE_AP_2_TFAP2_FAMILY_OF_TRANSCRIPTION_FACTORS	0.6813	1.9019	0	0.0767	0.461	-0.4844 -0.3531 0.3207 0.3741 -0.3089 0.2709 -0.4546 0.3292 0.3325 -0.2896 0.3615 -0.2417 -0.4804 -0.3713 0.3982 0.4163 0.4740 -0.2888 0.3680 -0.4382 0.5493 -0.2937 -0.4817 -0.2567 -0.1871 0.3859 -0.3414 0.2582 -0.3263 -0.4091 0.4028 0.1976 -0.2765 0.3723 -0.4056 -0.2986 -0.3041 0.3381 -0.3859 0.3065 0.2792 -0.2223 -0.4010 -0.4912 -0.3393 0.4231 0.2363 0.5790 -0.2461 -0.3132 -0.3240 -0.5859 0.385…	64 109 203 234 334 575 928 1064 1661 3956 4272 4567 4595 4845 5186 5496 6152 6228 7139 8049 9134 9317 11327 11974 13379 13836	0.1483 0.2794 0.3820 0.4837 0.5640 0.6153 0.6429 0.6813 0.6751 0.5312 0.5200 0.5087 0.5153 0.5056 0.4883 0.4717 0.4291 0.4257 0.3648 0.3071 0.2416 0.2381 0.1201 0.0997 0.0429 0.0602	1064	1.2499
none	real	descending	None	1000	LinearFINALRANK.rnk	na_as_pre_ranked	gene_sets.gmt#GO_INTERLEUKIN_6_PRODUCTION	0.5523	1.8996	0	0.0727	0.477	-0.2835 0.2944 0.4285 -0.3450 0.3090 -0.2998 0.2900 -0.3026 0.2405 -0.2072 0.2846 -0.2542 -0.2308 0.2432 -0.2618 0.3123 0.3286 0.2858 0.2759 0.2198 -0.2334 0.3048 -0.3546 0.2331 0.4201 -0.3211 0.3297 0.2317 0.3088 -0.2995 -0.2985 0.2225 0.2540 0.2364 0.3505 0.2505 0.2122 -0.2449 -0.3351 0.2623 0.3977 0.2265 0.2127 0.2948 0.3038 0.3203 0.2922 0.3638 0.2040 0.2813 -0.2951 -0.2249 -0.2620 0.2015 -0.…	74 304 314 432 442 583 594 659 879 892 909 978 980 1031 1067 1078 1145 1155 1175 1219 1343 1492 1557 1662 1682 1710 1782 2092 2145 2154 2189 2208 2243 2297 2298 2334 2557 2732 2933 3185 3395 3451 3595 3787 4039 4281 4950 5045 5143 5474 5516 6007 6396 6459 7095 7231 7992 8138 8171 8356 9542 9661 9812 9895 10036 10280 10307 10455 10834 11057 11480 11967 12101 12212 12244 12549 12597 13379 13874 139…	0.0553 0.0769 0.1129 0.1364 0.1672 0.1849 0.2112 0.2321 0.2387 0.2593 0.2795 0.2952 0.3155 0.3317 0.3486 0.3671 0.3809 0.3984 0.4150 0.4296 0.4377 0.4427 0.4530 0.4599 0.4725 0.4843 0.4927 0.4830 0.4905 0.5010 0.5095 0.5191 0.5274 0.5341 0.5444 0.5523 0.5464 0.5431 0.5373 0.5272 0.5193 0.5218 0.5179 0.5102 0.4978 0.4855 0.4427 0.4388 0.4347 0.4140 0.4130 0.3805 0.3545 0.3506 0.3076 0.2989 0.2486 …	2334	0.6576
none	real	descending	None	1000	LinearFINALRANK.rnk	na_as_pre_ranked	gene_sets.gmt#GO_MYELOID_LEUKOCYTE_MIGRATION	0.5264	1.8905	0	0.0762	0.517	0.2275 -0.2262 0.2757 0.2744 -0.2104 -0.1899 -0.2656 -0.2659 -0.2137 -0.2310 0.2852 -0.2972 0.2545 0.2864 0.2763 0.2571 -0.2892 0.3136 0.2540 -0.3223 -0.2488 -0.3023 -0.2124 0.2520 0.2249 -0.2627 0.2284 -0.2267 0.2469 0.2176 0.3085 -0.2152 0.2288 0.3627 0.2036 -0.3424 -0.2683 0.3685 -0.2767 -0.2750 -0.2394 -0.2674 -0.2437 -0.2660 0.3941 -0.2683 0.3410 0.3040 0.2097 -0.3020 0.3393 0.2917 0.3297 -0…	6 97 150 153 156 218 265 296 350 352 397 440 688 909 928 978 1015 1031 1067 1105 1313 1343 1448 1455 1479 1488 1621 1638 1646 1721 1736 1782 1837 1929 2031 2145 2260 2334 2458 2561 2986 3029 3034 3338 3455 3699 3877 3972 3994 4379 4412 4419 4428 4862 5035 5037 5059 5148 5420 5601 5855 5976 5979 6066 6156 6312 6360 6362 6561 6712 6823 6941 7113 7233 7525 7613 7751 8020 8049 8079 8421 8523 8695 890…	0.0642 0.0979 0.1296 0.1643 0.1989 0.2256 0.2511 0.2758 0.2970 0.3216 0.3420 0.3615 0.3621 0.3622 0.3760 0.3871 0.3988 0.4118 0.4232 0.4340 0.4317 0.4414 0.4453 0.4559 0.4652 0.4754 0.4766 0.4856 0.4951 0.4998 0.5084 0.5148 0.5203 0.5229 0.5243 0.5244 0.5241 0.5264 0.5249 0.5245 0.5009 0.5035 0.5086 0.4925 0.4891 0.4764 0.4679 0.4650 0.4670 0.4436 0.4441 0.4464 0.4486 0.4211 0.4112 0.4130 0.4134 …	2334	0.6576
none	real	descending	None	1000	LinearFINALRANK.rnk	na_as_pre_ranked	gene_sets.gmt#GO_RESPONSE_TO_BACTERIUM	0.4593	1.8881	0	0.0722	0.526	-0.2043 -0.1926 -0.2124 0.2336 0.2284 0.2992 -0.2398 0.2130 0.2110 -0.2110 0.1889 0.2308 0.2401 -0.2512 0.2551 0.2282 0.2368 -0.2280 0.2557 0.2515 0.2436 0.2537 -0.1829 0.2513 0.2534 0.2061 -0.2036 -0.2657 -0.2482 0.1971 0.1942 -0.2126 0.2728 0.2262 -0.1917 -0.2597 -0.2485 0.2832 0.2693 0.2056 -0.2245 0.2454 -0.2291 0.1937 0.2013 0.2597 -0.2234 0.3133 0.2053 0.2013 -0.2500 -0.2245 0.2594 0.2338 -…	6 14 36 83 85 97 103 122 139 153 177 185 208 218 222 239 270 271 304 314 332 350 352 381 391 397 432 440 441 467 494 505 559 583 594 620 630 654 659 675 688 739 740 773 783 840 879 909 913 922 980 1015 1020 1031 1066 1067 1093 1105 1122 1126 1137 1144 1145 1313 1315 1343 1385 1429 1467 1477 1480 1484 1492 1500 1505 1511 1517 1557 1595 1599 1602 1616 1621 1631 1648 1654 1662 1675 1700 1710 1736 18…	0.0193 0.0370 0.0512 0.0607 0.0731 0.0845 0.0962 0.1065 0.1165 0.1262 0.1346 0.1440 0.1520 0.1608 0.1700 0.1779 0.1845 0.1931 0.1990 0.2063 0.2128 0.2192 0.2267 0.2320 0.2386 0.2453 0.2498 0.2562 0.2630 0.2679 0.2726 0.2783 0.2807 0.2850 0.2902 0.2941 0.2992 0.3031 0.3083 0.3127 0.3172 0.3189 0.3241 0.3269 0.3313 0.3322 0.3343 0.3369 0.3413 0.3453 0.3457 0.3477 0.3517 0.3553 0.3572 0.3614 0.3637 …	2582	0.5929
none	real	descending	None	1000	LinearFINALRANK.rnk	na_as_pre_ranked	gene_sets.gmt#GO_EMBRYONIC_PLACENTA_MORPHOGENESIS	0.7603	1.8877	0	0.0675	0.531	-0.5369 -0.2686 0.5366 0.3246 0.3108 -0.2888 0.4033 -0.5418 -0.3039 0.3179 -0.6236 -0.2173 0.4267 0.3944 0.5177 -0.3536 0.3343 0.3203 -0.4034 -0.5012 0.3282 0.3614 0.3078 -0.3569 -0.3493 -0.3647 -0.4701 0.3441 -0.6056 0.5441 -0.3514 0.5597 0.3677 0.4442 -0.5706 0.1578 -0.2828 0.4116 0.3055 0.2258 0.3204 -0.2089 0.3510 0.5825 -0.4068 0.5578 -0.4499 0.3854 0.3821 0.3361 -0.3652 0.3550 0.3320 -0.247…	7 85 290 298 355 1018 1122 4084 5288 6336 6492 8574 9147 11630 13586 13743	0.2541 0.4117 0.5055 0.6105 0.7039 0.7150 0.7603 0.5720 0.4964 0.4268 0.4172 0.2827 0.2533 0.1084 0.0245 0.0664	1122	1.1967
none	real	descending	None	1000	LinearFINALRANK.rnk	na_as_pre_ranked	gene_sets.gmt#REACTOME_ANTIMICROBIAL_PEPTIDES	0.7276	1.8817	0	0.0684	0.567	0.4668 -0.3554 0.3895 0.3080 0.4927 -0.6266 0.2856 -0.2620 -0.2720 -0.3831 0.5392 -0.2501 -0.3119 0.3421 -0.1690 0.3395 0.2870 -0.4513 0.2758 -0.2608 0.3321 0.3348 -0.3812 -0.2865 0.5770 -0.5061 0.4053 0.3662 -0.2819 0.5720 -0.3567 -0.3566 0.2471 0.5413 0.6384 -0.4902 -0.2371 0.3629 0.4170 -0.2792 -0.3223 0.5600 -0.3439 -0.4098 0.2934 0.5025 0.3142 -0.2982 0.4358 -0.2309 0.3103 0.4652 -0.4983 -0.…	122 218 314 350 441 654 879 1126 1696 2775 4823 4866 5976 8131 9594 11316 12515 12591	0.1522 0.2768 0.3812 0.4842 0.5729 0.6354 0.6854 0.7246 0.7276 0.6799 0.5498 0.5557 0.4834 0.3424 0.2554 0.1613 0.1143 0.1448	1696	0.8892
none	real	descending	None	1000	LinearFINALRANK.rnk	na_as_pre_ranked	gene_sets.gmt#GO_MYELOID_LEUKOCYTE_CYTOKINE_PRODUCTION	0.678	1.8769	0	0.069	0.599	-0.2795 -0.2068 0.3570 -0.4656 0.5559 0.4087 -0.5302 0.4539 -0.2504 0.3878 -0.2736 -0.3599 -0.2503 -0.3818 0.2512 -0.4671 -0.3374 -0.3825 0.2025 0.3396 -0.2464 0.5604 0.3446 0.4089 -0.3608 -0.2878 0.2548 0.6130 -0.5987 0.3092 -0.3206 0.3186 -0.2424 -0.3410 -0.3374 -0.3183 0.2613 -0.4268 0.4008 0.3858 -0.2957 -0.4249 -0.4674 -0.4154 -0.2748 0.1896 -0.3625 0.2869 -0.3437 -0.5381 0.4151 0.5509 -0.29…	143 594 928 980 1031 1492 1638 2000 2031 2093 2243 2312 2565 2724 4843 4950 5094 5474 5976 6747 7231 7394 8138 10448 11516 12244	0.1711 0.2367 0.2889 0.3581 0.4248 0.4477 0.4882 0.5061 0.5458 0.5822 0.6100 0.6420 0.6579 0.6780 0.5444 0.5471 0.5464 0.5273 0.4969 0.4447 0.4138 0.4054 0.3614 0.2243 0.1809 0.1685	2724	0.5569
none	real	descending	None	1000	LinearFINALRANK.rnk	na_as_pre_ranked	gene_sets.gmt#GO_HUMORAL_IMMUNE_RESPONSE	0.5118	1.858	0	0.0873	0.717	0.2428 -0.1898 -0.2314 -0.2612 -0.3131 0.2617 0.3319 -0.2097 -0.2231 0.2896 -0.4058 -0.3545 0.2911 -0.2834 0.2046 0.2275 0.3130 0.2678 -0.3012 0.2142 0.2543 0.2298 0.3380 0.3250 0.2641 -0.2935 0.3135 0.2604 -0.2521 0.3044 0.2207 0.2039 0.2164 0.3716 0.2744 -0.2970 -0.2678 0.2126 0.3480 -0.1733 -0.2407 -0.2025 0.2242 0.1866 -0.2463 0.3458 -0.2624 0.2910 0.1893 -0.2530 -0.3769 0.2698 -0.2536 0.2903…	2 65 122 153 218 223 239 308 350 440 441 514 535 551 603 623 624 632 654 675 865 901 909 961 983 992 1015 1066 1126 1293 1313 1417 1470 1478 1492 1553 1621 1696 1736 2061 2260 2332 2610 2613 2775 2833 2854 2862 3270 3338 3934 3993 4245 4313 4379 4419 4428 4468 4569 4823 4837 4866 4987 5091 5134 5177 5401 5456 5653 5976 6517 6812 7068 7197 7257 7416 7913 7992 8064 8131 8277 8365 8380 8941 9453 957…	0.0610 0.0919 0.1180 0.1436 0.1638 0.1878 0.2103 0.2265 0.2434 0.2550 0.2728 0.2844 0.2993 0.3143 0.3259 0.3394 0.3541 0.3683 0.3813 0.3940 0.3934 0.4031 0.4146 0.4227 0.4328 0.4436 0.4534 0.4609 0.4673 0.4655 0.4736 0.4755 0.4806 0.4887 0.4964 0.5006 0.5041 0.5068 0.5118 0.4961 0.4885 0.4894 0.4756 0.4806 0.4744 0.4751 0.4784 0.4825 0.4585 0.4576 0.4197 0.4185 0.4037 0.4014 0.3992 0.3987 0.4003 …	1736	0.8728
none	real	descending	None	1000	LinearFINALRANK.rnk	na_as_pre_ranked	gene_sets.gmt#GO_RESPONSE_TO_MOLECULE_OF_BACTERIAL_ORIGIN	0.4814	1.8573	0	0.083	0.719	0.2679 0.2296 -0.2214 -0.2059 -0.2408 -0.2557 0.2064 0.2497 -0.2582 -0.2535 0.2522 0.2069 0.2867 -0.2376 -0.2274 0.2633 0.2625 0.2191 0.2611 0.2297 -0.2187 -0.2095 0.2176 0.3530 -0.2015 0.3079 0.2683 0.2039 -0.2788 0.2090 0.2257 0.2586 0.2109 -0.2680 -0.1915 -0.2572 0.2343 0.2493 0.3265 0.2709 0.2196 0.3268 0.2615 0.2496 0.2049 0.2843 0.2391 0.2842 -0.2155 0.3876 -0.1966 0.2266 0.2385 0.1872 -0.2…	6 85 97 139 177 185 208 222 239 304 314 332 350 352 381 397 432 559 583 594 620 654 659 688 740 773 783 840 879 909 913 922 980 1015 1067 1122 1126 1137 1144 1145 1313 1467 1477 1480 1484 1492 1500 1505 1517 1557 1595 1616 1621 1648 1654 1700 1736 1868 1903 1924 1953 2025 2092 2093 2112 2116 2119 2158 2189 2194 2208 2243 2295 2298 2334 2429 2441 2511 2555 2559 2732 2820 2824 2833 2933 2963 3049 3…	0.0331 0.0490 0.0689 0.0849 0.0995 0.1157 0.1305 0.1455 0.1597 0.1691 0.1820 0.1939 0.2056 0.2184 0.2288 0.2398 0.2491 0.2508 0.2593 0.2686 0.2765 0.2836 0.2927 0.2999 0.3051 0.3115 0.3194 0.3237 0.3291 0.3349 0.3426 0.3498 0.3534 0.3584 0.3620 0.3651 0.3718 0.3779 0.3842 0.3909 0.3856 0.3807 0.3857 0.3912 0.3966 0.4017 0.4068 0.4121 0.4168 0.4196 0.4223 0.4262 0.4312 0.4347 0.4395 0.4415 0.4441 …	2559	0.5969
none	real	descending	None	1000	LinearFINALRANK.rnk	na_as_pre_ranked	gene_sets.gmt#REACTOME_INTERLEUKIN_10_SIGNALING	0.7092	1.856	0	0.0799	0.723	0.4154 0.4374 -0.3964 0.2478 -0.4901 0.2990 -0.5166 -0.3698 0.4477 -0.2758 -0.3628 -0.3775 0.2122 0.3330 0.5109 -0.3012 0.3547 0.3575 0.4385 -0.5513 0.4226 -0.5510 0.2334 -0.2979 -0.5894 -0.2799 -0.4891 -0.4857 0.3733 -0.5718 0.2583 -0.3866 0.3555 0.2819 -0.4588 -0.3009 0.3006 0.3712 -0.4237 0.2750 -0.5035 -0.2801 -0.3946 -0.2246 0.4937 -0.4967 0.2520 0.3811 0.5231 0.3473 0.3168 -0.3693 0.4217 0.…	296 423 583 620 1313 1347 1480 1506 1675 1736 2154 3023 3970 4788 6156 6716 11909 12717	0.1226 0.2352 0.3283 0.4255 0.4419 0.5021 0.5510 0.6065 0.6481 0.6955 0.7092 0.6791 0.6334 0.5895 0.4995 0.4618 0.1443 0.1362	2154	0.7125
none	real	descending	None	1000	LinearFINALRANK.rnk	na_as_pre_ranked	gene_sets.gmt#GO_REGULATION_OF_MONONUCLEAR_CELL_MIGRATION	0.6488	1.8473	0.0018	0.0866	0.77	-0.3612 0.4258 -0.2872 0.3747 -0.3624 0.2919 -0.2822 0.4919 -0.3393 0.3749 0.4919 0.2691 0.2531 -0.2586 0.3054 0.2811 -0.2540 -0.2670 0.3122 -0.2228 0.2976 0.3938 0.3985 0.5849 0.2980 0.3603 0.5474 0.4720 -0.4742 0.3083 0.3923 -0.3517 0.2786 0.4152 -0.3195 -0.4092 0.3145 0.2988 0.3808 0.4446 0.3597 0.3594 -0.2277 0.2797 -0.3107 0.3856 0.2659 -0.2995 -0.3750 0.4841 -0.4431 -0.3411 -0.4724 0.3721 -…	97 153 265 298 352 688 978 1929 2093 2260 2334 2561 3699 3877 3972 4412 5420 6156 6312 6360 6362 6561 6941 8421 9569 9716 12597 13999	0.1390 0.2627 0.3597 0.4550 0.5417 0.5831 0.6164 0.5839 0.6024 0.6185 0.6401 0.6488 0.5859 0.5872 0.5936 0.5738 0.5103 0.4624 0.4533 0.4515 0.4527 0.4400 0.4147 0.3199 0.2523 0.2536 0.0882 0.0491	2561	0.5969
none	real	descending	None	1000	LinearFINALRANK.rnk	na_as_pre_ranked	gene_sets.gmt#GO_LEUKOCYTE_CHEMOTAXIS	0.5053	1.8427	0	0.0883	0.788	0.2288 0.2354 -0.2277 -0.2158 0.2424 0.2691 -0.2614 -0.2169 0.2122 0.3342 0.3537 0.2506 0.1864 -0.2233 0.2904 0.2519 -0.2335 -0.2423 0.3448 0.2961 -0.2054 0.3470 -0.2945 0.2287 0.3399 0.3376 0.2924 0.2639 -0.2584 -0.3822 -0.2757 -0.2424 -0.1992 0.2809 -0.2385 0.2697 -0.2223 -0.1964 0.4052 0.2673 0.2023 -0.2395 -0.3507 -0.2505 0.2477 0.3311 -0.2486 -0.2552 -0.2938 0.3171 0.2828 0.2801 0.2887 0.241…	6 97 150 153 156 218 265 350 352 440 688 901 928 978 980 1015 1031 1105 1159 1313 1343 1371 1448 1455 1479 1488 1621 1638 1648 1721 1736 1746 1782 1837 1929 2031 2145 2203 2260 2334 2458 2506 2557 2561 2986 3055 3338 3455 3698 3699 3877 3972 3994 4058 4205 4281 4379 4419 4428 4479 4886 5035 5059 5281 5420 5474 5601 5753 5855 5976 5979 6066 6156 6182 6312 6360 6551 6561 6712 6715 6756 6823 6894 69…	0.0619 0.0941 0.1246 0.1581 0.1915 0.2171 0.2415 0.2597 0.2835 0.2991 0.2991 0.2993 0.3119 0.3226 0.3365 0.3478 0.3603 0.3682 0.3770 0.3779 0.3873 0.3965 0.4019 0.4121 0.4210 0.4308 0.4316 0.4402 0.4493 0.4537 0.4620 0.4707 0.4773 0.4826 0.4848 0.4859 0.4858 0.4893 0.4927 0.4947 0.4929 0.4962 0.4991 0.5053 0.4815 0.4820 0.4672 0.4636 0.4508 0.4547 0.4461 0.4430 0.4449 0.4438 0.4368 0.4345 0.4306 …	2561	0.5969
none	real	descending	None	1000	LinearFINALRANK.rnk	na_as_pre_ranked	gene_sets.gmt#GO_POSITIVE_REGULATION_OF_LEUKOCYTE_APOPTOTIC_PROCESS	0.6986	1.8381	0	0.0899	0.81	0.5281 0.4403 -0.3396 -0.5684 -0.3003 -0.2336 0.3228 -0.3694 -0.5653 0.5153 -0.5123 0.2779 0.2353 0.3138 -0.2630 -0.2407 -0.2871 -0.3995 -0.4296 0.3115 -0.3335 -0.4716 -0.3531 0.3672 -0.3077 -0.3625 0.3406 -0.3800 0.3841 0.5171 -0.1959 -0.5240 0.2009 0.3869 0.3678 0.2750 0.3181 0.4568 -0.3323 0.2950 -0.2880 0.4622 -0.4677 0.4948 -0.2732 -0.3507 -0.1762 -0.3866 -0.3184 0.2234 0.3570 0.2923 -0.3363…	21 143 688 755 773 980 1455 1557 2441 2502 3954 4281 4753 5035 5593 6066 6747 7437 8254 9087 13738	0.2514 0.4051 0.4469 0.5174 0.5906 0.6416 0.6586 0.6986 0.6696 0.6957 0.6128 0.6039 0.5819 0.5711 0.5385 0.5093 0.4632 0.4190 0.3699 0.3237 0.0668	1557	0.9454
none	real	descending	None	1000	LinearFINALRANK.rnk	na_as_pre_ranked	gene_sets.gmt#GO_P38MAPK_CASCADE	0.6294	1.8379	0	0.086	0.811	0.2740 -0.3184 -0.2966 -0.3758 0.4168 0.2692 -0.4104 0.5090 0.3494 0.3051 -0.2107 0.2108 -0.3394 -0.3162 0.3786 -0.2294 0.3481 -0.1970 0.2874 0.3133 0.4392 -0.3375 0.4296 -0.2648 0.4522 0.3734 -0.2570 0.4514 -0.3592 0.3112 -0.3210 -0.3015 0.3588 -0.2872 -0.3602 0.3677 0.3750 -0.2742 -0.2372 -0.3151 0.3539 0.5753 -0.2132 -0.2237 0.4452 0.3218 0.2174 -0.2981 0.2371 0.2620 0.3285 -0.3487 -0.2439 0.4…	95 127 139 265 290 537 609 1145 1219 1595 1829 1898 1971 2092 2152 2208 2704 3943 4281 4982 5069 5420 6703 7226 7256 8049 8103 8928 9716 10134 10711 10939 12597 13479 13521 13554	0.0998 0.1956 0.2908 0.3578 0.4281 0.4653 0.5101 0.5080 0.5360 0.5376 0.5462 0.5651 0.5829 0.5961 0.6129 0.6294 0.6121 0.5372 0.5220 0.4795 0.4785 0.4583 0.3712 0.3366 0.3357 0.2850 0.2847 0.2343 0.1888 0.1699 0.1425 0.1397 0.0491 0.0202 0.0493 0.0794	2208	0.6948
none	real	descending	None	1000	LinearFINALRANK.rnk	na_as_pre_ranked	gene_sets.gmt#REACTOME_BIOLOGICAL_OXIDATIONS	0.4978	1.8346	0	0.0862	0.819	-0.2146 0.2593 -0.2198 -0.2217 0.2152 -0.2638 0.2263 -0.3417 -0.2590 0.3112 -0.2810 0.2180 0.2804 0.2398 0.2409 -0.2248 -0.2684 0.2202 -0.2523 0.2922 0.3024 0.2121 0.2145 0.2717 0.3080 -0.1761 -0.2194 -0.2512 -0.3322 0.2648 0.2692 0.2189 0.2636 -0.2391 -0.2423 0.2632 0.2352 0.2571 -0.2228 0.2118 0.3736 0.1923 -0.2484 0.2355 0.3821 0.2396 -0.2283 0.4427 -0.1962 0.2976 0.2913 -0.1998 -0.2217 0.3079…	40 78 80 281 285 305 342 367 387 463 490 505 517 573 581 597 659 684 698 740 847 864 882 922 969 990 1021 1054 1193 1304 1432 1543 1744 1856 1918 1940 2112 2124 2134 2168 2192 2194 2416 2440 2471 2669 2825 2870 2893 2914 3028 3408 3597 3698 3790 3882 3917 4198 4235 4375 4517 4556 4613 4734 4771 4789 4817 4822 5116 5253 5288 5383 5435 5602 5604 5634 5788 5900 5905 5961 6252 6325 6402 6607 6722 686…	0.0399 0.0735 0.1094 0.1196 0.1431 0.1646 0.1837 0.2029 0.2220 0.2357 0.2522 0.2693 0.2865 0.2997 0.3160 0.3314 0.3427 0.3563 0.3704 0.3821 0.3884 0.4007 0.4128 0.4230 0.4324 0.4434 0.4535 0.4633 0.4647 0.4675 0.4684 0.4699 0.4644 0.4647 0.4681 0.4742 0.4694 0.4755 0.4817 0.4862 0.4912 0.4978 0.4887 0.4931 0.4969 0.4889 0.4833 0.4853 0.4887 0.4922 0.4891 0.4670 0.4577 0.4543 0.4513 0.4482 0.4490 …	2194	0.6985
none	real	descending	None	1000	LinearFINALRANK.rnk	na_as_pre_ranked	gene_sets.gmt#GO_INFLAMMATORY_RESPONSE	0.4387	1.8338	0	0.0835	0.823	0.2302 0.1893 0.2161 0.2353 0.2702 0.2162 0.2250 0.2191 0.3019 0.3083 0.2001 0.2438 0.2191 0.1949 0.2597 0.2167 0.2216 0.1896 0.2103 0.3018 -0.1962 0.2736 0.2353 0.2340 0.2392 0.2360 0.2553 0.2088 -0.2583 0.2061 -0.2306 0.2259 0.2732 0.2662 0.2273 0.2447 0.2342 0.2320 0.2114 -0.2177 0.2556 -0.2014 0.1994 0.2425 -0.2161 -0.2243 0.2167 -0.2162 -0.2005 -0.2118 0.2162 0.2658 0.2275 -0.2064 0.2345 0.2…	9 22 55 58 84 97 152 153 198 208 218 234 248 296 309 314 350 355 389 397 404 405 410 432 440 441 478 482 492 525 559 575 581 583 594 620 632 659 675 688 707 713 715 776 778 783 855 879 892 909 922 926 928 966 978 980 986 1015 1019 1021 1024 1031 1067 1079 1093 1095 1105 1122 1137 1145 1155 1159 1219 1277 1293 1313 1315 1323 1336 1343 1347 1378 1455 1479 1488 1500 1506 1513 1520 1557 1583 1593 159…	0.0170 0.0317 0.0423 0.0547 0.0645 0.0747 0.0806 0.0903 0.0961 0.1042 0.1121 0.1194 0.1266 0.1308 0.1372 0.1442 0.1486 0.1552 0.1594 0.1654 0.1714 0.1778 0.1839 0.1887 0.1944 0.2006 0.2041 0.2098 0.2151 0.2186 0.2218 0.2262 0.2313 0.2366 0.2412 0.2447 0.2490 0.2522 0.2561 0.2601 0.2637 0.2681 0.2728 0.2732 0.2777 0.2820 0.2814 0.2840 0.2874 0.2905 0.2939 0.2978 0.3019 0.3033 0.3066 0.3105 0.3142 …	3023	0.489
none	real	descending	None	1000	LinearFINALRANK.rnk	na_as_pre_ranked	gene_sets.gmt#REACTOME_AMINO_ACID_TRANSPORT_ACROSS_THE_PLASMA_MEMBRANE	0.6564	1.8318	0	0.0825	0.829	0.3855 0.3036 0.3701 0.4857 -0.2396 -0.3699 0.3288 -0.2682 0.4105 0.2230 -0.4937 -0.3024 -0.3271 0.3357 0.2958 0.5922 0.4205 0.3239 0.3207 -0.3189 0.2370 -0.2913 0.4282 0.3374 -0.2465 -0.3380 -0.4670 -0.3561 0.5436 -0.5094 -0.3102 0.3494 -0.5319 -0.3593 -0.3727 -0.3528 0.4590 -0.2810 0.3838 0.3269 -0.2931 0.4336 0.3509 0.3378 0.3325 -0.4662 0.3808 -0.3744 0.3465 0.3455 0.4021 0.4728 0.3964 -0.304…	44 119 120 126 188 1688 2252 2466 2706 3177 3447 3857 4641 4719 4737 4836 5817 7583 8318 11872 11966 12103 12884 13183	0.1644 0.2907 0.4219 0.5498 0.6564 0.5884 0.5761 0.5853 0.5904 0.5759 0.5730 0.5579 0.5129 0.5155 0.5221 0.5227 0.4593 0.3417 0.2969 0.0778 0.0949 0.1101 0.0890 0.1046	188	2.9079
none	real	descending	None	1000	LinearFINALRANK.rnk	na_as_pre_ranked	gene_sets.gmt#REACTOME_PHASE_II_CONJUGATION_OF_COMPOUNDS	0.5501	1.8314	0	0.0796	0.831	0.3361 0.3447 0.3578 0.2129 -0.3443 -0.2702 -0.2813 -0.2014 -0.2646 0.2337 0.3680 -0.3272 0.3691 0.2264 0.2169 -0.2719 -0.2643 -0.2453 0.2268 -0.2657 -0.2148 0.3365 0.3527 0.2368 0.2213 -0.2869 -0.3217 0.2744 -0.2564 0.2137 0.3309 -0.2887 0.3100 0.2365 0.4376 -0.2411 0.2653 0.3433 0.2320 -0.4228 0.3018 0.2672 -0.2406 0.2540 -0.2462 0.2055 0.2808 -0.2749 -0.2026 0.3178 -0.2548 0.2869 -0.2783 -0.21…	78 80 285 305 342 367 517 597 698 740 882 922 969 1054 1193 1304 1432 1543 1744 1918 1940 2112 2134 2168 2194 2416 2440 2669 2870 2893 3028 4198 4375 4556 4734 4817 5253 5602 5604 5788 5900 5905 6252 6325 7178 7213 7931 8195 8354 8399 8480 8786 9409 9410 9637 9874 9967 10243 10362 11050 11100 11579 11679 13416 13532 13877 13886 14539	0.0630 0.1311 0.1619 0.2038 0.2421 0.2799 0.3037 0.3294 0.3510 0.3758 0.3911 0.4129 0.4334 0.4503 0.4615 0.4735 0.4829 0.4925 0.4945 0.4971 0.5099 0.5113 0.5228 0.5332 0.5441 0.5404 0.5501 0.5448 0.5406 0.5484 0.5481 0.4733 0.4659 0.4577 0.4493 0.4472 0.4201 0.3982 0.4000 0.3891 0.3829 0.3840 0.3611 0.3569 0.2993 0.2975 0.2504 0.2347 0.2264 0.2260 0.2233 0.2057 0.1677 0.1721 0.1615 0.1507 0.1499 …	2440	0.6279
none	real	descending	None	1000	LinearFINALRANK.rnk	na_as_pre_ranked	gene_sets.gmt#GO_MYELOID_LEUKOCYTE_ACTIVATION	0.4345	1.8307	0	0.0772	0.833	0.2118 0.2250 0.2352 -0.2251 0.2388 -0.1942 -0.2061 -0.1909 0.2060 -0.2247 0.2596 0.2646 0.2370 -0.2107 0.2109 0.2343 0.3033 0.2646 0.2625 -0.2295 0.2861 0.2326 0.2476 0.2342 0.2409 0.2926 0.2196 -0.1965 0.2366 0.2090 0.2269 0.2374 0.2237 0.2117 0.2452 -0.2229 -0.2137 0.2216 0.2250 0.2373 -0.2224 0.3203 -0.1975 0.3091 0.2278 0.2286 0.2161 -0.2421 0.2253 0.2142 0.2389 0.2264 0.2261 0.2602 0.2455 0…	11 58 83 143 165 168 171 173 198 218 223 237 239 277 309 314 335 350 357 359 391 393 409 420 425 427 440 441 459 478 492 494 518 525 540 542 568 583 594 610 645 654 661 675 688 689 703 740 769 774 778 783 803 804 823 860 862 879 890 892 909 922 928 933 978 980 982 992 1005 1019 1031 1067 1095 1105 1113 1123 1126 1131 1165 1182 1215 1224 1307 1310 1323 1327 1341 1352 1371 1400 1415 1479 1490 1506 …	0.0161 0.0252 0.0347 0.0403 0.0481 0.0571 0.0660 0.0749 0.0819 0.0889 0.0969 0.1041 0.1121 0.1170 0.1220 0.1288 0.1342 0.1399 0.1461 0.1527 0.1569 0.1632 0.1683 0.1738 0.1797 0.1857 0.1909 0.1970 0.2017 0.2063 0.2111 0.2168 0.2208 0.2260 0.2306 0.2360 0.2396 0.2439 0.2484 0.2524 0.2550 0.2593 0.2637 0.2677 0.2716 0.2763 0.2801 0.2822 0.2847 0.2889 0.2931 0.2973 0.3004 0.3048 0.3079 0.3096 0.3137 …	2745	0.5523
none	real	descending	None	1000	LinearFINALRANK.rnk	na_as_pre_ranked	gene_sets.gmt#GO_T_CELL_DIFFERENTIATION_INVOLVED_IN_IMMUNE_RESPONSE	0.608	1.8288	0.0036	0.0767	0.841	-0.3314 -0.3484 0.4335 0.2675 -0.2846 -0.3370 -0.5036 -0.2250 -0.3380 -0.2718 -0.3676 0.2527 -0.3912 0.3361 0.3698 -0.3168 -0.2811 -0.2901 0.3026 0.3409 -0.3728 -0.3709 0.2243 -0.3360 0.2765 0.2692 -0.2762 -0.3238 0.3288 -0.3856 -0.1932 -0.2958 0.2237 0.2930 0.2255 -0.2539 0.2730 0.2454 0.4490 0.3617 0.4001 -0.2721 -0.4649 -0.1789 0.2523 0.2644 0.2458 0.3171 0.4442 -0.4409 0.3820 -0.2330 0.2484 0…	381 397 432 583 901 961 1031 1079 1106 1323 1455 1480 1696 1924 2154 2208 2298 2334 2565 2662 2894 3609 3944 4115 4281 4580 6407 7522 8356 8496 9126 9476 9527 9597 11031 11781 12347 13738	0.0472 0.1181 0.1850 0.2347 0.2600 0.3009 0.3393 0.3782 0.4175 0.4392 0.4641 0.4959 0.5115 0.5232 0.5318 0.5518 0.5685 0.5885 0.5931 0.6061 0.6080 0.5721 0.5603 0.5587 0.5566 0.5440 0.4206 0.3468 0.2949 0.2906 0.2551 0.2398 0.2452 0.2494 0.1671 0.1357 0.1208 0.0669	2894	0.5177
none	real	descending	None	1000	LinearFINALRANK.rnk	na_as_pre_ranked	gene_sets.gmt#GO_SMAD_PROTEIN_SIGNAL_TRANSDUCTION	0.5767	1.8271	0.0017	0.0758	0.846	0.2884 -0.3637 0.3484 0.5186 -0.2427 0.3042 0.3466 -0.2362 0.3209 0.2358 -0.2852 0.2673 -0.3331 -0.3002 0.3255 -0.2105 0.3530 -0.2894 -0.2863 0.3378 0.2520 0.3795 -0.1977 -0.3027 -0.2876 0.4134 -0.2817 0.2794 0.4204 -0.3369 -0.2613 0.3333 -0.3775 0.4104 0.3548 -0.2600 -0.3720 0.4968 -0.3027 0.2295 -0.2297 0.4391 0.4622 0.3156 0.4046 0.3551 -0.2329 -0.3164 0.3233 -0.3510 -0.2401 0.2341 -0.3969 -0.…	47 142 144 151 208 298 426 477 485 604 776 1059 1638 2093 2152 2559 2989 3022 3426 4171 4442 4527 4665 4706 4847 4862 5681 6340 6414 7302 7750 7888 8363 8803 9181 9284 9710 9948 10395 11321 11450 11516 11846 12506 13102 13158 13557 13637 13670	0.0910 0.1560 0.2272 0.2959 0.3542 0.4009 0.4370 0.4762 0.5180 0.5475 0.5685 0.5767 0.5572 0.5422 0.5539 0.5392 0.5208 0.5293 0.5108 0.4663 0.4532 0.4526 0.4479 0.4497 0.4443 0.4475 0.3939 0.3498 0.3454 0.2858 0.2572 0.2499 0.2207 0.1948 0.1739 0.1720 0.1491 0.1396 0.1169 0.0646 0.0671 0.0742 0.0646 0.0357 0.0150 0.0316 0.0287 0.0484 0.0716	1059	1.2539
none	real	descending	None	1000	LinearFINALRANK.rnk	na_as_pre_ranked	gene_sets.gmt#GO_RESPONSE_TO_ISCHEMIA	0.6155	1.8218	0.0017	0.0789	0.862	-0.2398 -0.2985 -0.2891 -0.4490 0.3483 0.4007 0.2772 -0.3479 0.2823 -0.3135 -0.3624 -0.4466 0.3610 -0.2778 0.2464 -0.2691 0.4525 0.2960 -0.4855 0.2326 -0.3025 0.4959 0.3637 -0.3220 -0.4147 -0.3042 0.3511 0.4824 0.3131 -0.2273 0.2513 -0.5387 -0.2894 -0.2890 -0.2763 -0.3115 -0.3612 -0.2255 0.3205 -0.2160 0.3139 0.3518 -0.2685 -0.3288 -0.2619 0.4806 0.2832 -0.2608 0.3782 0.4713 0.4813 -0.3512 -0.344…	49 185 235 514 555 609 868 1010 1094 1557 2353 2551 2803 3209 3675 4254 4331 4736 4889 5956 6156 6576 6769 7578 8238 8640 9515 9661 9928 10677 11204 11600 12289 12992	0.1494 0.2444 0.3383 0.3868 0.4493 0.5064 0.5389 0.5753 0.6132 0.6155 0.5847 0.5926 0.5948 0.5834 0.5647 0.5351 0.5392 0.5189 0.5152 0.4451 0.4334 0.4055 0.3925 0.3398 0.2995 0.2782 0.2278 0.2276 0.2203 0.1836 0.1646 0.1570 0.1344 0.1177	1557	0.9454
none	real	descending	None	1000	LinearFINALRANK.rnk	na_as_pre_ranked	gene_sets.gmt#GO_NEGATIVE_REGULATION_OF_INTRACELLULAR_PROTEIN_TRANSPORT	0.6149	1.8206	0	0.0773	0.866	0.2605 0.2984 0.4088 -0.3780 -0.3203 0.3985 0.2629 0.2609 -0.4764 0.2674 0.2616 0.2923 0.2712 -0.2374 0.2849 0.4194 0.1864 0.3657 0.2265 0.2536 0.3699 0.3688 0.2692 0.2817 -0.2276 0.2293 -0.2948 -0.2677 -0.3586 -0.2917 0.2062 0.3776 0.3884 0.3422 0.5162 0.3427 0.3937 0.2628 -0.2153 0.2780 -0.3685 0.2361 0.2635 0.2537 0.1674 -0.3258 0.2100 -0.3250 0.2686 0.3326 -0.2578 0.3557 -0.1963 0.3634 0.3927…	280 364 492 547 594 984 1069 1361 1501 1526 1751 1880 1931 2206 2247 2570 2915 2972 3475 4289 5519 6198 6443 6501 6507 6829 6943 7387 7969 9558 10165 10569 12873 13153 13275	0.0779 0.1568 0.2222 0.2891 0.3528 0.3768 0.4190 0.4394 0.4673 0.5026 0.5206 0.5434 0.5706 0.5787 0.6023 0.6032 0.5995 0.6149 0.5961 0.5511 0.4718 0.4274 0.4118 0.4088 0.4093 0.3876 0.3804 0.3521 0.3164 0.2183 0.1897 0.1769 0.0522 0.0690 0.0984	2972	0.4995
none	real	descending	None	1000	LinearFINALRANK.rnk	na_as_pre_ranked	gene_sets.gmt#GO_MAST_CELL_ACTIVATION	0.6001	1.8172	0.0018	0.0785	0.88	0.4251 0.3228 -0.2873 0.3567 0.3211 0.2810 0.3208 -0.3504 -0.2539 -0.3289 0.2653 -0.3283 0.2749 0.2737 0.3497 -0.2559 0.3063 -0.3535 0.3713 0.2989 -0.3596 0.3662 -0.3626 0.2902 0.3510 0.3698 0.4292 -0.1677 0.3963 0.2700 -0.1771 -0.4098 0.2258 -0.2688 -0.3786 -0.2495 0.3247 -0.4010 0.2535 0.3873 -0.3612 0.2962 0.3182 0.3347 -0.2458 0.4378 0.5230 0.4447 -0.2930 0.1998 0.3046 0.2853 0.2973 0.2651 0.…	143 173 420 440 518 688 703 783 928 1031 1105 1323 1327 1479 1490 1631 1721 2000 2140 3696 3827 4061 4118 4281 5148 5976 6066 6446 6808 7279 7370 7886 9085 9452 9699 10423 12733 13830 14530 14536	0.0768 0.1546 0.1925 0.2449 0.2896 0.3202 0.3609 0.3950 0.4211 0.4477 0.4747 0.4883 0.5164 0.5322 0.5574 0.5721 0.5893 0.5906 0.6001 0.5038 0.5039 0.4961 0.5001 0.4961 0.4413 0.3868 0.3823 0.3572 0.3326 0.3016 0.2967 0.2642 0.1882 0.1699 0.1604 0.1207 -0.0155 -0.0566 -0.0458 0.0125	2140	0.7164
none	real	descending	None	1000	LinearFINALRANK.rnk	na_as_pre_ranked	gene_sets.gmt#GO_GLOMERULUS_DEVELOPMENT	0.5921	1.8154	0	0.0781	0.886	0.2587 -0.3476 0.3242 0.3576 0.2939 -0.3283 0.4482 0.3814 -0.2879 -0.3843 -0.2694 -0.2805 -0.3254 -0.3237 0.2429 0.4042 0.4190 -0.2667 0.3439 -0.2820 0.4010 -0.3410 0.3467 0.2695 0.4118 -0.2019 -0.1874 0.3594 0.3395 0.4176 0.3527 0.4055 -0.3546 0.2809 0.2375 -0.3077 0.3181 -0.2253 0.2699 0.2476 0.4129 -0.3000 -0.3035 0.4116 -0.2588 0.2735 0.2590 0.2453 -0.3396 0.4847 0.2748 -0.3920 -0.3762 0.3186…	5 49 243 258 375 504 514 782 1264 1343 1670 1689 2206 3426 3859 4090 4203 4412 4660 4680 5134 5229 5683 6169 6518 7651 7872 8240 8363 8896 9566 9856 10036 10074 10395 10480 10529 10839 10850 12675 14230 14358	0.1554 0.2648 0.3216 0.3894 0.4385 0.4797 0.5287 0.5497 0.5460 0.5685 0.5699 0.5921 0.5753 0.5030 0.4823 0.4745 0.4742 0.4666 0.4554 0.4596 0.4329 0.4304 0.4021 0.3703 0.3472 0.2720 0.2595 0.2378 0.2332 0.2020 0.1633 0.1513 0.1473 0.1532 0.1407 0.1445 0.1511 0.1410 0.1514 0.0477 -0.0151 0.0247	1689	0.8918
none	real	descending	None	1000	LinearFINALRANK.rnk	na_as_pre_ranked	gene_sets.gmt#GO_REGULATION_OF_B_CELL_RECEPTOR_SIGNALING_PATHWAY	0.7282	1.8125	0	0.0792	0.896	0.3385 -0.4561 -0.3143 0.1552 0.2937 -0.4230 -0.5292 -0.2365 -0.2862 0.2931 0.5257 0.2722 0.4303 -0.3332 -0.3459 -0.3140 0.4042 -0.3170 0.4047 0.3216 0.3898 0.6003 0.3551 -0.1322 -0.3730 -0.4449 -0.3208 0.2635 -0.4480 -0.3851 0.3247 0.4179 -0.3000 0.3862 -0.5811 0.2894 0.3958 0.3889 0.3484 -0.2998 0.3155 0.5559 -0.4958 0.3167 -0.4334 -0.5148 -0.3344 0.4709 0.3431 0.2674 0.4190 0.2629 0.4006 -0.36…	2 688 1376 1520 1793 2092 2162 2185 3258 4450 5148 7177 7992 8425 10306 11031	0.4505 0.5067 0.5271 0.5796 0.6160 0.6432 0.6844 0.7282 0.6838 0.6185 0.5813 0.4453 0.3967 0.3768 0.2711 0.2509	2185	0.7014
none	real	descending	None	1000	LinearFINALRANK.rnk	na_as_pre_ranked	gene_sets.gmt#REACTOME_ESTROGEN_DEPENDENT_NUCLEAR_EVENTS_DOWNSTREAM_OF_ESR_MEMBRANE_SIGNALING	0.6759	1.8121	0	0.0773	0.896	-0.3338 -0.5559 -0.3919 0.2550 0.2308 0.3381 -0.5380 -0.2559 -0.3524 -0.4727 -0.3359 -0.2986 -0.3421 0.3916 0.3733 -0.4656 -0.3336 0.3917 -0.3066 0.4275 0.4137 -0.2680 0.3008 0.3240 -0.4721 0.4278 -0.3329 0.2402 0.2499 -0.2649 -0.2855 -0.2751 0.5539 0.3982 0.3580 0.3727 0.4161 0.3711 0.5066 -0.3901 0.3765 0.3838 -0.4490 0.2257 0.3558 -0.3949 -0.2779 0.4087 0.3969 -0.3334 0.2501 0.4489 -0.2608 0.6…	145 208 234 334 514 1090 1269 1680 2169 2414 2751 4401 5432 7042 7061 7401 7559 9569 10251 12957 13103	0.1452 0.2763 0.4044 0.5064 0.5842 0.6034 0.6438 0.6585 0.6590 0.6725 0.6759 0.5756 0.5115 0.4029 0.4027 0.3820 0.3744 0.2501 0.2198 0.0766 0.1100	2751	0.5503
none	real	descending	None	1000	LinearFINALRANK.rnk	na_as_pre_ranked	gene_sets.gmt#GO_RESPONSE_TO_FUNGUS	0.6681	1.8119	0.0019	0.0753	0.896	-0.4677 -0.2230 -0.3646 0.3213 0.4312 0.3656 0.4532 0.5436 0.2482 0.3571 0.1959 -0.3177 -0.2706 -0.3761 -0.4385 0.5004 -0.5067 -0.2282 0.2943 0.2960 -0.3713 -0.4694 0.2646 0.2868 -0.3116 0.5989 -0.2035 0.3030 -0.5033 -0.3537 -0.3490 -0.2350 -0.2879 0.4752 0.6011 -0.2374 -0.3713 0.5110 -0.4168 -0.2615 -0.5388 0.3212 -0.2786 0.4643 -0.2864 -0.2481 -0.2170 -0.5136 0.5436 -0.3189 -0.2944 -0.2931 0.32…	153 218 350 440 1105 1126 1492 1924 2093 2145 2243 2728 4286 5177 5456 5976 5979 6392 8131 8523 9047 9213 9302 12244 12591	0.1462 0.2805 0.3830 0.4774 0.4921 0.5500 0.5736 0.5838 0.6087 0.6407 0.6681 0.6627 0.5700 0.5170 0.5041 0.4722 0.4754 0.4489 0.3364 0.3176 0.2922 0.2921 0.2977 0.1308 0.1449	2243	0.6841
none	real	descending	None	1000	LinearFINALRANK.rnk	na_as_pre_ranked	gene_sets.gmt#GO_CELLULAR_RESPONSE_TO_XENOBIOTIC_STIMULUS	0.504	1.8117	0	0.0735	0.897	-0.2350 0.2926 0.2812 0.2054 0.3274 -0.2685 0.2612 -0.3224 -0.2540 0.2608 0.2610 -0.2136 0.3545 0.2365 0.3324 0.3075 0.2715 0.2823 -0.4067 0.2239 0.2207 0.1922 -0.2521 0.2323 0.3066 -0.2218 0.2176 -0.2651 0.2595 -0.2379 -0.3049 0.2626 0.2869 0.2688 0.2341 0.2288 0.2476 0.4278 0.3166 -0.2156 0.2831 -0.2408 -0.2425 0.3026 0.2897 0.3797 0.2355 0.2326 -0.2424 -0.2731 -0.2220 -0.2463 -0.2321 -0.2423 0…	40 49 55 90 154 185 234 387 414 440 463 505 573 581 584 585 620 684 698 740 864 882 922 951 969 978 990 1094 1106 1654 1834 1856 2054 2093 2112 2253 2392 2596 2635 2710 2752 2825 3067 3208 3385 3408 3597 3882 4068 4235 4286 4517 4734 4765 4822 4904 4977 5435 5602 5634 5766 6325 6340 6607 6655 6913 7487 7578 7872 7931 8624 8786 8967 9048 9665 9698 9886 9939 9967 10243 10544 10907 11585 11649 11679…	0.0398 0.0799 0.1191 0.1518 0.1775 0.2031 0.2258 0.2357 0.2536 0.2711 0.2884 0.3037 0.3160 0.3322 0.3488 0.3655 0.3792 0.3901 0.4042 0.4159 0.4209 0.4329 0.4431 0.4538 0.4652 0.4771 0.4887 0.4933 0.5040 0.4752 0.4709 0.4773 0.4709 0.4753 0.4810 0.4779 0.4745 0.4662 0.4692 0.4694 0.4718 0.4720 0.4601 0.4548 0.4467 0.4491 0.4398 0.4235 0.4138 0.4050 0.4041 0.3906 0.3778 0.3776 0.3756 0.3718 0.3686 …	1106	1.2065
none	real	descending	None	1000	LinearFINALRANK.rnk	na_as_pre_ranked	gene_sets.gmt#GO_POSITIVE_REGULATION_OF_LYMPHOCYTE_DIFFERENTIATION	0.5477	1.8057	0.0017	0.0776	0.916	-0.3228 -0.2727 0.3182 -0.2801 -0.2022 0.2519 -0.2561 0.3795 -0.4073 0.3533 0.2856 -0.3604 -0.2104 -0.2314 -0.2805 0.3777 0.3330 0.2417 -0.2752 -0.3500 0.2994 -0.3440 -0.2189 -0.3449 0.2311 -0.2342 -0.2766 -0.2253 -0.3230 0.2562 0.2133 0.2805 0.2558 -0.4089 0.3103 0.1505 0.4034 -0.3343 -0.3094 0.3092 0.4820 0.2490 -0.2005 -0.2733 0.3557 0.1987 0.2358 0.2676 0.2908 0.4147 -0.2570 -0.2909 0.3411 0.…	66 74 304 381 432 583 961 1092 1105 1323 1426 1455 1480 1514 1595 1782 1924 2031 2093 2101 2185 2275 2298 2326 2565 2613 2662 2963 3609 3653 3787 3823 3902 4281 4812 5035 5037 5086 5474 5587 5716 6062 7522 7525 8356 9540 9833 10687 10931 10939 11103 11461 11549 12095 12704 12739 13738 14536	0.0802 0.1624 0.1978 0.2383 0.2780 0.3052 0.3075 0.3246 0.3495 0.3574 0.3719 0.3911 0.4103 0.4285 0.4428 0.4482 0.4556 0.4643 0.4758 0.4908 0.5000 0.5083 0.5210 0.5331 0.5296 0.5388 0.5477 0.5379 0.5019 0.5068 0.5050 0.5098 0.5115 0.4914 0.4593 0.4478 0.4513 0.4515 0.4277 0.4223 0.4156 0.3933 0.2951 0.2963 0.2426 0.1674 0.1537 0.1040 0.0967 0.1055 0.1041 0.0907 0.0961 0.0725 0.0478 0.0625 0.0198 …	2662	0.5729
none	real	descending	None	1000	LinearFINALRANK.rnk	na_as_pre_ranked	gene_sets.gmt#GO_REGULATION_OF_NUCLEOTIDE_BIOSYNTHETIC_PROCESS	0.6514	1.8052	0.0018	0.076	0.918	0.2569 -0.4182 0.4966 0.4523 0.4521 0.2407 0.3448 -0.2566 -0.2492 0.3265 -0.3208 -0.2327 0.4444 -0.3026 -0.2506 0.3354 -0.2693 0.4109 0.3964 0.2619 -0.2404 0.3743 -0.3169 0.3677 -0.2976 0.2808 0.4580 0.2457 -0.1967 -0.3039 0.2799 0.2580 0.3203 -0.2499 0.3685 -0.4594 -0.3846 0.3562 0.4742 0.4068 0.2778 0.2550 0.3159 -0.3071 0.2727 0.4199 -0.2699 0.5388 0.3762 0.2692 -0.4681 0.3052 -0.3224 -0.2654 …	113 185 337 627 663 909 1517 1951 2154 2618 2731 2893 3013 3046 4160 6639 7086 7338 7543 8057 8640 10998 11410 11846 12806	0.1545 0.2853 0.3808 0.4393 0.5123 0.5594 0.5629 0.5699 0.5893 0.5850 0.6032 0.6163 0.6311 0.6514 0.5890 0.4209 0.3916 0.3766 0.3656 0.3359 0.3040 0.1643 0.1599 0.1577 0.1302	3046	0.4839
none	real	descending	None	1000	LinearFINALRANK.rnk	na_as_pre_ranked	gene_sets.gmt#GO_PYRIDINE_CONTAINING_COMPOUND_BIOSYNTHETIC_PROCESS	0.6523	1.8044	0.0055	0.0748	0.923	0.5480 0.4263 0.4524 -0.4391 0.5388 0.3103 -0.2428 0.2783 -0.2828 0.3729 0.3377 0.3175 0.3973 0.4393 -0.3618 -0.3865 0.4055 0.4626 -0.5606 -0.3123 0.4513 0.4929 -0.5444 0.2571 -0.3814 0.3960 0.2625 0.4368 0.3887 -0.4340 -0.2670 -0.2555 0.4557 0.2721 -0.3140 -0.3750 0.4272 -0.4756 -0.3450 -0.4568 0.4876 -0.3863 0.4172 0.2716 0.3296 -0.3926 -0.2464 -0.3761 -0.2579 0.2484 -0.2494 0.2875 -0.3217 -0.2…	116 338 419 458 627 1021 1191 1195 1514 1677 1776 2028 2440 2441 2749 4736 4883 5189 9433 9556 9730 11010 11860 12607 12717	0.1354 0.2141 0.2937 0.3732 0.4310 0.4571 0.4930 0.5399 0.5580 0.5840 0.6126 0.6266 0.6246 0.6504 0.6523 0.5255 0.5232 0.5088 0.2302 0.2326 0.2323 0.1637 0.1304 0.1110 0.1363	2749	0.5511
none	real	descending	None	1000	LinearFINALRANK.rnk	na_as_pre_ranked	gene_sets.gmt#REACTOME_METABOLIC_DISORDERS_OF_BIOLOGICAL_OXIDATION_ENZYMES	0.6724	1.8027	0.0056	0.0747	0.924	-0.3874 0.2275 -0.2945 -0.3558 0.3456 -0.5679 -0.2972 0.3390 0.3938 0.3057 -0.3852 -0.3157 0.3782 -0.3555 -0.4413 0.1978 0.3722 0.4942 -0.3289 0.3350 0.5331 0.4510 -0.2561 -0.3416 0.3925 0.3957 0.4228 0.4240 -0.2638 0.4551 -0.2960 0.2616 -0.2514 0.4066 0.3095 0.3250 0.4566 0.3557 -0.1884 -0.2506 0.4299 0.3390 0.4162 -0.4209 0.2561 0.3833 -0.2781 0.5044 0.2331 -0.2171 -0.3236 -0.4266 -0.3617 -0.53…	78 517 573 684 1054 1432 1856 1940 2112 2192 2471 2914 3597 3698 3790 3917 4556 5116 5604 6863 8354 9048 9698	0.2054 0.2802 0.3752 0.4564 0.5009 0.5311 0.5482 0.5865 0.6151 0.6485 0.6640 0.6623 0.6369 0.6500 0.6629 0.6724 0.6416 0.6125 0.5851 0.4999 0.4062 0.3706 0.3417	3917	0.3245
none	real	descending	None	1000	LinearFINALRANK.rnk	na_as_pre_ranked	gene_sets.gmt#GO_CELLULAR_RESPONSE_TO_EXTERNAL_STIMULUS	0.4477	1.8024	0	0.0734	0.924	0.2742 0.3143 -0.2280 0.2083 0.2830 -0.1909 0.1994 0.2654 0.2512 0.2459 0.3030 0.2743 -0.2118 0.2237 0.2995 0.2704 0.2528 0.2142 0.2729 -0.2212 -0.2599 -0.2993 -0.2490 0.2181 0.2590 0.2474 -0.2242 0.3181 0.2835 0.1968 0.2453 0.2436 -0.2984 -0.2100 0.2236 -0.2104 0.2720 0.2754 -0.1895 0.2972 -0.1950 0.2095 0.2166 0.2290 0.2870 -0.2266 0.2615 0.2675 0.2340 0.2369 0.2670 0.2664 0.2639 0.2572 0.2151 …	26 31 64 73 75 93 94 101 112 119 155 208 234 240 304 337 397 408 425 437 492 497 514 517 523 524 525 580 584 609 620 634 654 659 688 751 755 825 831 922 951 954 978 1038 1069 1077 1181 1338 1362 1389 1557 1593 1602 1626 1663 1668 1675 1710 1726 1745 1756 1766 1783 1854 1868 2000 2028 2043 2058 2093 2194 2205 2208 2211 2243 2355 2604 2618 2628 2664 2673 2716 2820 2823 2894 2909 2911 2949 2963 3021…	0.0208 0.0424 0.0586 0.0760 0.0937 0.1094 0.1261 0.1422 0.1575 0.1729 0.1850 0.1945 0.2053 0.2172 0.2239 0.2322 0.2378 0.2467 0.2550 0.2636 0.2687 0.2772 0.2848 0.2933 0.3016 0.3102 0.3188 0.3232 0.3310 0.3372 0.3442 0.3510 0.3573 0.3645 0.3698 0.3725 0.3793 0.3811 0.3874 0.3874 0.3916 0.3975 0.4019 0.4037 0.4073 0.4125 0.4107 0.4048 0.4080 0.4109 0.4037 0.4056 0.4093 0.4119 0.4136 0.4174 0.4212 …	2243	0.6841
none	real	descending	None	1000	LinearFINALRANK.rnk	na_as_pre_ranked	gene_sets.gmt#GO_REGULATION_OF_COFACTOR_METABOLIC_PROCESS	0.6412	1.8011	0	0.0733	0.93	-0.4895 0.2900 0.4450 0.3750 0.3738 0.3580 0.2897 -0.3370 0.4130 -0.2734 -0.2251 0.4680 0.2824 -0.2195 0.3522 0.2321 -0.3847 0.3381 0.5135 -0.2655 -0.2283 -0.4454 0.5332 -0.3516 -0.3921 0.2228 -0.3326 -0.4127 0.2647 -0.2870 0.4481 0.3518 -0.4705 -0.2630 0.2931 0.2900 -0.3704 0.4766 -0.3299 0.3555 0.2118 0.3510 0.4899 0.2658 0.4418 -0.5140 -0.4986 0.2369 0.2996 -0.3254 -0.2796 0.2628 -0.3650 0.363…	337 338 460 627 663 1593 1721 1741 1854 2154 2466 2618 2782 2893 3052 3089 3305 4160 5823 5855 7338 7543 8057 8640 9533 11136 11739 12130	0.0882 0.1991 0.2879 0.3585 0.4353 0.4176 0.4519 0.4931 0.5258 0.5403 0.5494 0.5677 0.5833 0.6011 0.6139 0.6347 0.6412 0.5970 0.4880 0.4898 0.3911 0.3803 0.3508 0.3193 0.2712 0.1847 0.1713 0.1763	3305	0.4323
none	real	descending	None	1000	LinearFINALRANK.rnk	na_as_pre_ranked	gene_sets.gmt#GO_POSITIVE_REGULATION_OF_ALPHA_BETA_T_CELL_DIFFERENTIATION	0.6369	1.8007	0.0018	0.0722	0.932	0.4241 -0.1821 -0.3834 -0.3775 -0.3955 0.5144 0.4676 0.3003 -0.2800 0.4771 -0.2792 0.2746 0.3855 0.3555 0.4446 -0.1779 -0.3151 0.3810 -0.3874 0.3197 -0.3416 -0.3494 0.4055 -0.3313 -0.4827 0.5442 -0.2275 -0.3919 -0.4024 -0.3848 0.4928 0.4272 0.3631 0.2813 0.5183 0.4005 0.2979 -0.3163 0.3714 0.3272 -0.3325 0.2475 0.2469 -0.3202 0.2960 0.2514 -0.4663 0.3521 -0.4450 0.2461 -0.3693 0.3411 -0.4375 -0.4…	381 432 583 1105 1323 1426 1455 1480 1514 1782 1924 2101 2185 2275 2298 2662 3609 4281 4812 5086 5587 5716 6062 7522 8356 9833 10931 11103 13738	0.0764 0.1697 0.2433 0.2653 0.3014 0.3426 0.3880 0.4331 0.4767 0.4991 0.5274 0.5502 0.5780 0.6040 0.6343 0.6369 0.5903 0.5574 0.5305 0.5197 0.4907 0.4865 0.4659 0.3695 0.3194 0.2328 0.1789 0.1891 0.0668	2662	0.5729
none	real	descending	None	1000	LinearFINALRANK.rnk	na_as_pre_ranked	gene_sets.gmt#REACTOME_GPVI_MEDIATED_ACTIVATION_CASCADE	0.6407	1.7991	0.0037	0.0717	0.933	-0.2846 0.3620 0.3181 -0.2360 0.2564 0.2763 -0.4172 -0.4081 -0.4278 -0.3578 0.2873 0.2745 -0.2837 -0.2960 -0.3783 0.2754 0.5731 -0.3189 -0.2618 0.3097 -0.3127 0.4615 -0.3317 -0.2428 0.2329 0.3410 0.2635 -0.3019 -0.1889 -0.3787 0.4952 0.3757 0.3357 0.4222 -0.2427 0.3099 0.3290 -0.2690 -0.3822 -0.2920 0.3903 0.4569 -0.3764 -0.2725 0.2991 0.3056 -0.4246 -0.3973 -0.3404 -0.2690 0.2590 0.4935 -0.1651 …	254 518 688 1031 1105 1221 1479 1490 1721 1854 2131 2662 2877 3152 3185 5023 5086 5626 5855 5964 6823 7160 7992 8800 9087 9851 11507 12624	0.1227 0.2050 0.2781 0.3222 0.3814 0.4335 0.4683 0.5196 0.5506 0.5857 0.6052 0.5995 0.6127 0.6186 0.6407 0.5248 0.5292 0.4979 0.4867 0.4831 0.4248 0.4034 0.3524 0.3072 0.2989 0.2626 0.1779 0.1427	3185	0.456
none	real	descending	None	1000	LinearFINALRANK.rnk	na_as_pre_ranked	gene_sets.gmt#GO_RESPONSE_TO_DEXAMETHASONE	0.6201	1.799	0	0.0702	0.933	0.2371 0.2580 0.2671 0.4013 -0.3370 -0.2593 0.2588 0.3627 0.2763 0.3129 0.2692 -0.2614 -0.3245 -0.3772 0.4139 0.3609 0.3328 0.3358 -0.4892 -0.2933 0.2582 0.4176 -0.2101 0.2866 0.2691 0.3594 0.4085 -0.4019 -0.3390 0.5688 0.2171 0.4182 -0.3646 0.3497 0.3501 0.3498 0.2845 0.4932 0.3593 0.2792 0.3100 0.2819 -0.2735 0.5081 0.4224 0.3328 0.3721 -0.3808 -0.1634 -0.2042 0.1972 -0.2866 -0.3284 0.3723 -0.5…	55 90 222 234 584 620 951 1094 1654 1834 2054 2093 2392 2596 2635 2752 4286 4401 4977 6380 6655 7487 7578 7872 8624 11920 12211 12212 12564 12841 13966	0.1308 0.2477 0.3287 0.4161 0.4492 0.5014 0.5219 0.5517 0.5429 0.5578 0.5671 0.5882 0.5887 0.5939 0.6102 0.6201 0.5243 0.5247 0.4913 0.3969 0.3786 0.3238 0.3199 0.3030 0.2571 0.0524 0.0541 0.0756 0.0760 0.0839 0.0513	2752	0.5503
none	real	descending	None	1000	LinearFINALRANK.rnk	na_as_pre_ranked	gene_sets.gmt#GO_CELLULAR_MODIFIED_AMINO_ACID_CATABOLIC_PROCESS	0.682	1.7983	0.0018	0.0693	0.937	-0.4267 -0.2672 -0.4975 -0.4101 0.4276 0.2346 0.3118 0.3424 0.5808 -0.2950 0.4834 -0.3975 -0.3920 0.3525 0.4368 0.2561 -0.3085 -0.4698 0.4815 -0.2427 -0.3060 0.2777 0.5509 0.2860 0.4465 -0.2255 0.4597 0.3974 0.3386 -0.4158 0.3976 0.2772 0.1922 0.4074 -0.4581 -0.2940 -0.3868 -0.4497 -0.2801 -0.4139 -0.2934 -0.3267 -0.2286 0.2917 0.4125 0.5230 0.4553 -0.4386 0.2972 -0.4992 -0.4371 0.4975 0.1618 0.4…	63 205 229 597 605 683 1193 1304 1843 2112 2741 3036 4308 4817 5063 5253 5604 7398 7744 11000 11873 12883	0.1763 0.2942 0.4154 0.4677 0.5437 0.6098 0.6264 0.6672 0.6678 0.6820 0.6639 0.6656 0.5909 0.5650 0.5557 0.5493 0.5302 0.4104 0.3906 0.1890 0.1562 0.1250	2112	0.7254
none	real	descending	None	1000	LinearFINALRANK.rnk	na_as_pre_ranked	gene_sets.gmt#REACTOME_MOLECULES_ASSOCIATED_WITH_ELASTIC_FIBRES	0.6244	1.797	0.0019	0.0693	0.944	0.3212 0.3361 -0.4213 -0.1819 0.3227 0.3396 0.3584 0.2668 0.2038 -0.3612 0.3563 -0.3358 0.4294 -0.2615 0.3669 0.3358 0.4722 0.3849 -0.2968 -0.2677 0.5072 -0.3572 0.3306 0.5257 -0.3252 0.2979 -0.2599 0.2654 -0.3793 0.2861 -0.3665 -0.3559 -0.3091 0.3507 -0.3176 -0.3293 0.2843 0.2463 0.4191 0.3437 0.3020 0.2963 0.3701 0.4557 0.4179 -0.2346 -0.2042 -0.2650 0.4535 0.4414 -0.3057 -0.2899 0.3555 0.3068 …	196 289 318 404 422 865 1229 1463 1638 1646 2093 2152 2288 2343 2411 2508 2592 3551 4360 4855 4965 8363 8371 9829 11516 11575 12595 13092 13650	0.0925 0.1768 0.2610 0.3322 0.4064 0.4279 0.4444 0.4649 0.4865 0.5194 0.5159 0.5381 0.5535 0.5739 0.5927 0.6084 0.6244 0.5734 0.5278 0.5011 0.5002 0.2741 0.2788 0.1903 0.0949 0.1107 0.0692 0.0686 0.0728	2592	0.5911
none	real	descending	None	1000	LinearFINALRANK.rnk	na_as_pre_ranked	gene_sets.gmt#GO_NEUTROPHIL_MIGRATION	0.5721	1.7922	0.0017	0.0726	0.954	-0.4253 -0.2022 -0.2595 0.3960 -0.4010 -0.2105 0.2934 -0.2979 0.2961 0.2793 -0.2847 0.2993 0.2831 0.4369 -0.2608 -0.3647 -0.2986 -0.2644 -0.1994 -0.2819 0.2503 0.3834 0.2413 -0.2897 -0.2817 0.2448 0.2959 0.2628 0.3114 0.3228 0.5034 0.4587 0.2786 0.2962 0.3933 -0.3458 0.3835 -0.4304 0.3197 0.2669 0.2180 -0.3166 -0.3357 0.2763 0.2808 0.2173 -0.2988 0.2286 0.2847 0.2665 0.3349 0.3501 0.3629 -0.2979 …	6 150 156 218 296 350 440 1015 1031 1105 1313 1479 1621 1638 1721 1736 1782 1837 1929 2031 2260 2458 2561 3029 3034 3455 4379 5035 5855 6066 6312 6360 6712 6823 7233 8020 8079 8523 8695 9028 9661 9812 10549 12521 12564 12644 12937 13063 13410 14302 14347	0.1199 0.1759 0.2403 0.2937 0.3382 0.3808 0.4164 0.4038 0.4288 0.4487 0.4567 0.4657 0.4750 0.4927 0.5052 0.5222 0.5366 0.5502 0.5603 0.5690 0.5674 0.5668 0.5721 0.5503 0.5601 0.5398 0.4820 0.4409 0.3867 0.3736 0.3577 0.3552 0.3314 0.3239 0.2968 0.2454 0.2437 0.2167 0.2086 0.1902 0.1527 0.1484 0.1060 -0.0132 -0.0006 0.0099 0.0076 0.0174 0.0151 -0.0093 0.0254	2561	0.5969
none	real	descending	None	1000	LinearFINALRANK.rnk	na_as_pre_ranked	gene_sets.gmt#GO_REGULATION_OF_PEPTIDASE_ACTIVITY	0.4493	1.7916	0	0.0717	0.959	0.2120 0.1959 0.2522 -0.2419 0.2950 -0.2376 -0.2332 0.2066 0.2249 0.2136 0.2484 0.2833 0.2036 0.2268 0.2456 0.2537 0.2587 0.2841 0.2987 0.2472 -0.2217 -0.2005 -0.2350 0.2111 0.2216 -0.2299 -0.1957 0.2471 -0.2049 0.3125 0.2424 0.2897 0.3080 -0.2562 0.2531 0.2734 0.2759 -0.2643 -0.2213 -0.2419 0.1840 0.2078 -0.2304 0.2068 0.1967 0.2271 0.2512 0.2468 -0.2277 -0.2213 -0.2277 0.2312 -0.2294 0.2650 0.2…	31 50 55 58 81 84 91 97 109 127 210 218 239 240 245 256 294 303 308 332 350 369 389 404 422 427 442 478 483 551 609 629 645 675 688 713 751 755 769 774 776 810 865 889 898 908 951 1018 1065 1095 1113 1126 1173 1177 1219 1224 1225 1294 1425 1475 1668 1734 1854 1866 1895 1925 1953 1972 2090 2154 2175 2226 2243 2297 2298 2307 2334 2408 2409 2501 2596 2604 2673 2825 2833 2891 2896 2911 2933 2937 2938…	0.0184 0.0356 0.0533 0.0709 0.0857 0.1018 0.1172 0.1325 0.1469 0.1602 0.1668 0.1784 0.1886 0.2002 0.2114 0.2220 0.2300 0.2398 0.2498 0.2581 0.2666 0.2748 0.2827 0.2908 0.2985 0.3071 0.3148 0.3208 0.3289 0.3322 0.3356 0.3415 0.3476 0.3526 0.3586 0.3637 0.3677 0.3740 0.3796 0.3858 0.3922 0.3962 0.3985 0.4029 0.4083 0.4136 0.4165 0.4174 0.4196 0.4229 0.4269 0.4312 0.4331 0.4378 0.4399 0.4445 0.4493 …	1225	1.1243
none	real	descending	None	1000	LinearFINALRANK.rnk	na_as_pre_ranked	gene_sets.gmt#GO_PROTEIN_CONTAINING_COMPLEX_REMODELING	0.7054	1.7912	0.004	0.0708	0.959	-0.3914 0.3175 0.4155 0.2108 0.2908 -0.3999 0.5349 0.4499 -0.3082 0.3321 0.2484 -0.5667 0.3836 0.3322 0.2376 -0.3653 -0.3904 -0.5883 -0.3176 -0.3835 -0.4865 0.4908 0.4382 0.5066 0.5766 0.4644 0.3325 0.4583 0.5634 -0.2647 0.3603 -0.2822 -0.2353 0.3821 -0.4810 0.2139 0.2866 0.3252 -0.3176 -0.4329 0.3336 0.4324 0.4333 -0.3749 0.3704 0.3993 0.3517 -0.3897 0.4036 -0.2408 -0.2312 0.4755 0.3152 0.4229 0…	29 75 198 274 575 1668 3137 3542 4239 5870 6016 6805 6975 8487 9518 11761 14567	0.2240 0.4018 0.5285 0.6427 0.7054 0.6733 0.5952 0.5859 0.5514 0.4443 0.4374 0.3839 0.3730 0.2774 0.2193 0.0935 0.0104	575	1.7761
none	real	descending	None	1000	LinearFINALRANK.rnk	na_as_pre_ranked	gene_sets.gmt#GO_PERK_MEDIATED_UNFOLDED_PROTEIN_RESPONSE	0.7051	1.7857	0.0019	0.0749	0.972	0.2709 0.2623 0.4642 0.4321 0.6158 0.5321 0.5561 -0.3566 -0.3038 -0.3378 -0.3224 -0.3201 0.5748 -0.2864 -0.3450 -0.5399 0.3357 -0.3584 -0.4406 0.2869 -0.4604 0.3293 0.3705 0.5816 0.5804 -0.2689 0.3238 -0.3300 0.3746 0.3054 0.4263 0.2590 -0.3173 -0.3447 0.4460 -0.2215 -0.3485 -0.3173 0.3801 -0.4927 0.4045 0.3893 0.3659 -0.2986 -0.2850 0.2290 -0.2557 0.3445 0.3580 -0.5619 -0.4702 0.4556 0.3218 0.47…	35 101 256 1313 1593 2394 2469 2604 2823 4947 5351 6009 6045 6081 8352 9681 10102 11528	0.2716 0.4778 0.6213 0.6126 0.6484 0.6317 0.6631 0.6886 0.7051 0.5713 0.5517 0.5109 0.5121 0.5132 0.3670 0.2927 0.2829 0.2171	2823	0.5343
none	real	descending	None	1000	LinearFINALRANK.rnk	na_as_pre_ranked	gene_sets.gmt#GO_REGULATION_OF_INFLAMMATORY_RESPONSE	0.4543	1.7855	0	0.0737	0.972	0.2104 0.2567 0.3226 0.2995 0.2671 0.2589 0.2170 -0.2086 0.3391 -0.1875 0.2193 0.2296 0.2389 -0.2186 0.2538 0.2648 -0.2603 0.2258 -0.2476 -0.2415 0.2413 -0.2484 -0.2478 -0.2262 -0.2116 0.2918 0.2042 0.1948 0.2677 0.2251 0.2983 -0.2235 0.1872 -0.2279 -0.2565 0.2493 0.3150 0.2307 0.2058 -0.2209 0.2305 0.2707 -0.2905 0.2795 -0.2489 0.2960 0.2475 0.2392 -0.2282 -0.1987 0.2150 -0.2708 0.2809 0.2961 -0…	55 84 97 152 198 218 234 296 309 350 355 389 397 432 440 482 492 559 575 583 659 675 688 707 713 715 776 783 855 879 909 922 926 980 986 1019 1021 1031 1067 1137 1159 1219 1277 1293 1336 1378 1455 1479 1500 1513 1595 1622 1668 1675 1700 1710 1929 2112 2140 2145 2162 2184 2189 2208 2441 2458 2565 2570 2647 2724 2865 2911 3013 3018 3023 3212 3218 3270 3434 3451 3616 3668 3696 3787 3815 3994 4100 41…	0.0213 0.0420 0.0629 0.0783 0.0926 0.1081 0.1235 0.1339 0.1474 0.1582 0.1714 0.1820 0.1943 0.2042 0.2159 0.2248 0.2358 0.2422 0.2519 0.2620 0.2667 0.2753 0.2841 0.2923 0.3014 0.3107 0.3156 0.3241 0.3278 0.3346 0.3409 0.3483 0.3562 0.3605 0.3680 0.3735 0.3812 0.3882 0.3933 0.3957 0.4013 0.4041 0.4068 0.4123 0.4158 0.4193 0.4200 0.4244 0.4289 0.4338 0.4339 0.4376 0.4400 0.4450 0.4487 0.4534 0.4431 …	2208	0.6948
none	real	descending	None	1000	LinearFINALRANK.rnk	na_as_pre_ranked	gene_sets.gmt#GO_NEGATIVE_REGULATION_OF_RESPONSE_TO_ENDOPLASMIC_RETICULUM_STRESS	0.583	1.7852	0.0056	0.0726	0.973	-0.3589 -0.2817 0.2851 -0.2668 0.2470 0.4184 0.3883 -0.2550 0.3394 -0.2627 0.4497 0.3832 0.4192 0.2600 -0.3199 0.3095 -0.2317 0.4116 0.3443 -0.2513 -0.2615 0.3117 0.4315 0.3492 0.2443 0.3131 0.4099 0.2893 0.4461 0.4923 0.3679 -0.4318 0.4124 -0.3675 0.3104 -0.2786 -0.3322 -0.2706 0.2351 0.2998 0.2652 0.3046 -0.3013 -0.2776 0.2218 0.3671 -0.2956 0.2536 0.3700 -0.3502 0.3816 0.3667 -0.3074 -0.2056 -…	68 256 304 492 1265 1341 1526 1880 1931 2215 2372 2394 2823 2972 3009 3170 3397 3699 3726 4142 4699 4823 5519 5802 6045 6198 6370 6443 6501 6829 6907 7720 7730 8530 9681 10102 11600 11926 13153	0.1549 0.2477 0.3413 0.4060 0.3980 0.4357 0.4618 0.4707 0.4993 0.5079 0.5234 0.5477 0.5401 0.5501 0.5675 0.5751 0.5764 0.5704 0.5830 0.5664 0.5369 0.5363 0.4935 0.4778 0.4638 0.4554 0.4450 0.4412 0.4382 0.4161 0.4112 0.3591 0.3617 0.3136 0.2463 0.2306 0.1504 0.1528 0.1067	3726	0.357
none	real	descending	None	1000	LinearFINALRANK.rnk	na_as_pre_ranked	gene_sets.gmt#GO_DEFENSE_RESPONSE_TO_FUNGUS	0.714	1.7828	0.0039	0.0736	0.98	0.4818 -0.3546 0.3757 0.5937 -0.4112 -0.3754 -0.2117 0.6274 0.3050 0.2053 0.2590 0.3287 0.4897 0.5403 0.2949 0.2249 0.4288 0.5803 0.4324 0.3960 0.2793 0.3310 -0.4293 -0.3095 -0.6373 0.4483 0.3353 0.2294 -0.2696 0.5586 0.4813 0.3129 0.3213 0.4052 -0.3950 -0.3605 -0.3630 0.3483 0.2734 0.3459 -0.2560 0.7758 -0.4060 0.3917 0.3686 -0.3788 0.6452 0.3351 0.3784 0.2845 0.3582 -0.2994 -0.2258 -0.4853 -0.3…	153 218 350 440 1126 1492 2093 2145 2728 4286 5177 5456 5976 5979 8131 8523 12591	0.1856 0.3547 0.4853 0.6050 0.6325 0.6684 0.6731 0.7140 0.7089 0.6196 0.5686 0.5572 0.5262 0.5302 0.3912 0.3743 0.1448	2145	0.7149
none	real	descending	None	1000	LinearFINALRANK.rnk	na_as_pre_ranked	gene_sets.gmt#GO_ACYLGLYCEROL_HOMEOSTASIS	0.7002	1.7818	0.0057	0.0733	0.981	0.3014 -0.3551 -0.2985 0.5229 0.4154 0.5315 0.5825 0.4272 0.1757 0.5243 -0.2714 0.5717 0.2217 -0.4076 0.6613 -0.2183 -0.3971 0.4182 0.3090 -0.4167 -0.5415 -0.3536 -0.2427 -0.1949 0.4851 0.3776 -0.3411 -0.2971 -0.4694 0.2739 -0.2492 -0.3101 -0.3553 0.5697 0.4218 -0.3082 0.2856 -0.3071 -0.3558 -0.4495 0.2836 0.1994 -0.2994 0.4923 -0.3674 0.3435 0.4158 0.3476 -0.3968 -0.5623 -0.2325 -0.3121 0.4238 -…	148 274 304 575 583 659 720 3815 4921 6016 6340 6747 8169 8487 10712 10837 11545 11761 12273 14087	0.1509 0.2708 0.3899 0.4610 0.5491 0.6261 0.7002 0.5068 0.4409 0.3697 0.3495 0.3220 0.2315 0.2176 0.0866 0.0993 0.0781 0.0921 0.0914 0.0431	720	1.5516
none	real	descending	None	1000	LinearFINALRANK.rnk	na_as_pre_ranked	gene_sets.gmt#GO_ALPHA_BETA_T_CELL_DIFFERENTIATION	0.5513	1.7789	0	0.0745	0.983	-0.2596 0.2889 0.2450 0.2313 -0.3579 0.1958 -0.2734 0.3347 -0.4273 0.2474 0.2732 0.3837 0.2228 0.4034 0.2628 -0.3858 0.3378 0.3338 0.2790 0.2883 -0.4059 0.3536 0.3699 -0.1947 -0.4166 0.2486 -0.3353 -0.2674 0.4282 -0.3705 -0.4164 0.4485 0.4584 0.3640 0.2892 -0.2354 0.2876 0.3630 -0.4047 0.2759 0.3133 0.3507 0.2796 -0.2479 0.2887 -0.2495 0.2007 -0.2784 0.4197 0.3458 0.4504 -0.3299 0.3345 -0.2858 -0…	134 381 397 432 514 583 901 1079 1105 1106 1323 1426 1455 1480 1514 1643 1696 1782 1924 2101 2154 2185 2208 2275 2298 2334 2565 2662 3609 3944 4115 4281 4580 4812 5086 5378 5587 5716 6062 6090 6407 6878 7522 7712 8356 8496 9126 9476 9527 9833 10931 11031 11103 11781 12188 12347 13738 14390 14400	0.0648 0.0960 0.1422 0.1852 0.2218 0.2564 0.2655 0.2810 0.3063 0.3332 0.3423 0.3579 0.3782 0.3984 0.4177 0.4293 0.4455 0.4588 0.4669 0.4712 0.4836 0.4972 0.5112 0.5217 0.5351 0.5474 0.5450 0.5513 0.4951 0.4795 0.4745 0.4692 0.4539 0.4425 0.4275 0.4106 0.3987 0.3921 0.3699 0.3694 0.3485 0.3166 0.2741 0.2629 0.2222 0.2161 0.1780 0.1598 0.1621 0.1478 0.0827 0.0860 0.0914 0.0580 0.0450 0.0497 -0.0184…	2662	0.5729
none	real	descending	None	1000	LinearFINALRANK.rnk	na_as_pre_ranked	gene_sets.gmt#GO_RESPONSE_TO_CORTICOSTEROID	0.493	1.7757	0	0.0762	0.985	0.2343 0.2799 0.2039 -0.3307 0.2590 -0.3106 0.2035 0.2563 0.2314 0.2782 -0.2092 -0.3263 -0.2894 0.2056 -0.2136 0.2545 0.3344 -0.3121 -0.2672 0.2121 0.3834 0.2655 -0.2859 0.3296 0.3264 0.2850 0.3453 0.2775 0.2119 0.2862 -0.2497 0.2236 -0.2599 -0.3123 0.2096 0.3303 0.3761 0.2668 -0.2208 -0.3295 0.3071 0.2586 -0.2233 0.2674 0.3476 -0.2633 0.2832 0.2124 0.2361 0.2738 -0.2281 0.2652 -0.2247 0.4176 -0.…	0 55 64 83 90 139 208 222 234 265 290 299 463 514 525 584 620 891 898 922 951 978 1094 1122 1128 1455 1524 1654 1726 1834 2054 2093 2392 2442 2596 2635 2730 2751 2752 2774 3345 3573 3595 3640 4286 4401 4522 4541 4787 4977 5086 5134 5174 5272 5632 5819 5961 6204 6360 6377 6380 6396 6516 6576 6655 6793 7019 7052 7487 7578 7720 7778 7868 7872 8120 8412 8624 8819 9377 9640 10190 10491 10710 10834 109…	0.0724 0.1068 0.1429 0.1760 0.2093 0.2360 0.2574 0.2819 0.3061 0.3277 0.3486 0.3701 0.3771 0.3909 0.4073 0.4194 0.4325 0.4266 0.4388 0.4497 0.4599 0.4701 0.4734 0.4825 0.4930 0.4798 0.4839 0.4834 0.4865 0.4868 0.4787 0.4828 0.4682 0.4706 0.4655 0.4683 0.4669 0.4706 0.4756 0.4792 0.4440 0.4320 0.4340 0.4344 0.3926 0.3871 0.3810 0.3819 0.3670 0.3556 0.3497 0.3480 0.3467 0.3414 0.3177 0.3058 0.2967 …	1128	1.1903
none	real	descending	None	1000	LinearFINALRANK.rnk	na_as_pre_ranked	gene_sets.gmt#GO_REGULATION_OF_B_CELL_DIFFERENTIATION	0.6836	1.7742	0.0038	0.0762	0.989	0.3786 0.4499 -0.3525 -0.2972 0.3523 -0.3133 0.3737 -0.3773 -0.4618 -0.4064 0.2512 0.4601 0.3330 -0.2647 0.5112 -0.3787 -0.6825 -0.3957 -0.2952 -0.5275 -0.2287 0.5328 0.4350 0.5348 0.3940 -0.3448 -0.2298 -0.2512 0.4397 0.2411 -0.2273 0.4210 0.3786 -0.3138 0.2633 0.5189 0.5153 -0.4540 -0.2222 0.3568 0.2367 0.2744 -0.4445 -0.2998 -0.2441 -0.4685 0.3098 0.3763 -0.4623 0.6025 -0.2975 -0.3105 -0.3657 …	74 290 304 604 1105 1520 1782 1929 2613 3823 5037 5214 5846 6204 7525 7992 9417 10687 10939 12095	0.2166 0.3424 0.4784 0.5560 0.5908 0.6174 0.6482 0.6836 0.6705 0.6076 0.5347 0.5312 0.4929 0.4713 0.3850 0.3593 0.2764 0.2129 0.2207 0.1786	1929	0.7954
none	real	descending	None	1000	LinearFINALRANK.rnk	na_as_pre_ranked	gene_sets.gmt#GO_RESPONSE_TO_ARSENIC_CONTAINING_SUBSTANCE	0.6178	1.7711	0.0018	0.0778	0.991	-0.3593 0.2618 0.5024 -0.4486 0.4408 -0.2620 -0.4809 0.3098 0.3792 0.2668 -0.2644 -0.2782 -0.2639 -0.3240 -0.3028 -0.2943 0.3348 -0.3812 -0.3288 -0.2107 0.2824 -0.5183 0.2264 0.2675 -0.3685 0.4091 -0.2346 0.4483 0.3156 0.5944 0.4186 0.3407 -0.3962 -0.3229 0.3462 0.2910 -0.2252 0.3896 0.4391 0.2847 -0.3352 0.5471 0.2786 -0.3618 -0.4160 0.2888 -0.2546 -0.2436 0.2651 0.4026 0.2959 0.3857 0.2609 0.29…	55 64 101 235 517 846 969 1524 1969 2000 2208 2392 3139 3286 4165 4765 5223 6044 6325 6516 7535 8945 10448 11108 11480 11528 12376 12806 13703	0.1377 0.2734 0.3928 0.4764 0.5213 0.5474 0.5838 0.5787 0.5750 0.5990 0.6085 0.6178 0.5829 0.5877 0.5377 0.5037 0.4776 0.4239 0.4061 0.3939 0.3267 0.2375 0.1476 0.1184 0.1108 0.1256 0.0917 0.0902 0.0692	2392	0.6414
none	real	descending	None	1000	LinearFINALRANK.rnk	na_as_pre_ranked	gene_sets.gmt#GO_COMPLEMENT_ACTIVATION	0.5877	1.7673	0.0017	0.08	0.993	-0.4751 0.2811 -0.2671 -0.2350 0.4083 -0.3771 0.3268 -0.2752 -0.2727 0.4663 -0.3973 0.2506 0.4645 0.3675 0.3678 -0.2729 -0.3639 0.3281 0.4367 -0.2644 0.2224 0.2704 0.2676 -0.2706 -0.2824 -0.3271 -0.3667 0.2492 -0.3010 0.3302 -0.3254 0.1726 -0.2918 -0.2304 0.3682 0.4179 0.3037 -0.2357 0.2405 -0.3515 -0.2449 0.2425 -0.3059 -0.3217 -0.3451 0.2378 -0.3091 -0.3698 -0.2846 -0.3630 0.2128 0.2560 0.3129 …	223 308 535 551 623 624 675 865 961 983 992 1293 1417 1478 1553 2260 2610 2833 2854 2862 3270 3338 3934 4313 4468 4823 4987 5653 6517 7068 7913 8064 9453 9860 9931 10624 10678 12937 13319 14155	0.0677 0.1330 0.1730 0.2266 0.2721 0.3223 0.3670 0.3961 0.4291 0.4668 0.5052 0.5173 0.5392 0.5645 0.5877 0.5599 0.5537 0.5545 0.5688 0.5839 0.5693 0.5775 0.5466 0.5287 0.5253 0.5070 0.5011 0.4588 0.4007 0.3638 0.3092 0.3023 0.2152 0.1964 0.2006 0.1652 0.1735 0.0451 0.0488 0.0385	1553	0.9477
none	real	descending	None	1000	LinearFINALRANK.rnk	na_as_pre_ranked	gene_sets.gmt#GO_NEGATIVE_REGULATION_OF_EXTRINSIC_APOPTOTIC_SIGNALING_PATHWAY_VIA_DEATH_DOMAIN_RECEPTORS	0.6067	1.7658	0.0055	0.0801	0.995	-0.3604 0.2450 -0.3223 -0.2679 -0.4231 0.3824 0.2198 0.3894 -0.3832 -0.2124 0.3182 0.4001 -0.2692 0.3313 -0.2776 0.3337 -0.3718 0.3111 0.3829 -0.1746 0.3342 -0.3443 -0.2318 0.4350 0.3603 0.3397 -0.3402 0.4351 -0.3266 -0.3193 -0.3283 0.3617 -0.2969 -0.2833 0.3289 -0.2683 0.3293 0.3555 -0.4615 0.2070 0.3500 -0.3553 0.2593 -0.2041 0.2999 0.3277 -0.2576 0.3676 -0.4578 0.4462 -0.2162 0.2144 -0.3026 0.…	31 97 240 298 555 620 751 1219 1415 1517 2000 2189 2786 3422 3783 4388 4754 5754 6370 6767 7872 8570 8939 9609 9697 10327 11340 12549 13112 13153 13723	0.1539 0.2675 0.3455 0.4207 0.4630 0.5139 0.5546 0.5597 0.5797 0.6043 0.5966 0.6067 0.5840 0.5541 0.5409 0.5080 0.4898 0.4247 0.3839 0.3570 0.2850 0.2427 0.2241 0.1873 0.1904 0.1588 0.1061 0.0484 0.0400 0.0677 0.0679	2189	0.6999
none	real	descending	None	1000	LinearFINALRANK.rnk	na_as_pre_ranked	gene_sets.gmt#GO_RESPONSE_TO_TOXIC_SUBSTANCE	0.4241	1.7576	0	0.0871	0.996	0.2544 0.2206 -0.2110 -0.2172 -0.2247 0.2258 0.2320 0.2384 0.2635 0.2175 0.2753 0.2378 0.2202 0.2511 0.2757 0.2183 -0.2181 0.2008 -0.2296 -0.2468 0.2436 0.2403 0.2354 0.2185 0.2390 -0.2137 0.2531 0.2521 0.2512 -0.2657 0.2392 -0.1829 0.2162 0.2065 0.2172 0.2779 0.2151 -0.2162 0.2014 -0.2409 0.2158 0.2158 0.2799 0.2221 0.2256 0.2621 0.2578 0.2393 0.2124 0.2648 0.2246 0.2689 0.2114 -0.1874 0.2216 0.…	22 40 43 49 64 75 76 84 85 143 159 185 186 199 208 217 218 221 222 235 265 294 342 350 381 382 387 408 414 463 482 486 492 505 514 525 540 546 575 579 580 581 584 594 609 620 654 677 684 688 740 768 781 783 815 835 879 922 933 946 951 969 1005 1041 1067 1094 1113 1128 1151 1175 1208 1219 1243 1312 1322 1450 1454 1455 1466 1517 1524 1543 1593 1602 1654 1660 1690 1696 1699 1744 1770 1851 1854 2000 …	0.0142 0.0269 0.0405 0.0534 0.0648 0.0761 0.0880 0.0991 0.1107 0.1168 0.1254 0.1327 0.1417 0.1498 0.1580 0.1661 0.1748 0.1833 0.1919 0.1995 0.2055 0.2111 0.2148 0.2213 0.2258 0.2325 0.2388 0.2439 0.2499 0.2527 0.2575 0.2633 0.2689 0.2739 0.2792 0.2843 0.2890 0.2944 0.2979 0.3032 0.3086 0.3141 0.3194 0.3242 0.3284 0.3330 0.3357 0.3392 0.3437 0.3484 0.3496 0.3524 0.3562 0.3607 0.3631 0.3662 0.3675 …	2211	0.693
none	real	descending	None	1000	LinearFINALRANK.rnk	na_as_pre_ranked	gene_sets.gmt#GO_RESPONSE_TO_XENOBIOTIC_STIMULUS	0.4536	1.7574	0	0.0859	0.996	0.2201 0.3473 0.2684 -0.2207 0.3538 -0.2187 -0.3014 -0.2009 -0.2825 -0.2149 -0.2996 0.2240 -0.2303 0.1661 0.2608 0.2437 0.2660 -0.2696 0.2442 -0.2487 0.2845 -0.2312 0.2260 -0.2430 0.2562 0.3135 0.2436 -0.2825 0.2621 0.2252 0.2857 0.2399 0.2342 -0.2365 0.2104 0.2682 0.2305 0.2996 -0.2027 0.3064 -0.2507 -0.2357 0.2908 0.2799 0.2694 0.2801 0.3296 0.2585 0.2006 0.2185 0.2551 0.2273 0.2890 0.2926 -0.2…	0 40 49 55 90 154 159 185 221 222 234 387 408 414 440 457 463 505 517 573 581 584 585 620 662 684 698 740 783 864 882 922 951 969 978 990 1094 1106 1312 1654 1834 1856 2036 2054 2093 2112 2253 2392 2596 2635 2673 2710 2752 2823 2825 2911 2986 3021 3067 3208 3385 3408 3434 3597 3882 4003 4068 4235 4286 4401 4420 4505 4517 4569 4734 4754 4765 4787 4822 4904 4918 4977 5018 5150 5174 5258 5341 5435 5…	0.0483 0.0729 0.0985 0.1235 0.1436 0.1585 0.1772 0.1933 0.2078 0.2247 0.2406 0.2432 0.2545 0.2668 0.2774 0.2885 0.3002 0.3090 0.3197 0.3267 0.3370 0.3476 0.3583 0.3662 0.3733 0.3816 0.3903 0.3968 0.4030 0.4061 0.4134 0.4190 0.4252 0.4320 0.4395 0.4467 0.4470 0.4536 0.4461 0.4281 0.4209 0.4245 0.4168 0.4201 0.4220 0.4252 0.4197 0.4141 0.4038 0.4047 0.4056 0.4065 0.4071 0.4055 0.4087 0.4060 0.4039 …	1106	1.2065
none	real	descending	None	1000	LinearFINALRANK.rnk	na_as_pre_ranked	gene_sets.gmt#GO_NEGATIVE_REGULATION_OF_EPITHELIAL_CELL_PROLIFERATION	0.5055	1.757	0.0016	0.085	0.996	0.3726 -0.2505 -0.3255 0.2671 0.3771 0.2828 -0.2908 0.2779 0.3812 -0.2152 -0.2338 0.2642 0.2933 0.2545 -0.2239 0.2633 0.3897 -0.2599 -0.1951 -0.2355 0.2574 0.3118 0.2457 -0.2355 -0.3304 -0.3153 -0.2664 -0.2515 -0.2506 -0.2008 0.2576 0.3902 -0.3060 -0.2900 0.3810 0.3522 0.3126 -0.2931 -0.2287 -0.2528 -0.2581 -0.2919 0.2562 0.2194 -0.3137 0.3111 -0.1980 -0.2824 0.2995 0.3060 0.2895 -0.2929 0.2188 0…	7 55 85 127 176 213 240 389 437 453 524 575 980 1090 1190 1225 1266 1313 1484 1488 1571 1595 1638 1670 1699 1971 2093 2327 2349 2609 2730 2911 3286 3440 3475 3738 3867 3971 3972 3983 4203 4340 4386 4706 4794 4904 5214 6414 7028 7059 7068 7223 7302 7495 7607 7870 7890 7989 8134 8360 8363 8385 8639 8875 8989 9423 9616 9651 9889 10307 10390 10394 10555 10753 10834 11416 11916 12660 12943 13038 13323…	0.0734 0.1229 0.1682 0.2079 0.2427 0.2759 0.3081 0.3251 0.3476 0.3720 0.3910 0.4101 0.3991 0.4072 0.4150 0.4269 0.4382 0.4487 0.4495 0.4617 0.4680 0.4782 0.4869 0.4962 0.5055 0.4969 0.4979 0.4903 0.4972 0.4870 0.4858 0.4800 0.4600 0.4547 0.4574 0.4440 0.4395 0.4364 0.4405 0.4438 0.4324 0.4263 0.4265 0.4073 0.4038 0.3987 0.3795 0.2979 0.2562 0.2544 0.2542 0.2441 0.2392 0.2269 0.2201 0.2034 0.2034 …	1699	0.8875
none	real	descending	None	1000	LinearFINALRANK.rnk	na_as_pre_ranked	gene_sets.gmt#GO_PHOSPHATIDYLCHOLINE_ACYL_CHAIN_REMODELING	0.7084	1.7536	0.0018	0.0872	0.996	0.4562 -0.3516 0.3564 0.3148 -0.3125 -0.4242 0.2020 0.4427 0.3822 -0.4689 -0.2845 -0.5037 -0.5042 -0.4721 -0.3144 0.6291 -0.5103 0.6151 0.4294 0.3168 -0.4172 -0.4860 0.3935 -0.3730 -0.2603 -0.3534 0.3745 -0.2850 -0.4751 -0.3135 0.4542 0.4660 0.2555 0.6092 -0.5091 0.2250 0.3971 -0.4497 -0.3257 0.3708 0.3667 0.4178 -0.2428 -0.3678 0.5368 0.3703 -0.5076 0.3019 0.2508 0.4086 0.4104 0.5845 0.5916 0.35…	135 198 347 429 966 1220 1531 1683 2702 4029 5401 7039 7511 9375 13062 13298	0.1752 0.3314 0.4466 0.5544 0.5913 0.6368 0.6689 0.7084 0.6704 0.5974 0.5113 0.4010 0.3723 0.2590 0.0580 0.0967	1683	0.8944
none	real	descending	None	1000	LinearFINALRANK.rnk	na_as_pre_ranked	gene_sets.gmt#GO_LEUKOCYTE_MIGRATION	0.4378	1.7533	0	0.0862	0.997	-0.2173 0.2169 0.2595 -0.2317 -0.2465 -0.1986 0.2935 0.2547 0.2496 -0.2221 0.2084 0.2860 0.2451 0.2088 0.1981 0.2960 -0.2179 -0.2224 -0.2354 -0.2333 -0.2121 0.2564 -0.2042 -0.2081 0.2458 0.2202 0.2270 0.2910 0.2549 0.2399 -0.2326 0.2954 -0.2511 0.2211 0.2942 0.2481 -0.2405 0.2301 0.3201 -0.2340 0.2607 0.2825 0.2602 -0.2218 0.2287 -0.1834 -0.2041 0.2025 -0.2317 0.2830 0.2229 0.2838 0.2577 0.2973 0…	6 31 74 97 150 153 156 157 171 218 232 265 288 296 298 350 352 397 404 420 440 478 551 620 688 778 901 909 928 978 980 1015 1031 1067 1105 1159 1243 1313 1343 1371 1389 1404 1448 1455 1479 1488 1621 1638 1643 1646 1648 1689 1700 1721 1736 1746 1782 1837 1854 1929 2000 2031 2093 2145 2186 2203 2206 2260 2334 2379 2417 2458 2466 2506 2508 2557 2561 2570 2599 2708 2791 2880 2986 3029 3034 3055 3152 …	0.0298 0.0527 0.0699 0.0870 0.0999 0.1161 0.1322 0.1485 0.1632 0.1744 0.1876 0.1988 0.2100 0.2220 0.2344 0.2425 0.2540 0.2619 0.2723 0.2819 0.2911 0.2986 0.3030 0.3071 0.3107 0.3122 0.3109 0.3175 0.3232 0.3266 0.3333 0.3376 0.3431 0.3471 0.3508 0.3532 0.3532 0.3540 0.3575 0.3610 0.3651 0.3695 0.3716 0.3764 0.3798 0.3843 0.3800 0.3836 0.3880 0.3926 0.3972 0.3990 0.4029 0.4061 0.4096 0.4134 0.4154 …	2599	0.5893
none	real	descending	None	1000	LinearFINALRANK.rnk	na_as_pre_ranked	gene_sets.gmt#GO_CELLULAR_RESPONSE_TO_EXTRACELLULAR_STIMULUS	0.4464	1.7524	0	0.0846	0.998	0.3295 -0.2345 0.2542 0.2655 0.2791 -0.2472 0.3221 0.2561 0.2162 0.1954 0.2270 0.2514 -0.2386 -0.2185 0.2731 0.3486 0.2456 -0.2657 0.2716 -0.2547 -0.2569 -0.2576 -0.1926 -0.2413 0.2393 -0.2374 0.2616 0.3065 -0.2396 0.2685 0.2395 0.2871 -0.2564 -0.2306 0.2052 0.3085 0.2298 0.2720 0.2269 -0.2517 -0.2389 0.3598 0.3112 0.2958 0.2350 0.3051 0.2037 -0.2233 0.3061 0.3818 0.2224 0.3398 -0.2530 -0.2649 0.…	26 64 73 75 93 94 101 112 119 155 208 240 304 337 408 492 497 514 523 524 525 584 609 620 634 654 659 688 751 755 831 922 954 978 1038 1077 1181 1338 1362 1389 1557 1593 1626 1663 1726 1745 1756 1783 1854 1868 2000 2028 2043 2194 2205 2208 2211 2355 2604 2618 2664 2673 2716 2823 2894 2909 2911 2949 2963 3021 3055 3179 3243 3385 3531 3595 3790 3817 3870 3886 3954 4142 4171 4210 4340 4343 4435 4591…	0.0269 0.0477 0.0699 0.0924 0.1125 0.1337 0.1542 0.1739 0.1935 0.2095 0.2225 0.2359 0.2456 0.2566 0.2640 0.2695 0.2803 0.2902 0.3006 0.3116 0.3225 0.3287 0.3370 0.3461 0.3550 0.3632 0.3724 0.3798 0.3843 0.3929 0.3961 0.3978 0.4034 0.4095 0.4128 0.4173 0.4170 0.4124 0.4169 0.4211 0.4151 0.4182 0.4213 0.4241 0.4249 0.4287 0.4331 0.4362 0.4362 0.4401 0.4356 0.4381 0.4415 0.4352 0.4386 0.4425 0.4464 …	2211	0.693
none	real	descending	None	1000	LinearFINALRANK.rnk	na_as_pre_ranked	gene_sets.gmt#GO_REGULATION_OF_KIDNEY_DEVELOPMENT	0.5912	1.7524	0.0036	0.0858	0.998	0.2600 0.3237 0.1561 -0.2856 -0.2700 -0.2285 0.2608 -0.2583 0.2715 0.3750 -0.4208 0.2974 -0.3494 0.3083 0.1853 -0.3130 0.3582 0.2760 -0.2387 -0.2775 0.3284 0.3175 -0.2709 0.3431 0.3851 0.2843 0.3315 0.3679 0.4033 0.3451 -0.2380 -0.2789 -0.3083 0.4511 0.2356 0.2165 -0.4534 -0.3729 -0.3801 0.3016 0.2490 -0.2745 0.3079 0.4066 -0.2267 0.2689 -0.3543 -0.4777 0.3304 0.4028 0.3582 0.4203 0.3755 0.4168 -…	49 109 228 230 243 437 504 704 775 1181 1343 1668 1689 1951 2093 2591 3426 3870 3909 3921 4164 4412 5865 6791 7495 7872 8049 8363 10529 12345 13999 14084 14230 14325	0.1067 0.1932 0.2562 0.3266 0.3943 0.4334 0.4778 0.5047 0.5384 0.5405 0.5568 0.5579 0.5795 0.5819 0.5912 0.5726 0.5263 0.5046 0.5104 0.5180 0.5089 0.4985 0.4017 0.3387 0.2923 0.2691 0.2600 0.2423 0.1045 -0.0013 -0.0780 -0.0455 -0.0131 0.0269	2093	0.7333
none	real	descending	None	1000	LinearFINALRANK.rnk	na_as_pre_ranked	gene_sets.gmt#GO_MYELOID_LEUKOCYTE_MEDIATED_IMMUNITY	0.426	1.7509	0	0.0851	0.998	-0.2221 0.2958 0.2246 0.2692 -0.2035 0.2985 -0.2307 -0.2284 -0.2164 0.3227 0.2124 0.2360 0.2827 0.2759 -0.2068 0.2158 0.2255 0.2630 0.2421 0.2208 0.2333 0.2259 0.2824 0.2603 0.2764 -0.1995 0.2229 -0.2073 0.2648 -0.2051 0.2845 0.2932 0.2176 0.2453 0.2961 0.2558 0.2552 0.3007 0.2068 0.2563 -0.1988 0.3134 0.2399 0.2346 0.3417 -0.2118 0.2514 0.2775 0.2832 0.2401 -0.2838 0.2806 -0.2087 0.2173 0.2188 0…	11 58 83 143 165 168 171 173 218 223 237 239 277 309 335 350 357 359 393 409 420 425 427 440 441 459 478 494 525 542 568 594 610 645 654 661 675 688 689 703 740 769 774 778 803 804 823 860 862 879 890 892 922 928 933 982 1031 1067 1095 1105 1113 1123 1126 1131 1165 1182 1215 1224 1307 1310 1315 1323 1327 1341 1352 1371 1400 1415 1479 1490 1492 1506 1513 1514 1518 1520 1573 1588 1600 1631 1721 175…	0.0184 0.0292 0.0403 0.0473 0.0564 0.0667 0.0768 0.0870 0.0935 0.1026 0.1110 0.1200 0.1261 0.1320 0.1380 0.1447 0.1518 0.1593 0.1642 0.1703 0.1766 0.1833 0.1902 0.1962 0.2031 0.2087 0.2141 0.2196 0.2239 0.2290 0.2334 0.2375 0.2423 0.2455 0.2506 0.2557 0.2603 0.2649 0.2703 0.2747 0.2774 0.2806 0.2854 0.2903 0.2936 0.2986 0.3023 0.3046 0.3093 0.3130 0.3170 0.3216 0.3242 0.3285 0.3328 0.3339 0.3349 …	2745	0.5523
none	real	descending	None	1000	LinearFINALRANK.rnk	na_as_pre_ranked	gene_sets.gmt#GO_POSITIVE_REGULATION_OF_LEUKOCYTE_DIFFERENTIATION	0.4998	1.7503	0.0016	0.0844	0.998	0.2957 0.2995 -0.3107 0.2435 0.2224 0.3089 0.2520 0.2935 -0.2522 -0.2015 -0.2324 -0.2127 -0.2122 0.2388 0.1892 -0.3156 0.1559 -0.2275 0.1896 -0.3468 0.2903 0.2777 -0.2077 -0.2704 0.2501 0.3096 0.3994 0.2748 0.2404 0.3419 0.2792 -0.2597 -0.2352 0.1944 -0.2526 0.2193 0.2083 0.3757 0.2840 -0.3198 0.3198 0.3053 0.2860 0.2450 -0.2916 0.2897 -0.2389 -0.2340 -0.2047 0.4218 0.3444 0.3470 -0.3094 0.2572 0…	26 66 74 208 290 297 299 304 381 432 583 892 961 1092 1105 1295 1323 1426 1455 1480 1514 1595 1735 1782 1924 2031 2093 2101 2185 2196 2275 2298 2326 2334 2565 2613 2662 2732 2963 3609 3628 3653 3787 3823 3902 3992 4281 4388 4812 4862 4904 5035 5037 5086 5474 5587 5716 5754 5846 5969 6062 6156 7522 7525 7559 8356 8570 9540 9594 9833 10026 10403 10423 10687 10931 10939 11103 11461 11549 11888 12095…	0.0599 0.1072 0.1555 0.1821 0.2074 0.2373 0.2675 0.2974 0.3191 0.3412 0.3530 0.3493 0.3612 0.3677 0.3820 0.3827 0.3943 0.4000 0.4105 0.4212 0.4310 0.4372 0.4386 0.4462 0.4465 0.4487 0.4537 0.4624 0.4655 0.4736 0.4768 0.4836 0.4900 0.4978 0.4895 0.4937 0.4976 0.4998 0.4904 0.4510 0.4544 0.4574 0.4526 0.4545 0.4533 0.4511 0.4348 0.4307 0.4042 0.4032 0.4027 0.3959 0.3980 0.3968 0.3718 0.3655 0.3579 …	2732	0.5549
none	real	descending	None	1000	LinearFINALRANK.rnk	na_as_pre_ranked	gene_sets.gmt#GO_REGULATION_OF_LEUKOCYTE_MIGRATION	0.4862	1.7497	0	0.0827	0.998	0.2725 -0.2703 0.2731 -0.2834 -0.2489 -0.2879 0.2353 0.2478 0.3381 0.2501 0.2246 -0.2799 0.3028 -0.2822 0.3337 -0.1972 -0.2842 0.3450 0.3228 -0.2695 -0.2242 -0.2960 -0.2723 0.2681 -0.3526 0.3145 0.2241 0.2880 0.2886 0.3433 -0.2306 0.1960 0.2599 0.4360 -0.2848 0.3104 -0.2341 0.1965 0.2732 0.2725 0.2355 0.2394 -0.2162 0.2779 -0.2154 -0.2217 -0.2871 -0.2572 0.2652 0.3567 0.2000 -0.2536 0.3015 -0.274…	97 153 156 232 265 288 296 298 352 397 620 688 909 978 980 1015 1159 1313 1343 1371 1448 1455 1646 1648 1721 1782 1837 1929 2000 2031 2093 2260 2334 2379 2417 2557 2561 2570 2986 3034 3335 3338 3374 3455 3552 3699 3877 3972 3994 4058 4281 4412 4562 4886 4961 5035 5037 5059 5086 5148 5420 5464 5474 5601 5855 6007 6062 6156 6312 6360 6362 6551 6561 6941 7036 7091 7113 7585 7751 8020 8049 8266 8421 …	0.0377 0.0728 0.1114 0.1399 0.1695 0.1984 0.2277 0.2573 0.2812 0.3042 0.3098 0.3248 0.3266 0.3381 0.3542 0.3676 0.3722 0.3750 0.3860 0.3970 0.4041 0.4159 0.4140 0.4251 0.4310 0.4374 0.4440 0.4475 0.4522 0.4594 0.4642 0.4612 0.4643 0.4692 0.4745 0.4723 0.4795 0.4862 0.4639 0.4667 0.4514 0.4565 0.4592 0.4587 0.4569 0.4514 0.4433 0.4408 0.4432 0.4426 0.4307 0.4249 0.4175 0.3976 0.3948 0.3919 0.3939 …	2570	0.5953
none	real	descending	None	1000	LinearFINALRANK.rnk	na_as_pre_ranked	gene_sets.gmt#GO_CELLULAR_RESPONSE_TO_RETINOIC_ACID	0.5659	1.7497	0.0018	0.0838	0.998	-0.3341 0.4566 -0.2773 0.3392 0.2608 -0.2760 -0.2355 -0.1892 0.4571 -0.3816 0.3857 0.5133 -0.2136 0.2600 -0.3010 -0.2676 0.2352 0.2823 0.3081 -0.2206 -0.2447 0.3418 0.2247 0.3041 0.2363 -0.2468 -0.3587 0.4485 -0.3442 0.3245 -0.2815 -0.3533 0.3946 0.3686 -0.2917 0.2361 0.2723 0.2356 0.3974 -0.1866 -0.2823 -0.2543 0.2780 -0.2695 -0.2944 -0.3204 -0.4051 0.2633 0.2688 0.4694 0.1767 0.3780 -0.4077 0.2…	3 55 84 85 381 437 688 807 951 980 1019 1041 1128 1689 2295 2591 2890 2911 2986 3295 3343 3520 3628 4261 4772 5705 6655 7559 7598 7602 7607 9460 9698 9848 10278 10446 10553 10761 12197 12624 12705 12909 12925 13750 14711	0.1324 0.2128 0.2866 0.3617 0.3850 0.4222 0.4373 0.4588 0.4759 0.5004 0.5237 0.5477 0.5659 0.5457 0.5180 0.5098 0.5000 0.5089 0.5139 0.5017 0.5070 0.5029 0.5031 0.4656 0.4348 0.3732 0.3088 0.2486 0.2473 0.2485 0.2496 0.1285 0.1179 0.1137 0.0913 0.0872 0.0876 0.0818 -0.0027 -0.0163 -0.0058 -0.0026 0.0135 -0.0182 0.0006	1128	1.1903
none	real	descending	None	1000	LinearFINALRANK.rnk	na_as_pre_ranked	gene_sets.gmt#GO_REGULATION_OF_ALPHA_BETA_T_CELL_DIFFERENTIATION	0.584	1.7496	0.0017	0.0817	0.998	0.3382 0.3962 0.2707 -0.2463 0.2714 0.2856 -0.3987 0.3583 0.3164 0.5294 0.3333 0.3476 0.4550 0.4066 0.3279 0.3694 -0.2830 -0.2478 0.3160 0.4475 0.2894 -0.3153 -0.2828 0.4207 -0.1687 -0.3868 0.3276 0.2752 0.4704 0.2471 0.3651 0.1880 -0.2626 -0.3609 0.4865 -0.3994 0.3145 0.3010 0.2983 -0.4340 -0.2066 0.2254 0.3694 0.2494 -0.2823 -0.2546 0.2475 0.3453 0.2765 -0.2706 -0.3091 0.2573 0.3143 0.2726 -0.3…	381 432 583 1105 1323 1426 1455 1480 1514 1782 1924 2101 2185 2208 2275 2298 2334 2565 2662 3609 3944 4281 4812 5086 5587 5716 6062 6090 6878 7522 8356 8496 9476 9833 10931 11103 11781 12347 13738	0.0600 0.1378 0.1979 0.2107 0.2387 0.2722 0.3100 0.3476 0.3839 0.3997 0.4220 0.4392 0.4616 0.4879 0.5104 0.5356 0.5595 0.5676 0.5840 0.5345 0.5246 0.5124 0.4841 0.4720 0.4422 0.4372 0.4161 0.4166 0.3633 0.3219 0.2708 0.2674 0.2108 0.1982 0.1408 0.1476 0.1245 0.1137 0.0669	2662	0.5729
none	real	descending	None	1000	LinearFINALRANK.rnk	na_as_pre_ranked	gene_sets.gmt#REACTOME_REGULATION_OF_TLR_BY_ENDOGENOUS_LIGAND	0.702	1.7482	0.0075	0.0819	0.998	0.2621 0.3910 0.3256 0.3226 0.2862 0.4756 -0.3339 0.5451 -0.4754 0.2401 0.2936 0.4202 -0.3114 0.4832 0.4421 0.2548 -0.4423 0.5215 -0.3989 0.3891 0.6011 0.5394 0.3341 -0.3585 -0.4320 -0.2354 0.3077 -0.2464 0.4134 -0.5951 0.4437 0.4923 -0.2760 -0.4019 -0.3015 0.5322 0.4907 -0.4610 0.5248 0.3808 -0.3688 -0.2889 0.3773 -0.3009 -0.4799 -0.4514 -0.5546 -0.1771 -0.2320 0.4696 -0.3288 -0.3042 -0.3454 0.6…	218 314 350 594 709 879 921 2334 3238 4428 6391 6805 12244 13112 13723	0.1439 0.2717 0.3969 0.4791 0.5601 0.6276 0.7020 0.6433 0.6072 0.5404 0.4087 0.3807 0.0489 0.0418 0.0678	921	1.359
none	real	descending	None	1000	LinearFINALRANK.rnk	na_as_pre_ranked	gene_sets.gmt#GO_REGULATION_OF_DNA_DAMAGE_RESPONSE_SIGNAL_TRANSDUCTION_BY_P53_CLASS_MEDIATOR	0.6282	1.7474	0.0073	0.0817	0.999	0.5176 -0.2229 0.2226 0.2747 0.5328 0.2397 0.4036 0.4273 -0.4059 0.3698 0.4668 0.2665 0.3120 0.1840 -0.2853 -0.4637 -0.3008 -0.3177 -0.3524 0.3359 0.3988 0.5774 0.4037 0.1395 -0.4118 0.2963 -0.3148 -0.3215 -0.3193 0.2658 -0.3934 0.2642 -0.3032 0.5338 0.3163 -0.4541 -0.3658 -0.3893 -0.2601 -0.4340 0.2438 -0.2411 -0.3778 0.4559 -0.4707 0.2322 0.3737 -0.3335 0.2290 0.5698 0.3906 -0.3691 0.2609 0.223…	478 671 1019 1715 1779 2031 2395 2446 2673 2748 2792 2897 2955 3059 3502 3737 4905 5064 5471 6422 6568 6747 7671 11283 11916	0.1048 0.2053 0.2721 0.2868 0.3427 0.3787 0.3991 0.4397 0.4644 0.4982 0.5336 0.5629 0.5944 0.6214 0.6191 0.6282 0.5617 0.5627 0.5435 0.4808 0.4722 0.4603 0.4027 0.1911 0.1908	3737	0.3554
none	real	descending	None	1000	LinearFINALRANK.rnk	na_as_pre_ranked	gene_sets.gmt#GO_RESPONSE_TO_FIBROBLAST_GROWTH_FACTOR	0.4893	1.7472	0	0.0808	0.999	0.2805 0.2798 -0.3137 0.2841 0.2623 0.2710 0.2883 0.3274 0.2630 0.3529 0.1946 0.3473 -0.1958 0.3357 0.3263 -0.2389 -0.3138 0.3546 -0.2815 0.3607 -0.2214 0.2120 0.2262 -0.2292 0.2073 0.2470 0.2300 -0.3078 0.2697 -0.2177 -0.3432 0.3297 0.2327 0.2632 -0.2622 -0.3362 0.3045 0.2770 0.2305 0.1858 0.2601 0.2604 -0.2727 0.3059 0.2782 0.2743 0.2964 0.2245 0.2405 0.4312 0.2777 0.2809 0.2845 0.3087 0.4878 -…	5 17 66 68 85 139 169 290 311 478 517 979 980 1015 1033 1147 1181 1313 1670 1844 1875 1986 2239 2519 2781 2792 2811 2824 2992 3185 3279 3295 3367 3451 3467 3546 3972 4016 4556 5078 5214 5371 5457 5533 5645 5828 5875 6065 6204 6270 6296 6389 6422 6430 6791 6910 6919 7401 7543 7651 7758 7989 8498 8574 8578 8603 8830 9085 9108 9265 9569 9672 9894 9956 10155 10251 10276 10569 10636 11064 11082 11141 …	0.0734 0.1383 0.1846 0.2338 0.2790 0.3163 0.3523 0.3747 0.4029 0.4158 0.4366 0.4214 0.4377 0.4513 0.4659 0.4728 0.4849 0.4893 0.4762 0.4747 0.4828 0.4849 0.4762 0.4647 0.4536 0.4597 0.4651 0.4709 0.4657 0.4582 0.4573 0.4617 0.4620 0.4614 0.4653 0.4648 0.4397 0.4406 0.4066 0.3730 0.3656 0.3566 0.3523 0.3485 0.3422 0.3308 0.3286 0.3164 0.3075 0.3036 0.3024 0.2965 0.2946 0.2945 0.2699 0.2619 0.2615 …	1313	1.0745
none	real	descending	None	1000	LinearFINALRANK.rnk	na_as_pre_ranked	gene_sets.gmt#GO_REGULATION_OF_EXTRINSIC_APOPTOTIC_SIGNALING_PATHWAY_VIA_DEATH_DOMAIN_RECEPTORS	0.5581	1.7465	0.0035	0.0806	0.999	0.4208 0.2174 0.1889 -0.2322 0.2466 -0.3882 -0.3602 -0.4909 0.4148 0.2860 0.2578 0.3051 -0.2379 -0.2929 -0.2301 -0.3639 0.2294 0.4492 -0.3383 -0.3050 -0.4849 0.2561 0.3472 0.4200 0.3324 0.2248 -0.3020 0.3172 0.3569 0.3244 0.3995 -0.2936 0.3152 0.2881 0.3286 0.3859 -0.3474 -0.2857 0.2471 0.2925 -0.2672 0.3309 -0.3748 0.2860 0.1990 0.3529 -0.1941 -0.4657 -0.2693 0.3370 0.2617 0.3899 0.3036 -0.4914 …	31 97 101 240 298 364 507 555 620 751 1219 1415 1517 2000 2189 2561 2786 3286 3422 3475 3783 3972 4258 4388 4754 4905 5214 5672 5754 6370 6767 7872 8570 8939 9609 9646 9697 10031 10327 10842 11309 11340 12549 13112 13153 13723 14505	0.1054 0.1824 0.2631 0.3142 0.3648 0.4099 0.4430 0.4810 0.5147 0.5400 0.5337 0.5433 0.5581 0.5426 0.5456 0.5337 0.5308 0.5066 0.5066 0.5121 0.4990 0.4933 0.4800 0.4769 0.4566 0.4505 0.4329 0.4039 0.4004 0.3593 0.3323 0.2592 0.2153 0.1947 0.1551 0.1587 0.1615 0.1459 0.1336 0.1080 0.0873 0.0964 0.0310 0.0133 0.0315 0.0196 0.0147	1517	0.9627
none	real	descending	None	1000	LinearFINALRANK.rnk	na_as_pre_ranked	gene_sets.gmt#REACTOME_ARACHIDONIC_ACID_METABOLISM	0.5865	1.7458	0	0.0802	0.999	0.3344 -0.2708 0.3826 -0.2636 0.2698 0.3105 -0.3532 -0.3576 -0.2974 0.2467 0.2880 0.3740 -0.3677 0.2565 -0.2741 -0.2243 -0.2238 -0.3700 -0.2522 0.2641 -0.3817 0.2228 0.2668 -0.2319 -0.3280 0.2689 0.2314 0.4490 0.4371 0.3176 0.4592 -0.2225 0.3280 -0.2230 -0.2591 -0.3545 0.1899 0.3020 -0.1854 0.3432 0.2087 -0.4388 0.4440 0.2553 0.3193 -0.2597 0.4828 0.5003 0.4077 0.3829 -0.4016 0.5457 0.2958 0.2802…	76 199 374 414 482 581 684 835 1021 1145 1322 1531 2112 2124 2192 2633 2710 3408 3597 3866 4065 4430 4693 4754 4859 5253 6252 6552 6722 7120 7778 8054 8351 9665 10316 11257 12717 13316 14402	0.1113 0.1898 0.2435 0.3033 0.3574 0.4039 0.4452 0.4782 0.5043 0.5315 0.5518 0.5665 0.5489 0.5700 0.5865 0.5742 0.5859 0.5509 0.5494 0.5412 0.5369 0.5195 0.5080 0.5100 0.5086 0.4862 0.4195 0.3997 0.3884 0.3621 0.3199 0.3045 0.2885 0.2073 0.1734 0.1239 0.0484 0.0376 0.0217	2192	0.6988
none	real	descending	None	1000	LinearFINALRANK.rnk	na_as_pre_ranked	gene_sets.gmt#GO_PHOSPHATIDYLCHOLINE_METABOLIC_PROCESS	0.6477	1.7446	0.0053	0.0803	0.999	0.2896 -0.3692 0.4579 -0.2972 0.4200 0.3702 0.4335 0.4776 0.2519 0.3949 0.2872 -0.3852 -0.3177 0.3819 0.4557 0.4949 -0.2938 0.1709 0.4469 0.3545 0.3283 -0.2372 0.3001 0.5075 -0.2902 0.3483 0.3244 -0.4250 -0.3802 -0.2494 0.4092 0.3026 -0.3413 -0.2523 0.4285 -0.4920 0.4930 0.4531 -0.4115 -0.1797 -0.3316 -0.3631 0.4970 0.4114 0.2765 0.4256 0.2942 0.3301 0.3894 0.4489 -0.2583 0.4573 -0.4066 0.3200 -0…	135 198 199 347 429 966 1220 1531 1683 2702 2892 4029 5401 5882 6938 7039 7192 7511 9375 9638 13062 13298 14028	0.1338 0.2540 0.3779 0.4651 0.5475 0.5678 0.5992 0.6194 0.6477 0.6027 0.6122 0.5482 0.4605 0.4311 0.3599 0.3539 0.3449 0.3258 0.2095 0.2032 0.0088 0.0352 0.0471	1683	0.8944
none	real	descending	None	1000	LinearFINALRANK.rnk	na_as_pre_ranked	gene_sets.gmt#REACTOME_ACYL_CHAIN_REMODELLING_OF_PC	0.6974	1.7443	0.0093	0.0797	0.999	0.3890 -0.4718 0.3439 0.3329 0.3341 0.3456 0.2631 0.5041 0.3306 0.3389 0.3226 0.5099 0.2836 -0.3416 -0.2953 -0.3249 0.3645 0.3753 0.3097 -0.3367 0.4049 0.6764 -0.5081 0.2203 -0.3294 0.2772 -0.3116 0.4959 0.5736 0.3066 0.4501 0.3908 -0.3000 -0.3501 0.3904 0.3996 0.3596 -0.2442 -0.4399 0.3580 -0.5464 0.3053 0.4434 0.4015 0.4276 0.4808 0.3257 -0.2908 -0.4403 -0.5352 -0.3557 -0.6326 0.3520 0.3301 -0.…	135 198 347 429 966 1220 1531 1683 2702 4029 5401 7039 7511 11283 13062 13298	0.1727 0.3268 0.4403 0.5466 0.5825 0.6272 0.6586 0.6974 0.6591 0.5858 0.4996 0.3893 0.3605 0.1307 0.0587 0.0967	1683	0.8944
none	real	descending	None	1000	LinearFINALRANK.rnk	na_as_pre_ranked	gene_sets.gmt#GO_KETONE_BIOSYNTHETIC_PROCESS	0.6002	1.7437	0.0018	0.0792	0.999	-0.2487 0.4237 0.2901 -0.2487 0.3914 -0.2950 -0.1562 0.2970 -0.4656 0.3098 -0.3069 -0.4405 -0.3741 0.3331 -0.4558 0.4737 0.1910 0.3839 -0.3256 0.5676 -0.3667 0.3359 0.4929 0.5333 -0.2514 -0.3077 -0.2888 0.3826 0.3148 0.3187 -0.2861 -0.3948 0.2615 -0.3480 0.2962 0.4219 -0.2676 0.2937 0.3610 0.2359 -0.3750 -0.2971 0.4513 0.3789 0.4242 -0.4614 0.3318 -0.2116 0.3138 0.4845 -0.3588 -0.3566 0.4521 0.46…	49 185 298 475 898 914 1122 1181 2152 2914 3052 4162 4259 4397 4569 5393 7148 7193 7646 7778 7981 8287 9393 10407 10709 11250 11413 11853 12834 13557	0.1713 0.2812 0.3722 0.4400 0.4676 0.5222 0.5570 0.6002 0.5633 0.5324 0.5428 0.4790 0.4835 0.4845 0.4821 0.4313 0.3131 0.3113 0.2835 0.2781 0.2685 0.2532 0.1879 0.1335 0.1294 0.1122 0.1219 0.1162 0.0830 0.0792	1181	1.1538
none	real	descending	None	1000	LinearFINALRANK.rnk	na_as_pre_ranked	gene_sets.gmt#GO_NEPHRON_DEVELOPMENT	0.4848	1.7436	0	0.0784	0.999	-0.3220 0.3432 0.3031 0.2523 0.3791 -0.2424 -0.2635 -0.2235 -0.2181 0.3465 0.2245 -0.2183 -0.2441 0.2704 -0.3178 0.2854 0.3082 0.2211 0.2224 0.2367 0.2580 -0.3149 0.2804 -0.2589 0.2736 -0.3239 -0.2193 -0.2644 -0.2745 -0.2111 0.3501 0.2488 -0.2860 0.3119 0.3723 -0.2830 0.2261 -0.2770 0.2157 -0.3052 0.2594 0.2535 0.2130 0.3357 -0.3648 0.2890 0.3497 0.3006 0.2174 0.3974 0.3241 0.2864 0.2767 0.3676 0…	5 8 49 54 109 228 243 258 375 437 504 514 704 775 782 967 1181 1240 1264 1343 1571 1668 1670 1689 1971 2093 2152 2206 2261 2591 2797 2992 3426 3859 3870 3921 3951 4090 4203 4412 4565 4660 4680 4920 4928 5134 5200 5229 5601 5683 5721 5865 6169 6518 6791 7495 7602 7651 7872 7951 7980 8049 8107 8240 8363 8476 8896 8905 9334 9566 9833 9856 9948 10036 10074 10276 10395 10480 10529 10813 10839 10850 10…	0.0656 0.1303 0.1751 0.2213 0.2568 0.2795 0.3081 0.3363 0.3525 0.3709 0.3876 0.4079 0.4125 0.4244 0.4406 0.4426 0.4409 0.4493 0.4601 0.4666 0.4615 0.4649 0.4749 0.4835 0.4730 0.4729 0.4768 0.4810 0.4848 0.4689 0.4609 0.4531 0.4281 0.4022 0.4052 0.4054 0.4070 0.4009 0.3963 0.3849 0.3770 0.3730 0.3740 0.3597 0.3613 0.3490 0.3462 0.3460 0.3217 0.3173 0.3158 0.3069 0.2867 0.2632 0.2446 0.1971 0.1906 …	2261	0.6792
none	real	descending	None	1000	LinearFINALRANK.rnk	na_as_pre_ranked	gene_sets.gmt#GO_REGULATION_OF_MAST_CELL_ACTIVATION	0.6093	1.7389	0.0054	0.0822	1	0.4578 0.3107 -0.3869 0.2491 -0.3041 0.3288 0.3825 -0.2768 -0.3119 0.1973 -0.4583 -0.2626 0.5851 -0.2688 -0.2679 -0.2726 0.5144 -0.2115 -0.2844 0.4037 0.4531 0.3039 0.2622 0.3701 0.3044 -0.2760 0.3430 0.5222 -0.4183 0.4446 0.4073 0.3884 -0.5025 0.2900 0.3512 0.4149 -0.3577 -0.3346 -0.3362 0.4807 -0.3231 -0.2524 0.2865 0.3362 -0.3064 0.1899 0.2673 -0.2588 0.3779 -0.3707 0.3866 0.4020 0.2818 0.3410…	143 420 688 703 783 1031 1105 1323 1327 1490 1631 1721 2000 2140 3696 4281 5148 6446 6808 7279 7370 7886 9452 9699 10423 12733 13830 14530	0.1209 0.1846 0.2301 0.2921 0.3463 0.3802 0.4236 0.4516 0.4942 0.5223 0.5493 0.5784 0.5901 0.6093 0.5179 0.4889 0.4362 0.3490 0.3245 0.2941 0.2898 0.2586 0.1621 0.1563 0.1215 -0.0038 -0.0277 0.0129	2140	0.7164
none	real	descending	None	1000	LinearFINALRANK.rnk	na_as_pre_ranked	gene_sets.gmt#GO_CHONDROCYTE_DEVELOPMENT	0.6054	1.7363	0	0.0841	1	0.4997 -0.3583 -0.3795 -0.3370 0.2538 -0.3017 -0.3001 0.2886 -0.3984 0.5242 0.2811 -0.1982 0.3359 0.5069 0.3766 0.3890 0.2718 -0.3107 0.2339 -0.5023 -0.2964 -0.2426 0.2292 -0.3236 -0.2962 0.2839 0.2935 0.4512 0.2517 0.2923 0.3899 -0.3566 -0.3574 0.2954 0.4347 -0.3441 0.3793 -0.2952 -0.3721 -0.4097 0.3541 0.5428 -0.3096 0.4477 0.4311 -0.2922 -0.2633 -0.2573 0.3054 -0.5083 0.2812 0.3710 0.3178 -0.2…	5 240 437 561 735 821 871 889 1670 1806 2101 2604 3374 4253 4739 4961 5653 6053 6145 6505 7459 7996 8308 9848 10913 10935 11579 13956 14286	0.2138 0.2947 0.3547 0.4117 0.4554 0.5021 0.5494 0.5983 0.5777 0.5991 0.6054 0.5925 0.5553 0.5054 0.4797 0.4711 0.4277 0.4027 0.3984 0.3748 0.3119 0.2792 0.2629 0.1688 0.1120 0.1263 0.1020 -0.0108 0.0295	2101	0.7305
none	real	descending	None	1000	LinearFINALRANK.rnk	na_as_pre_ranked	gene_sets.gmt#GO_C21_STEROID_HORMONE_BIOSYNTHETIC_PROCESS	0.6785	1.7325	0.0056	0.0865	1	0.4577 0.5490 0.2914 0.3014 0.3213 0.3671 -0.5284 -0.4288 -0.3873 -0.3807 -0.2292 0.4786 -0.5341 -0.3181 -0.3971 0.4990 0.3875 -0.3819 0.2419 -0.3198 0.5933 0.2834 0.5707 0.3526 -0.3901 0.3274 0.3200 0.2683 0.4989 0.2193 -0.1777 0.4172 0.5793 0.4385 -0.4185 -0.4236 0.3077 -0.3634 -0.5614 -0.5374 -0.3601 -0.3725 -0.5482 0.3663 0.5279 -0.5406 0.4331 0.3531 0.3377 0.4124 0.6183 0.2150 0.3673 0.6045 …	49 185 298 475 898 914 1122 1181 1954 2152 2914 3331 6863 7646 10986 11250 12834 13557	0.1909 0.3141 0.4162 0.4929 0.5268 0.5877 0.6280 0.6764 0.6596 0.6785 0.6500 0.6411 0.4012 0.3513 0.1443 0.1482 0.0779 0.0791	2152	0.7132
none	real	descending	None	1000	LinearFINALRANK.rnk	na_as_pre_ranked	gene_sets.gmt#GO_REGULATION_OF_RESPONSE_TO_ENDOPLASMIC_RETICULUM_STRESS	0.515	1.7314	0	0.0866	1	0.1833 -0.2520 -0.2677 0.3050 0.2272 -0.3253 0.2257 0.4789 0.2168 0.2825 0.2202 -0.2424 0.2102 0.2640 0.2332 0.3351 0.2591 0.3349 -0.2795 -0.2322 -0.2073 -0.2805 -0.4391 0.2789 -0.4272 -0.2258 0.2856 -0.2969 -0.2517 -0.2628 -0.2150 -0.2598 0.3361 -0.2688 0.2538 0.2525 0.3507 0.2384 0.3622 -0.2679 -0.2137 -0.2428 0.2346 0.2657 -0.3122 -0.3680 -0.3015 0.2733 0.2795 0.2758 -0.2573 -0.3751 -0.2677 -0…	35 68 256 304 312 399 492 1265 1341 1526 1593 1880 1931 2215 2372 2394 2604 2756 2823 2972 3009 3154 3170 3248 3397 3481 3534 3573 3699 3726 4142 4461 4699 4727 4753 4792 4823 4905 5004 5130 5351 5519 5802 6045 6081 6198 6249 6370 6443 6501 6747 6829 6907 7720 7730 8077 8350 8352 8530 9012 9047 9681 9851 10102 11193 11600 11864 11926 12086 12513 13153 13554	0.1028 0.1899 0.2362 0.2872 0.3401 0.3818 0.4189 0.3912 0.4100 0.4190 0.4356 0.4345 0.4490 0.4453 0.4492 0.4623 0.4613 0.4634 0.4709 0.4721 0.4807 0.4813 0.4906 0.4954 0.4946 0.4979 0.5031 0.5091 0.5087 0.5150 0.4932 0.4769 0.4655 0.4682 0.4711 0.4729 0.4752 0.4738 0.4710 0.4661 0.4541 0.4452 0.4279 0.4128 0.4117 0.4049 0.4024 0.3950 0.3907 0.3873 0.3706 0.3652 0.3601 0.3065 0.3077 0.2866 0.2712 …	3726	0.357
none	real	descending	None	1000	LinearFINALRANK.rnk	na_as_pre_ranked	gene_sets.gmt#GO_CELLULAR_ALDEHYDE_METABOLIC_PROCESS	0.6139	1.7303	0.0038	0.0867	1	0.6130 -0.2586 0.2561 -0.3519 0.3427 0.4226 0.3614 0.3336 0.4005 0.2396 -0.4116 -0.4836 0.5101 -0.5287 -0.4121 0.3499 0.2820 0.3868 0.5309 0.3048 0.3380 0.5213 0.2646 0.4175 -0.4130 0.4975 0.2935 0.2408 0.2751 0.2798 0.2461 0.2442 0.2527 0.2863 0.3022 0.3544 0.4258 0.5065 -0.2697 0.2285 0.3010 0.3211 0.2305 0.3319 -0.3706 0.4990 0.4355 -0.2364 -0.3680 0.4484 0.4217 -0.3359 0.3699 -0.2817 -0.4709 …	40 220 298 475 684 898 914 1181 2152 3950 4505 4521 4569 4771 5230 5393 6438 7646 7778 7814 8023 8361 8967 9939 11752 12076 13153 13532 13557	0.1788 0.2794 0.3720 0.4391 0.4897 0.5310 0.5852 0.6139 0.5767 0.4674 0.4392 0.4476 0.4535 0.4479 0.4227 0.4169 0.3469 0.2677 0.2622 0.2634 0.2535 0.2363 0.2032 0.1493 0.0490 0.0527 0.0172 0.0359 0.0792	1181	1.1538
none	real	descending	None	1000	LinearFINALRANK.rnk	na_as_pre_ranked	gene_sets.gmt#GO_POSITIVE_REGULATION_OF_ERBB_SIGNALING_PATHWAY	0.6574	1.7292	0.0076	0.0866	1	0.4229 -0.3548 0.3721 0.3661 0.3911 -0.4542 -0.4579 0.3330 -0.2251 0.2563 0.2569 0.3119 -0.3307 0.2468 -0.4020 0.2609 0.3917 0.2701 0.3650 0.3651 -0.3127 -0.4149 -0.4817 0.3585 -0.2906 0.4096 0.3753 -0.2569 -0.4271 0.2740 0.4641 0.5331 -0.3222 -0.3686 -0.4516 0.3189 0.3032 0.4351 0.3733 -0.5601 0.3252 -0.2548 0.5891 0.4248 0.5981 0.4475 -0.3973 -0.1510 0.3599 0.3190 -0.4074 0.3926 0.4786 -0.3447 …	35 145 334 769 1155 1404 1668 2699 4386 5775 6766 8266 8941 9085 9309 10573 10781 10926 11885 13103	0.2404 0.4025 0.5086 0.5572 0.5920 0.6284 0.6574 0.6166 0.5151 0.4252 0.3580 0.2628 0.2272 0.2285 0.2255 0.1594 0.1667 0.1795 0.1455 0.1100	1668	0.9003
none	real	descending	None	1000	LinearFINALRANK.rnk	na_as_pre_ranked	gene_sets.gmt#GO_POSITIVE_REGULATION_OF_CELL_CELL_ADHESION	0.4629	1.7288	0	0.0861	1	0.2189 0.2832 0.2671 0.2755 0.2071 -0.2264 0.2285 -0.2681 0.2710 -0.2094 -0.2564 -0.2332 -0.3466 -0.2134 0.2355 -0.1860 -0.2573 0.2878 -0.2818 -0.2450 0.3860 0.2822 0.2066 0.2891 0.2696 -0.2082 0.3179 0.3289 -0.2193 -0.2227 0.2229 -0.2106 0.2535 0.2830 -0.2501 -0.2809 0.2517 -0.2567 0.2989 0.3048 -0.2832 0.2556 0.2797 0.2095 0.3162 -0.2294 0.2468 0.2439 0.4214 -0.2223 -0.2644 0.2331 -0.2471 -0.31…	54 66 143 171 304 363 381 432 478 583 620 688 773 961 978 980 1015 1067 1092 1105 1221 1313 1323 1343 1378 1389 1426 1455 1480 1490 1514 1534 1540 1595 1648 1687 1782 1854 1866 1924 2031 2093 2101 2184 2185 2243 2275 2298 2324 2326 2334 2379 2442 2565 2662 2732 3152 3185 3335 3609 3634 3653 3787 3902 3910 4033 4093 4205 4280 4281 4293 4365 4457 4505 4812 4869 5035 5086 5322 5587 5640 5716 5855 59…	0.0344 0.0700 0.0945 0.1202 0.1331 0.1491 0.1675 0.1826 0.1973 0.2062 0.2191 0.2290 0.2369 0.2361 0.2470 0.2588 0.2682 0.2761 0.2856 0.2957 0.2981 0.3017 0.3108 0.3192 0.3263 0.3350 0.3418 0.3489 0.3562 0.3645 0.3717 0.3791 0.3874 0.3922 0.3969 0.4024 0.4037 0.4064 0.4131 0.4165 0.4161 0.4186 0.4247 0.4255 0.4319 0.4342 0.4382 0.4428 0.4471 0.4531 0.4586 0.4614 0.4629 0.4599 0.4586 0.4589 0.4344 …	2442	0.6271
none	real	descending	None	1000	LinearFINALRANK.rnk	na_as_pre_ranked	gene_sets.gmt#GO_TRIGLYCERIDE_METABOLIC_PROCESS	0.6138	1.728	0.0053	0.086	1	0.3651 0.3699 0.1305 0.3823 0.5074 -0.3524 0.4258 0.3145 -0.2547 -0.4986 0.3110 0.3347 0.3478 0.2371 -0.4030 -0.2862 0.4659 -0.2145 0.4014 -0.4572 0.3599 -0.2977 -0.4149 -0.2477 0.2995 -0.3975 -0.2383 -0.2124 0.2945 0.3581 0.3965 -0.3368 0.2127 0.2118 -0.2960 -0.4010 -0.5925 0.5005 -0.2999 -0.4062 0.3421 0.3403 -0.3015 0.5848 -0.4513 0.4272 -0.3341 -0.4708 -0.4513 -0.2824 0.2215 0.3911 0.3244 0.2…	36 275 505 575 1190 1361 1643 1802 2066 3137 3185 3220 4754 5147 6016 6615 6747 6805 6885 7200 7336 7746 7858 8741 10578 11789 12766 13480	0.2223 0.3296 0.4061 0.4874 0.5013 0.5404 0.5654 0.5957 0.6138 0.5635 0.5824 0.6019 0.5073 0.4882 0.4323 0.3922 0.3835 0.3797 0.3747 0.3548 0.3478 0.3239 0.3209 0.2693 0.1629 0.1085 0.0811 0.0844	2066	0.7422
none	real	descending	None	1000	LinearFINALRANK.rnk	na_as_pre_ranked	gene_sets.gmt#REACTOME_INTERLEUKIN_4_AND_INTERLEUKIN_13_SIGNALING	0.5118	1.7279	0.0018	0.0851	1	0.2953 0.2414 0.2624 -0.4077 0.2726 0.2755 -0.3906 0.2551 -0.2299 -0.3081 0.3672 0.2628 0.3242 -0.2489 -0.2542 -0.3591 -0.2518 0.1862 0.2358 -0.2375 -0.3071 0.3114 0.2193 -0.2353 0.3597 0.3936 0.2040 -0.2688 -0.2600 -0.2175 0.2370 -0.3212 0.2800 -0.2935 -0.3616 -0.3326 0.3082 -0.3049 0.2160 0.3157 -0.2886 0.2333 -0.2200 -0.2920 0.2830 0.2898 0.3414 -0.2602 0.1878 -0.2364 -0.3046 -0.3169 0.3265 -0…	64 109 177 208 344 355 404 423 514 543 583 594 620 654 967 1003 1106 1219 1230 1246 1313 1323 1343 1455 2000 2043 2093 2154 2385 2458 2471 2559 2565 2751 2992 3471 3954 4401 4788 5116 5164 5693 5753 6189 6370 6407 6499 6552 6716 7495 8049 8229 8496 8624 9168 9829 9851 11507 11909 12717 12733 13103 13400 13574 14347 14582 14707 14716	0.0506 0.0958 0.1321 0.1690 0.1907 0.2205 0.2460 0.2729 0.2926 0.3159 0.3374 0.3605 0.3819 0.4021 0.3989 0.4142 0.4238 0.4316 0.4463 0.4606 0.4708 0.4849 0.4981 0.5041 0.4775 0.4849 0.4916 0.4973 0.4904 0.4940 0.5017 0.5040 0.5118 0.5067 0.4971 0.4700 0.4414 0.4144 0.3908 0.3707 0.3696 0.3349 0.3321 0.3030 0.2912 0.2892 0.2833 0.2800 0.2689 0.2166 0.1804 0.1699 0.1538 0.1474 0.1134 0.0723 0.0749 …	2565	0.5961
none	real	descending	None	1000	LinearFINALRANK.rnk	na_as_pre_ranked	gene_sets.gmt#GO_RESPONSE_TO_INTERLEUKIN_12	0.5679	1.7275	0.0053	0.0844	1	0.2587 -0.2794 -0.3740 0.2903 0.3971 0.3102 0.1588 0.2498 0.2483 -0.3484 -0.1916 0.5290 0.3861 0.3654 -0.3250 0.3191 0.2883 -0.3470 -0.1936 -0.3458 -0.4134 -0.4228 0.3305 0.4601 0.2079 -0.2567 -0.3367 -0.2853 -0.2791 0.2516 0.5059 0.3017 -0.3563 0.3137 0.2994 0.3094 -0.2728 0.3878 0.2484 0.3376 -0.3078 0.3315 -0.4389 -0.3001 -0.4078 -0.2485 -0.3153 0.3117 -0.3125 0.2533 -0.3511 0.2778 -0.2792 0.3…	288 305 353 393 423 425 559 667 719 1067 1596 1830 2186 2268 2298 3156 3467 3634 3797 4473 5461 6325 6362 6463 6499 6913 7161 7323 8800 9282 9303 10455 10744 10890 11658 11909 12701 13735 14333	0.0568 0.1300 0.1959 0.2591 0.3207 0.3841 0.4310 0.4738 0.5184 0.5333 0.5261 0.5362 0.5337 0.5492 0.5679 0.5238 0.5151 0.5153 0.5149 0.4763 0.4128 0.3552 0.3537 0.3477 0.3460 0.3182 0.3023 0.2926 0.1977 0.1721 0.1780 0.1108 0.1038 0.1072 0.0720 0.0737 0.0442 0.0108 0.0264	2298	0.6675
none	real	descending	None	1000	LinearFINALRANK.rnk	na_as_pre_ranked	gene_sets.gmt#REACTOME_NUCLEAR_RECEPTOR_TRANSCRIPTION_PATHWAY	0.5597	1.7252	0.0017	0.0858	1	0.4486 -0.2774 -0.3252 -0.2290 -0.4469 -0.3222 0.3627 -0.2459 0.2260 0.2679 0.2091 -0.3063 0.3215 -0.3459 -0.2492 -0.4341 -0.2123 0.3112 -0.2756 0.2923 0.3191 -0.2897 0.2626 0.2556 0.3743 -0.2728 0.2803 0.3272 0.3293 -0.2544 0.3650 0.2485 -0.3290 -0.3279 -0.2192 -0.2361 0.3729 0.3205 0.2545 0.4098 -0.2848 0.1853 0.3152 -0.2730 0.3377 -0.2974 -0.2573 -0.3548 -0.2860 -0.2948 -0.2181 -0.2541 -0.2818…	3 17 59 143 381 408 519 659 855 1106 1577 2256 2474 2555 2828 2911 3049 3094 3692 3815 3935 3995 4340 4613 4632 4772 4857 6089 6152 6340 6535 7059 7093 8814 9615 9687 9848 12660 12841 13038 14388 14423 14533	0.1407 0.2530 0.3381 0.4024 0.4324 0.4753 0.5082 0.5337 0.5508 0.5597 0.5477 0.5161 0.5146 0.5220 0.5149 0.5203 0.5213 0.5285 0.4956 0.4945 0.4933 0.4961 0.4782 0.4644 0.4678 0.4626 0.4609 0.3783 0.3752 0.3632 0.3504 0.3152 0.3135 0.2002 0.1514 0.1524 0.1478 -0.0270 -0.0216 -0.0160 -0.0672 -0.0272 0.0127	1106	1.2065
none	real	descending	None	1000	LinearFINALRANK.rnk	na_as_pre_ranked	gene_sets.gmt#GO_NOTCH_SIGNALING_PATHWAY	0.4663	1.7244	0	0.0857	1	-0.3947 0.2603 -0.2498 0.2205 -0.3059 -0.3123 0.2375 0.3797 0.2097 -0.2374 -0.2228 0.2940 0.3192 -0.2452 0.3567 0.2666 -0.3576 0.2657 0.2278 -0.2616 0.2870 -0.2144 0.2162 0.2099 -0.2239 0.2460 0.2943 0.2765 0.2892 0.2754 -0.2643 0.2442 0.2765 -0.2633 -0.2280 -0.2334 0.2298 -0.2356 0.2953 0.3239 0.2745 0.3183 0.3064 0.2180 -0.2154 -0.2892 0.1907 -0.2087 0.3751 0.2372 -0.2376 0.3076 0.2885 0.2502 0…	15 59 100 109 145 212 224 234 248 255 258 275 332 431 437 442 549 574 659 775 927 928 942 961 1090 1166 1193 1222 1264 1371 1378 1500 1584 1638 1831 2083 2093 2101 2152 2154 2240 2261 2565 2790 2824 2988 3318 3328 3510 3668 3861 3980 4011 4236 4256 4310 4386 4419 4583 4630 5037 5134 5186 5287 5330 5457 5471 5497 5665 5716 5720 5721 6228 6234 6286 6304 6514 6518 6791 6827 6900 7318 7416 7495 7551 …	0.0428 0.0735 0.1001 0.1284 0.1526 0.1712 0.1932 0.2149 0.2357 0.2568 0.2781 0.2978 0.3127 0.3227 0.3389 0.3552 0.3629 0.3758 0.3834 0.3878 0.3885 0.3996 0.4097 0.4192 0.4205 0.4249 0.4325 0.4398 0.4460 0.4473 0.4554 0.4550 0.4570 0.4608 0.4545 0.4433 0.4487 0.4542 0.4566 0.4624 0.4621 0.4663 0.4504 0.4395 0.4416 0.4345 0.4154 0.4183 0.4091 0.4013 0.3909 0.3853 0.3858 0.3727 0.3736 0.3722 0.3691 …	2261	0.6792
none	real	descending	None	1000	LinearFINALRANK.rnk	na_as_pre_ranked	gene_sets.gmt#GO_MAST_CELL_MEDIATED_IMMUNITY	0.5687	1.7239	0.0017	0.0853	1	-0.3091 -0.3753 0.3343 -0.2805 -0.2581 0.2318 -0.2642 -0.1848 0.3762 -0.4120 -0.3266 -0.2529 -0.2152 0.3319 -0.3305 -0.5133 -0.2511 0.3787 0.2605 0.5085 0.3237 0.2404 -0.2666 0.3474 0.3082 -0.2652 0.3476 -0.3045 0.3211 0.3012 0.5192 -0.3552 -0.2774 -0.2490 0.3351 -0.2974 0.2962 -0.3539 -0.3541 -0.4179 -0.3626 -0.3628 -0.3121 -0.4631 0.2122 0.2165 0.2064 0.4194 0.3408 0.4224 0.2319 0.3614 -0.3300 …	143 173 420 688 703 928 1031 1105 1323 1327 1479 1490 1492 1631 1721 2000 2140 3696 4028 4061 4118 4281 5148 5976 6066 6446 6808 7886 9085 9452 9699 10423 12733 13830 14530 14536	0.0886 0.1774 0.2227 0.2524 0.2989 0.3244 0.3556 0.3870 0.4045 0.4364 0.4558 0.4845 0.5139 0.5320 0.5524 0.5566 0.5687 0.4736 0.4604 0.4673 0.4724 0.4694 0.4152 0.3609 0.3566 0.3316 0.3071 0.2366 0.1614 0.1440 0.1355 0.0971 -0.0362 -0.0727 -0.0539 0.0125	2140	0.7164
none	real	descending	None	1000	LinearFINALRANK.rnk	na_as_pre_ranked	gene_sets.gmt#GO_MESODERMAL_CELL_DIFFERENTIATION	0.6488	1.7236	0.0185	0.0847	1	-0.3415 0.2997 0.4209 0.3415 0.3618 0.2951 0.3898 0.2854 0.6566 0.3164 0.3943 -0.2201 0.2180 -0.2604 0.2481 -0.3272 0.2698 -0.2333 0.3044 -0.4114 -0.3138 -0.3129 -0.2912 0.2579 -0.5729 0.4319 -0.3179 0.2631 0.4276 0.4710 0.2846 0.4078 -0.4577 -0.3045 0.3057 0.3755 0.3772 0.2646 -0.2596 0.5205 0.3206 0.4515 -0.3448 -0.3344 -0.2672 0.3754 -0.5609 0.2832 0.3327 0.5793 0.4440 0.5102 -0.2713 -0.2478 0…	84 85 228 240 300 604 1223 2140 2411 3022 3145 5200 7236 8107 8363 9829 11227 11538 12398 12595 13670	0.1452 0.2952 0.3967 0.5038 0.5969 0.6455 0.6488 0.6153 0.6225 0.6007 0.6111 0.4774 0.3404 0.2858 0.2741 0.1862 0.1103 0.1105 0.0805 0.0977 0.0714	1223	1.1263
none	real	descending	None	1000	LinearFINALRANK.rnk	na_as_pre_ranked	gene_sets.gmt#GO_SKELETAL_SYSTEM_DEVELOPMENT	0.4212	1.7232	0	0.0843	1	-0.2345 0.2175 0.2501 -0.2204 0.1968 0.2844 0.2367 0.2687 0.2923 -0.2405 0.2729 0.2362 -0.2073 0.2637 0.2206 -0.2145 0.2116 0.2324 0.2477 -0.2356 0.2562 0.2769 0.2094 -0.2292 0.2305 -0.1924 0.2173 0.2184 0.2311 0.2528 0.2284 0.2145 -0.2306 0.2817 0.2257 -0.2108 -0.2472 0.2709 0.2324 -0.2487 0.2200 0.2774 0.2116 0.2225 0.2620 -0.2118 -0.2059 0.2276 0.3045 0.2208 0.2439 -0.2325 -0.2426 0.2761 -0.21…	2 5 7 8 26 85 144 167 182 228 238 240 285 298 299 318 328 344 346 358 381 393 396 397 403 426 437 466 468 478 513 549 561 584 585 592 651 656 657 711 735 741 776 777 821 833 871 889 892 928 980 1059 1093 1126 1137 1142 1160 1185 1229 1230 1238 1264 1309 1361 1381 1432 1454 1501 1557 1583 1631 1638 1670 1696 1699 1706 1713 1779 1806 1861 1875 1971 1979 2066 2093 2101 2137 2152 2183 2184 2203 2338 …	0.0245 0.0453 0.0659 0.0865 0.1027 0.1118 0.1193 0.1286 0.1381 0.1447 0.1536 0.1630 0.1688 0.1765 0.1850 0.1921 0.1996 0.2066 0.2145 0.2215 0.2276 0.2343 0.2417 0.2492 0.2562 0.2619 0.2684 0.2735 0.2804 0.2867 0.2910 0.2950 0.3006 0.3053 0.3115 0.3173 0.3191 0.3246 0.3304 0.3322 0.3360 0.3411 0.3440 0.3493 0.3514 0.3557 0.3581 0.3618 0.3666 0.3690 0.3700 0.3691 0.3711 0.3731 0.3766 0.3805 0.3834 …	2203	0.6968
none	real	descending	None	1000	LinearFINALRANK.rnk	na_as_pre_ranked	gene_sets.gmt#GO_APOPTOTIC_PROCESS_INVOLVED_IN_MORPHOGENESIS	0.6915	1.7227	0.0037	0.084	1	0.3133 0.4985 0.3120 -0.5226 -0.2669 -0.2928 0.3669 0.4238 0.5187 -0.3429 0.3025 -0.4449 0.3442 -0.3411 0.4437 -0.2493 0.3126 -0.4765 -0.3536 0.2476 -0.3158 0.4626 -0.3669 0.4666 0.5884 0.3978 0.5562 -0.3225 0.4339 -0.4951 -0.3528 -0.4119 0.3874 0.2738 0.3418 0.2730 0.4948 0.4241 -0.3667 0.2361 -0.2945 0.5587 0.4715 0.4556 -0.3567 0.4217 0.4512 0.3792 -0.3631 0.3272 -0.4166 0.3105 -0.5237 -0.3726…	294 775 1005 1264 1638 1675 3573 4084 4340 4753 4788 5134 5330 5773 6875 7256 9047	0.2217 0.3368 0.4487 0.5406 0.6053 0.6915 0.6002 0.5953 0.6034 0.5953 0.6124 0.6046 0.6048 0.5835 0.5093 0.4871 0.3858	1675	0.8978
none	real	descending	None	1000	LinearFINALRANK.rnk	na_as_pre_ranked	gene_sets.gmt#GO_REGULATION_OF_FATTY_ACID_OXIDATION	0.6442	1.7218	0.0072	0.0841	1	-0.4152 -0.3183 -0.3379 -0.3382 0.4160 0.5147 -0.4239 0.2966 -0.2696 -0.2942 0.5124 0.2776 0.2985 0.4020 0.5670 -0.4572 -0.3530 -0.5072 -0.2214 -0.2655 -0.4442 -0.4956 -0.4248 0.3358 0.3901 -0.4281 -0.3454 0.5349 0.2768 0.4153 0.3803 -0.2864 -0.1593 0.5051 -0.4036 -0.2600 0.2485 0.2547 0.4473 0.2244 0.2922 -0.3379 0.4410 0.5931 -0.2591 -0.3580 0.4843 -0.3276 0.3839 0.3065 0.4701 0.3738 -0.5865 0.…	143 185 605 639 720 783 1560 2551 2618 2911 3063 3319 4474 5843 6783 7042 7188 7336 9527 9687 11776 13103	0.1660 0.3203 0.3840 0.4711 0.5492 0.6252 0.6232 0.5881 0.6151 0.6229 0.6385 0.6442 0.5786 0.4900 0.4261 0.4096 0.4014 0.3937 0.2586 0.2625 0.1513 0.1100	3319	0.429
none	real	descending	None	1000	LinearFINALRANK.rnk	na_as_pre_ranked	gene_sets.gmt#REACTOME_ANTIGEN_ACTIVATES_B_CELL_RECEPTOR_BCR_LEADING_TO_GENERATION_OF_SECOND_MESSENGERS	0.6378	1.7193	0.0073	0.0858	1	0.2495 0.4126 -0.3224 -0.3124 -0.2877 0.3947 0.3866 0.5752 -0.3766 -0.2483 -0.3856 0.4398 0.4025 0.2399 0.3948 0.4385 0.2586 0.4056 -0.3102 -0.5306 0.4288 0.4976 -0.2324 -0.3254 -0.4154 0.3715 0.3562 0.2839 0.4844 0.2878 -0.4453 0.3570 -0.3830 -0.3437 0.2287 0.5769 0.3435 -0.2805 0.2401 0.2492 0.2398 0.4869 0.5411 -0.3551 0.4113 0.3652 -0.2225 -0.5269 0.2421 0.4885 0.4604 -0.4234 0.3811 0.5078 -0…	632 688 715 768 1105 1404 1793 1854 2077 2390 4439 4787 5626 6066 7133 7992 8537 8574 9198 9851 10102 13389	0.0724 0.1782 0.2836 0.3835 0.4438 0.4940 0.5262 0.5791 0.6148 0.6378 0.5153 0.5053 0.4553 0.4295 0.3587 0.3075 0.2814 0.2899 0.2628 0.2387 0.2437 0.0906	2390	0.6415
none	real	descending	None	1000	LinearFINALRANK.rnk	na_as_pre_ranked	gene_sets.gmt#REACTOME_INTERLEUKIN_12_FAMILY_SIGNALING	0.5632	1.7181	0.0017	0.0861	1	0.3788 -0.2865 0.3231 0.2012 0.3714 -0.3725 0.3949 -0.2563 0.2696 0.2412 -0.2325 -0.3157 -0.2514 0.2750 0.2474 0.2926 0.3160 0.2561 0.3251 -0.3651 0.2242 0.2729 -0.3346 0.5277 -0.2334 0.3360 -0.1756 0.2778 0.3745 0.2677 -0.4656 -0.3780 0.3516 0.3624 0.3097 0.2592 -0.2304 -0.2786 0.4002 -0.3635 0.3093 -0.3617 0.4014 0.2022 0.3582 -0.2485 0.5013 0.3236 0.3000 0.1636 -0.3048 0.2971 -0.3384 -0.2517 -…	288 305 353 393 423 425 559 667 719 1378 1473 1596 1830 2154 2186 2268 2420 3156 3467 3634 3797 4473 5461 6325 6463 6499 6913 7161 7323 7495 7886 8800 9282 9303 10744 10890 11658 11909 12051 12701 13735 14333	0.0526 0.1219 0.1840 0.2437 0.3018 0.3618 0.4057 0.4458 0.4878 0.4733 0.4958 0.5147 0.5234 0.5222 0.5406 0.5549 0.5632 0.5266 0.5173 0.5168 0.5158 0.4769 0.4132 0.3554 0.3468 0.3451 0.3173 0.3013 0.2916 0.2816 0.2578 0.2010 0.1750 0.1805 0.0943 0.0969 0.0608 0.0615 0.0704 0.0492 0.0139 0.0264	2420	0.6325
none	real	descending	None	1000	LinearFINALRANK.rnk	na_as_pre_ranked	gene_sets.gmt#GO_REGULATION_OF_SIGNALING_RECEPTOR_ACTIVITY	0.4236	1.7177	0	0.0856	1	0.2126 0.3046 -0.2565 0.2345 0.2397 -0.2044 0.2109 -0.2157 -0.1966 0.2566 0.2388 0.2122 -0.2829 0.2118 0.2624 0.2530 -0.2473 0.2375 0.2408 -0.2020 -0.2086 -0.2435 0.2595 -0.2405 0.2206 0.2214 0.2532 0.2134 0.2754 0.3185 0.2763 0.2790 0.2567 0.2052 0.1969 0.2974 0.2934 0.2213 0.3297 0.2163 0.2824 -0.2752 -0.2758 0.2323 0.2358 -0.2076 0.2064 0.2535 0.2382 0.1876 0.2335 0.2656 0.2318 0.2538 -0.2628 …	9 20 30 47 70 83 97 129 144 145 151 156 169 185 232 240 298 318 334 346 362 368 371 426 432 434 475 583 603 604 760 870 878 938 980 1015 1059 1122 1181 1219 1269 1277 1301 1313 1339 1343 1354 1362 1370 1488 1497 1524 1534 1621 1638 1668 1680 1684 1736 1834 1858 1903 1943 1971 2022 2028 2067 2093 2152 2184 2214 2282 2286 2334 2345 2348 2420 2489 2664 2694 2699 2783 2824 2861 2890 2986 2992 3033 31…	0.0246 0.0464 0.0668 0.0846 0.1004 0.1160 0.1310 0.1435 0.1569 0.1712 0.1847 0.1983 0.2109 0.2226 0.2314 0.2427 0.2494 0.2584 0.2674 0.2765 0.2852 0.2944 0.3038 0.3091 0.3177 0.3265 0.3323 0.3327 0.3389 0.3464 0.3423 0.3410 0.3466 0.3484 0.3513 0.3546 0.3572 0.3581 0.3592 0.3616 0.3630 0.3674 0.3706 0.3745 0.3775 0.3819 0.3858 0.3899 0.3940 0.3902 0.3940 0.3964 0.3999 0.3980 0.4009 0.4029 0.4061 …	2348	0.6542
none	real	descending	None	1000	LinearFINALRANK.rnk	na_as_pre_ranked	gene_sets.gmt#GO_C21_STEROID_HORMONE_METABOLIC_PROCESS	0.6238	1.7162	0	0.0854	1	0.2722 0.3787 -0.2675 0.3887 0.5199 0.3750 0.3794 -0.3886 0.4258 0.4729 0.4973 0.2648 0.3059 -0.3057 0.3243 0.4934 0.2456 0.4869 -0.2909 0.3766 -0.3413 0.4618 0.3466 -0.3192 0.3732 0.3102 -0.3318 0.3946 -0.2392 -0.2494 -0.1659 -0.3776 -0.3090 0.3045 -0.4470 -0.3307 0.2969 -0.3285 -0.2329 -0.4102 0.4187 0.2906 -0.2775 0.3295 -0.3013 -0.2936 0.4165 0.2876 -0.4152 0.3327 -0.4085 0.2662 -0.2932 -0.29…	49 185 298 475 584 898 914 1122 1181 1954 2152 2914 3331 4822 6863 7525 7646 7778 9939 10986 11250 11949 12834 13557 13606	0.1601 0.2624 0.3471 0.4098 0.4696 0.5009 0.5520 0.5837 0.6238 0.6013 0.6151 0.5829 0.5709 0.4769 0.3383 0.2957 0.2903 0.2846 0.1492 0.0949 0.0953 0.0712 0.0425 0.0358 0.0758	1181	1.1538
none	real	descending	None	1000	LinearFINALRANK.rnk	na_as_pre_ranked	gene_sets.gmt#REACTOME_COMPLEMENT_CASCADE	0.6064	1.7162	0.0084	0.0862	1	0.3455 0.2903 -0.4553 -0.2176 0.4361 -0.2210 -0.2470 -0.2321 0.5532 0.3709 -0.4226 0.5214 0.2635 0.3835 0.3499 0.2875 -0.3464 -0.5427 -0.2932 -0.5167 0.4259 0.5293 0.2883 -0.2768 -0.3120 0.2152 0.3700 0.4353 -0.2762 0.3858 0.4478 0.2597 0.3020 -0.2518 0.3134 0.3200 -0.3461 0.3004 -0.3163 0.3353 0.3710 0.4679 -0.3576 -0.3807 0.3431 0.3448 0.2519 -0.3032 0.2521 0.4230 -0.2611 0.2922 -0.2755 -0.2556…	223 308 535 551 623 624 675 865 961 983 1417 1553 2260 2833 2854 2862 3270 3338 3934 4313 4468 4823 4987 6517 7913 8064 9453 9931 10624 13319 14155	0.0844 0.1641 0.2154 0.2800 0.3356 0.3960 0.4504 0.4880 0.5290 0.5746 0.5816 0.6064 0.5827 0.5629 0.5804 0.5987 0.5867 0.5974 0.5685 0.5522 0.5503 0.5331 0.5283 0.4250 0.3336 0.3274 0.2418 0.2202 0.1871 0.0394 0.0385	1553	0.9477
none	real	descending	None	1000	LinearFINALRANK.rnk	na_as_pre_ranked	gene_sets.gmt#GO_NEGATIVE_REGULATION_OF_INTRACELLULAR_TRANSPORT	0.5298	1.7139	0.0035	0.0861	1	-0.2364 -0.2502 0.2395 -0.2431 0.3485 0.3170 -0.2857 -0.3322 -0.4218 0.3224 -0.3646 0.2591 0.2871 0.3855 -0.2807 0.2363 0.4515 -0.2848 -0.3293 -0.3044 0.2744 0.2635 0.3319 -0.2521 -0.3640 0.2417 0.2543 -0.2792 -0.2338 0.3527 0.3666 -0.2565 -0.2224 -0.2309 0.3443 0.1994 0.2916 0.3179 0.2417 -0.2401 -0.3378 -0.4196 -0.4309 0.3592 -0.2208 0.3635 0.2427 0.3110 -0.3442 -0.2990 0.1969 0.2658 0.2700 -0.…	280 294 364 420 492 547 594 984 1069 1259 1350 1361 1429 1501 1526 1751 1880 1931 2000 2140 2206 2247 2570 2915 2972 3156 3475 4281 4289 5148 5217 5405 5519 6198 6443 6501 6507 6829 6943 7387 7488 7969 8474 8741 9558 10165 10569 12188 12484 12733 12873 13153 13275 13397 14566	0.0406 0.0977 0.1450 0.1901 0.2309 0.2706 0.3087 0.3132 0.3370 0.3503 0.3692 0.3933 0.4127 0.4308 0.4519 0.4571 0.4678 0.4832 0.4968 0.5043 0.5163 0.5298 0.5219 0.5106 0.5186 0.5171 0.5049 0.4563 0.4622 0.4074 0.4062 0.3965 0.3915 0.3464 0.3304 0.3271 0.3272 0.3054 0.2980 0.2690 0.2635 0.2332 0.2024 0.1884 0.1389 0.1054 0.0869 -0.0078 -0.0107 -0.0087 0.0016 0.0046 0.0195 0.0356 0.0105	2247	0.6822
none	real	descending	None	1000	LinearFINALRANK.rnk	na_as_pre_ranked	gene_sets.gmt#GO_DICARBOXYLIC_ACID_METABOLIC_PROCESS	0.5302	1.7139	0.0017	0.0868	1	0.3055 -0.3067 0.3423 0.1955 0.2924 0.2470 -0.2412 0.2956 0.2642 0.2918 0.3401 0.3064 -0.2300 0.2196 0.3604 -0.2767 0.3109 0.2524 0.4203 -0.3590 0.3682 -0.2752 -0.3262 0.3787 -0.2851 0.3143 0.3375 0.2423 0.3108 0.2480 0.3176 -0.2546 0.2000 0.2609 0.4184 -0.3070 0.2064 -0.2659 0.3398 0.3681 -0.3076 -0.2687 -0.3298 0.2862 -0.3711 -0.3456 0.1913 -0.2012 0.2053 0.3430 -0.3535 0.2801 0.1882 0.2927 -0.…	94 205 338 517 659 788 945 1191 1291 1418 1605 1634 1654 1741 1905 2112 2466 2584 2621 2741 3164 3168 3438 3499 4094 4197 4556 4817 5174 5189 5233 5253 5367 5851 6655 7189 7398 8060 8142 8369 8449 8732 10227 10321 10542 11455 11825 11874 12217 12355 12801 13403	0.0946 0.1661 0.2200 0.2600 0.2955 0.3279 0.3543 0.3693 0.3928 0.4123 0.4253 0.4486 0.4724 0.4906 0.5017 0.5077 0.5009 0.5093 0.5230 0.5302 0.5142 0.5268 0.5197 0.5265 0.4943 0.4951 0.4771 0.4647 0.4447 0.4479 0.4490 0.4517 0.4477 0.4170 0.3626 0.3271 0.3143 0.2723 0.2700 0.2585 0.2572 0.2429 0.1503 0.1535 0.1489 0.1010 0.0920 0.1052 0.1002 0.1101 0.1022 0.0898	2741	0.5532
none	real	descending	None	1000	LinearFINALRANK.rnk	na_as_pre_ranked	gene_sets.gmt#GO_DIGESTIVE_SYSTEM_DEVELOPMENT	0.4816	1.7135	0	0.0855	1	0.3208 0.2527 0.1845 -0.2877 0.3126 0.2801 0.2792 0.3167 0.1707 -0.3343 0.2499 0.3034 -0.2262 -0.2432 -0.2816 0.2919 0.3141 -0.3349 -0.2165 0.2168 0.2009 0.2291 0.2838 -0.2648 0.2323 -0.3115 0.2848 0.3390 -0.2892 0.2150 -0.1823 0.2690 -0.2818 0.3373 0.3675 0.3094 0.2668 0.2641 -0.2147 0.2513 0.2408 0.3301 0.3086 0.2849 0.3901 0.2702 0.2526 0.3382 0.2351 -0.2362 0.3613 -0.3657 0.3146 0.2959 -0.315…	7 35 48 64 85 153 195 228 234 240 300 304 346 504 514 603 775 776 928 980 1061 1070 1266 1389 1638 1643 1654 1689 1938 1965 2093 2101 2140 2237 2331 2510 2824 2885 3507 3609 4338 4523 4772 4847 4904 5134 5214 5245 5846 5865 5875 5932 6062 6090 6102 6286 6766 6791 7029 7236 7602 7720 7760 7901 7951 8229 8363 8580 9181 9616 9833 9921 10155 10404 10732 10839 10850 10995 11114 11516 11541 12195 12675…	0.0540 0.0957 0.1351 0.1715 0.2050 0.2299 0.2541 0.2777 0.3028 0.3275 0.3460 0.3682 0.3865 0.3935 0.4105 0.4206 0.4229 0.4368 0.4392 0.4479 0.4542 0.4652 0.4622 0.4635 0.4551 0.4633 0.4711 0.4771 0.4675 0.4730 0.4712 0.4775 0.4816 0.4815 0.4813 0.4748 0.4583 0.4591 0.4203 0.4169 0.3695 0.3591 0.3440 0.3407 0.3386 0.3244 0.3204 0.3197 0.2794 0.2789 0.2790 0.2759 0.2676 0.2663 0.2661 0.2539 0.2212 …	2140	0.7164
none	real	descending	None	1000	LinearFINALRANK.rnk	na_as_pre_ranked	gene_sets.gmt#GO_CELL_CHEMOTAXIS	0.4552	1.7129	0	0.0853	1	-0.2510 0.2574 0.2371 0.2185 0.3803 0.3240 0.2698 -0.2595 0.2258 0.2879 -0.2969 -0.2108 -0.2393 0.1941 0.2361 0.2269 0.2518 0.2646 -0.2161 0.2127 0.2331 -0.2955 0.2031 0.3116 -0.2798 0.2972 0.3599 0.2651 0.3038 -0.2551 0.2246 0.2860 0.3061 0.2366 0.2638 0.3238 -0.2444 0.2485 -0.1988 0.2380 -0.2340 -0.2344 0.2006 -0.2072 0.3178 -0.2168 -0.2298 0.2871 0.2472 0.2648 -0.2292 0.3144 -0.1879 0.2571 0.2…	6 17 66 97 150 153 156 218 232 265 350 352 440 457 488 688 901 922 928 978 980 1015 1031 1093 1105 1131 1159 1219 1269 1313 1343 1371 1448 1455 1479 1488 1621 1638 1648 1721 1736 1746 1782 1837 1929 2031 2145 2203 2260 2334 2456 2458 2490 2506 2557 2561 2638 2986 2992 3013 3027 3055 3212 3338 3395 3455 3698 3699 3877 3972 3994 4058 4205 4281 4379 4412 4419 4428 4479 4693 4886 5035 5059 5134 5281 …	0.0419 0.0793 0.1049 0.1289 0.1484 0.1711 0.1937 0.2097 0.2286 0.2451 0.2556 0.2717 0.2804 0.2937 0.3056 0.3034 0.2988 0.3073 0.3167 0.3228 0.3322 0.3392 0.3473 0.3520 0.3599 0.3668 0.3734 0.3775 0.3821 0.3869 0.3926 0.3983 0.4003 0.4070 0.4126 0.4191 0.4167 0.4222 0.4281 0.4295 0.4349 0.4405 0.4443 0.4466 0.4461 0.4446 0.4420 0.4431 0.4442 0.4440 0.4401 0.4446 0.4469 0.4502 0.4511 0.4552 0.4542 …	2561	0.5969
none	real	descending	None	1000	LinearFINALRANK.rnk	na_as_pre_ranked	gene_sets.gmt#GO_REGULATION_OF_LEUKOCYTE_CHEMOTAXIS	0.5139	1.7124	0.005	0.085	1	0.4396 0.4320 -0.3903 0.2450 0.3362 0.4185 0.2309 -0.3072 0.3115 -0.3033 -0.3265 0.3588 -0.2536 -0.2007 0.2352 0.3102 0.2992 0.3141 -0.1878 -0.2289 -0.2935 -0.3560 0.2457 0.3171 0.2249 0.3916 0.3518 0.2412 0.2936 -0.3413 -0.2010 -0.3792 0.3423 0.2596 -0.3231 -0.2078 -0.2216 -0.3313 0.3487 0.2618 0.2357 0.3237 -0.2013 0.2513 0.2993 0.3513 0.2821 0.3458 0.2299 -0.2912 -0.2589 0.3945 0.5281 0.1921 -…	97 153 156 265 352 688 978 980 1015 1159 1313 1343 1371 1448 1648 1721 1782 1837 1929 2031 2260 2334 2557 2986 3338 3455 3699 3877 3972 3994 4058 4281 4886 5059 5420 5474 5601 5855 6156 6312 6360 6551 6561 6941 7036 7113 7751 8020 8049 8266 8421 9569 9716 9812 11025 12372 12521 12564 12937 13063 13410 13999 14625	0.0692 0.1319 0.1979 0.2451 0.2863 0.2969 0.3047 0.3322 0.3569 0.3717 0.3839 0.4042 0.4243 0.4401 0.4456 0.4591 0.4729 0.4868 0.4973 0.5063 0.5050 0.5139 0.5113 0.4925 0.4775 0.4781 0.4691 0.4639 0.4642 0.4694 0.4715 0.4619 0.4246 0.4164 0.3945 0.3934 0.3870 0.3715 0.3521 0.3423 0.3398 0.3272 0.3270 0.3014 0.2954 0.2907 0.2490 0.2329 0.2333 0.2213 0.2139 0.1411 0.1370 0.1366 0.0633 -0.0138 -0.008…	2334	0.6576
none	real	descending	None	1000	LinearFINALRANK.rnk	na_as_pre_ranked	gene_sets.gmt#GO_RESPONSE_TO_THYROID_HORMONE	0.6384	1.7118	0.0057	0.0847	1	0.3074 0.4616 -0.2939 0.2272 -0.2649 -0.2544 0.3227 0.2621 -0.3057 -0.3288 -0.2693 -0.1992 0.2862 -0.3192 -0.2628 0.3474 -0.5196 0.4932 0.2386 0.3213 0.3174 0.3544 0.5240 0.2394 -0.3701 0.3367 -0.3433 -0.3972 -0.2096 -0.4812 -0.3989 -0.2335 0.4078 0.3981 -0.3239 0.3756 -0.3768 0.2359 -0.3072 -0.3800 0.3241 -0.4774 0.4995 0.4328 0.2996 -0.3935 0.3596 0.4174 0.4940 -0.2555 -0.4506 0.3281 0.3774 0.4…	185 393 427 517 542 626 928 2730 2745 3440 3893 4556 5011 5099 6551 7059 8935 9182 10986 11806 12212 13966	0.1351 0.2287 0.3299 0.4193 0.5109 0.5904 0.6384 0.5440 0.5710 0.5444 0.5302 0.4968 0.4746 0.4769 0.3791 0.3457 0.2280 0.2224 0.1222 0.0958 0.1018 0.0513	928	1.3535
none	real	descending	None	1000	LinearFINALRANK.rnk	na_as_pre_ranked	gene_sets.gmt#GO_MATURE_B_CELL_DIFFERENTIATION	0.6626	1.7111	0.0076	0.0846	1	0.4577 -0.3414 0.2957 0.5136 -0.4898 -0.4869 0.4614 0.2769 0.3017 -0.6010 -0.4310 -0.3496 0.4142 -0.2742 -0.3155 -0.3162 0.3704 -0.5373 0.3964 -0.2985 0.3971 0.3806 0.4333 0.2700 0.4124 0.3793 -0.3397 0.2972 0.3510 0.5868 0.2803 -0.2963 0.4149 0.3010 0.2825 -0.2640 0.3680 0.3667 0.4643 0.5501 -0.3341 0.5128 0.3794 0.4489 0.6241 0.3508 0.2928 0.4141 0.2974 -0.2096 0.4284 0.3137 -0.2596 0.3698 0.28…	255 304 549 901 1370 1561 1643 1924 1929 2261 2986 4450 4667 5626 6062 8032 8797 10148 10627 13098	0.1426 0.2856 0.3805 0.4404 0.4719 0.5163 0.5662 0.5957 0.6438 0.6626 0.6436 0.5588 0.5571 0.4982 0.4722 0.3448 0.3039 0.2320 0.2233 0.1103	2261	0.6792
none	real	descending	None	1000	LinearFINALRANK.rnk	na_as_pre_ranked	gene_sets.gmt#GO_NEGATIVE_REGULATION_OF_FIBROBLAST_PROLIFERATION	0.6264	1.7095	0.0074	0.0854	1	0.3328 -0.3396 -0.2420 -0.3352 -0.4057 -0.2851 0.4324 0.2099 0.3807 -0.2383 -0.2852 -0.4773 0.3437 0.2486 -0.4839 0.3254 0.3265 -0.3042 -0.3655 -0.3497 -0.3887 -0.4791 0.6152 0.3242 0.4393 -0.3547 -0.4003 -0.3220 0.4716 -0.2166 -0.4092 -0.2235 0.3240 0.5106 -0.3306 -0.2883 0.3891 0.3110 0.2480 0.3094 0.3424 0.3443 -0.2561 0.3352 0.3127 -0.3585 0.4039 0.3071 -0.4413 0.3421 0.3701 -0.3038 -0.3558 -…	22 109 781 922 1208 1484 2050 2911 3475 3954 4437 4442 4753 4801 4884 5148 5214 6153 6196 7614 9433 9539 13554	0.2708 0.4529 0.4870 0.5500 0.5913 0.6249 0.6264 0.5953 0.5783 0.5629 0.5432 0.5560 0.5456 0.5529 0.5572 0.5477 0.5512 0.4901 0.4898 0.3971 0.2867 0.2933 0.0793	2050	0.747
none	real	descending	None	1000	LinearFINALRANK.rnk	na_as_pre_ranked	gene_sets.gmt#GO_VITAMIN_METABOLIC_PROCESS	0.4884	1.708	0.0017	0.086	1	-0.2466 0.2569 0.2161 -0.2742 0.2660 -0.3353 -0.2067 0.3258 0.2601 0.3938 0.3009 0.2145 0.2744 -0.2487 -0.2507 -0.2982 -0.2411 0.2844 0.2853 -0.2137 0.2474 -0.2394 0.3099 0.2523 0.2172 0.2964 -0.3371 0.2404 0.3699 0.2657 -0.2248 0.2997 0.3065 -0.3556 -0.2669 0.3023 -0.2982 -0.2298 -0.2400 -0.2241 -0.3838 0.2125 0.2182 -0.2856 0.2566 -0.2269 0.2511 -0.3416 -0.2818 -0.1883 0.3145 -0.2599 0.2315 0.3…	29 52 63 116 357 378 517 592 665 679 969 1137 1141 1489 1605 1699 1843 1856 2165 2741 2870 3089 3163 3220 3531 3790 3917 4052 4163 4340 4613 4693 4789 4866 5190 5327 5376 5426 5471 5483 5857 6018 6325 6569 6604 6941 7044 7218 7244 7344 7609 7631 7778 7981 8267 8596 8620 8843 8867 8947 9174 9263 9405 9409 9698 9936 10126 10366 10470 10800 10962 11178 11538 11730 11762 11860 11916 12076 12164 12203…	0.0806 0.1512 0.2197 0.2755 0.2970 0.3325 0.3553 0.3800 0.4027 0.4293 0.4320 0.4408 0.4608 0.4538 0.4618 0.4706 0.4751 0.4884 0.4794 0.4496 0.4498 0.4430 0.4459 0.4498 0.4352 0.4235 0.4204 0.4165 0.4138 0.4062 0.3914 0.3896 0.3865 0.3845 0.3650 0.3580 0.3570 0.3558 0.3548 0.3561 0.3320 0.3222 0.3019 0.2856 0.2835 0.2608 0.2541 0.2429 0.2418 0.2358 0.2189 0.2187 0.2102 0.1981 0.1809 0.1612 0.1625 …	1856	0.8268
none	real	descending	None	1000	LinearFINALRANK.rnk	na_as_pre_ranked	gene_sets.gmt#GO_CYTOKINE_METABOLIC_PROCESS	0.5239	1.707	0.0017	0.0861	1	-0.2709 -0.3726 -0.2728 -0.2808 -0.2431 0.3441 0.3635 0.2962 0.2335 0.3761 -0.3483 0.4748 0.3778 0.3132 0.1963 0.1907 0.2224 -0.2867 0.2632 -0.1999 -0.3447 -0.3021 0.3680 0.3450 0.2408 -0.2790 -0.2526 0.2535 0.3374 0.2969 -0.3331 -0.2764 0.2225 0.2748 -0.2639 0.2348 -0.2629 0.3163 0.3609 0.3367 0.3312 0.2985 0.2461 -0.2664 -0.2919 0.2994 0.2861 0.4451 -0.2384 -0.2649 -0.2971 -0.2350 0.3183 -0.236…	49 74 84 139 303 314 525 583 604 892 980 1105 1145 1208 1480 1710 1834 2000 2154 2243 2297 2490 2704 2732 3245 3972 4034 4115 4171 4415 4428 4505 5378 5423 5492 6033 6459 6829 7379 7525 7617 7760 7846 8356 8620 9397 9417 9594 9812 10036 10307 11967 12055 12223 12244 12478 12597 12638 13953 13966 14082 14274	0.0748 0.1442 0.2120 0.2684 0.3012 0.3437 0.3636 0.3918 0.4218 0.4276 0.4456 0.4592 0.4780 0.4945 0.4940 0.4945 0.5014 0.5041 0.5067 0.5132 0.5218 0.5199 0.5156 0.5239 0.4971 0.4533 0.4548 0.4547 0.4562 0.4441 0.4478 0.4469 0.3898 0.3891 0.3866 0.3509 0.3224 0.2973 0.2607 0.2519 0.2470 0.2388 0.2347 0.2025 0.1876 0.1391 0.1423 0.1351 0.1256 0.1161 0.1040 0.0020 0.0076 0.0084 0.0193 0.0166 0.0224 …	2732	0.5549
none	real	descending	None	1000	LinearFINALRANK.rnk	na_as_pre_ranked	gene_sets.gmt#GO_POSITIVE_REGULATION_OF_CELLULAR_RESPONSE_TO_TRANSFORMING_GROWTH_FACTOR_BETA_STIMULUS	0.6179	1.7064	0.0056	0.086	1	0.3038 -0.3479 -0.3605 0.2934 0.3258 0.2924 0.2747 0.3138 -0.3397 -0.3274 0.2308 -0.3381 0.3078 0.2647 -0.5398 -0.4001 -0.2731 -0.2767 -0.4233 0.2547 -0.4641 -0.4926 -0.3706 -0.3702 -0.4175 -0.2537 0.3943 0.5255 0.2588 0.4807 0.3330 -0.3090 -0.4084 -0.3399 0.4408 -0.4413 -0.3626 0.3184 -0.4170 -0.3836 0.3042 -0.3932 -0.2425 -0.3630 -0.4407 -0.3228 0.4142 0.2105 0.3671 0.5282 0.3326 -0.2944 -0.294…	7 485 524 984 1165 1951 2349 2411 3972 4106 5186 5597 5892 6228 7028 7750 8266 9334 9482 9948 10394 10761 11455 12255	0.3205 0.3946 0.4955 0.5364 0.5883 0.5781 0.5871 0.6179 0.5293 0.5366 0.4715 0.4494 0.4336 0.4133 0.3599 0.3154 0.2875 0.2280 0.2319 0.2170 0.2062 0.2039 0.1851 0.1677	2411	0.6349
none	real	descending	None	1000	LinearFINALRANK.rnk	na_as_pre_ranked	gene_sets.gmt#GO_OSSIFICATION	0.4268	1.7063	0	0.0853	1	0.2462 0.2517 0.2258 0.2251 -0.2222 0.2496 0.2489 0.3101 0.3060 0.2529 0.2173 -0.3257 0.2169 -0.1933 -0.2932 -0.2560 -0.2534 0.1999 -0.2619 0.3059 0.2613 -0.2059 0.2948 0.2479 0.2530 0.2217 0.2321 -0.2154 0.2567 0.2724 -0.2142 -0.2507 0.2298 0.3056 0.2660 0.2509 0.2295 -0.2070 0.2637 -0.1999 -0.2254 0.2717 -0.2494 0.2367 0.2171 0.2567 0.2033 0.2342 0.1893 0.2375 0.2175 0.2113 0.2735 0.2450 -0.288…	3 9 26 68 71 85 123 144 177 228 234 238 240 298 299 344 345 358 397 426 437 493 504 513 514 561 585 656 695 730 737 776 777 858 870 898 980 1037 1059 1093 1126 1134 1137 1160 1181 1185 1214 1219 1246 1264 1268 1309 1343 1378 1452 1481 1540 1557 1571 1631 1638 1706 1715 1779 1806 1842 1979 2004 2037 2051 2093 2152 2184 2185 2203 2308 2312 2428 2505 2604 2666 2732 2771 2813 2818 2822 2890 2986 3008…	0.0288 0.0537 0.0743 0.0890 0.1062 0.1217 0.1342 0.1472 0.1581 0.1668 0.1785 0.1902 0.2020 0.2087 0.2194 0.2263 0.2362 0.2451 0.2518 0.2589 0.2672 0.2719 0.2795 0.2873 0.2957 0.3005 0.3066 0.3090 0.3133 0.3178 0.3242 0.3281 0.3347 0.3354 0.3409 0.3451 0.3453 0.3470 0.3510 0.3541 0.3572 0.3620 0.3670 0.3707 0.3744 0.3793 0.3823 0.3870 0.3901 0.3938 0.3985 0.4005 0.4029 0.4051 0.4045 0.4069 0.4070 …	2203	0.6968
none	real	descending	None	1000	LinearFINALRANK.rnk	na_as_pre_ranked	gene_sets.gmt#GO_DIGESTIVE_TRACT_MORPHOGENESIS	0.5704	1.7059	0.0051	0.085	1	-0.3686 0.2535 -0.2800 0.3167 0.2614 -0.3495 -0.2935 0.4100 0.3684 0.2491 0.4438 -0.3186 0.3448 -0.3869 0.4273 0.4457 0.3543 0.3383 0.3426 -0.4456 -0.2852 0.3609 0.3417 0.2608 0.3045 -0.2959 -0.2705 -0.3356 0.5030 -0.4274 0.3119 -0.2441 -0.1919 0.4089 -0.4059 -0.1785 -0.3036 0.3391 0.2903 0.4998 -0.2664 0.2750 0.3202 -0.3078 0.2681 -0.3418 0.2165 -0.3535 0.2289 -0.4651 -0.3655 0.3537 -0.3002 -0.3…	35 48 85 228 234 240 514 775 776 980 1070 1643 2140 2824 3609 4523 4847 5134 5214 5846 7236 7602 7951 8229 8363 9181 9833 10732 10839 10850 12675 12825 12912 14325 14640 14685	0.1035 0.2005 0.2827 0.3357 0.3972 0.4578 0.4820 0.4983 0.5322 0.5482 0.5704 0.5520 0.5345 0.5002 0.4553 0.3984 0.3807 0.3648 0.3628 0.3217 0.2279 0.2046 0.1832 0.1672 0.1613 0.1107 0.0730 0.0211 0.0234 0.0322 -0.0743 -0.0658 -0.0525 -0.1077 -0.0685 0.0024	1070	1.244
none	real	descending	None	1000	LinearFINALRANK.rnk	na_as_pre_ranked	gene_sets.gmt#GO_POSITIVE_REGULATION_OF_CELL_ADHESION	0.4261	1.7056	0	0.0846	1	-0.2615 0.2049 0.3528 0.2926 0.2426 0.2268 0.3011 0.2549 0.2406 -0.2220 0.2430 -0.2376 0.3145 -0.2323 0.2648 0.1925 0.2968 0.2129 0.2213 0.2016 -0.2013 -0.2601 0.2911 -0.2691 0.2353 0.2399 -0.2428 0.1929 -0.2161 0.2239 0.2798 0.2984 0.2561 0.2397 -0.2462 0.2639 0.1976 0.2306 0.2352 -0.2173 0.2312 0.2179 0.2391 0.2169 -0.2090 -0.2333 0.1978 -0.1836 0.2180 0.2519 0.2762 -0.2257 0.2230 0.2456 -0.207…	8 35 54 66 143 157 171 232 236 240 289 304 363 381 404 432 478 583 594 613 620 688 773 776 865 961 978 980 984 1015 1019 1022 1067 1092 1105 1160 1181 1221 1270 1299 1312 1313 1323 1343 1378 1389 1426 1455 1463 1480 1490 1514 1534 1540 1576 1595 1638 1646 1648 1661 1687 1689 1782 1854 1866 1875 1924 1951 2031 2093 2101 2140 2184 2185 2206 2243 2275 2298 2324 2326 2334 2366 2379 2381 2442 2480 250…	0.0278 0.0487 0.0678 0.0864 0.0971 0.1115 0.1253 0.1344 0.1474 0.1603 0.1689 0.1797 0.1864 0.1956 0.2043 0.2124 0.2187 0.2201 0.2279 0.2349 0.2427 0.2458 0.2473 0.2544 0.2552 0.2550 0.2603 0.2666 0.2728 0.2770 0.2830 0.2891 0.2921 0.2964 0.3014 0.3034 0.3076 0.3104 0.3124 0.3158 0.3202 0.3254 0.3300 0.3339 0.3366 0.3409 0.3433 0.3462 0.3506 0.3542 0.3584 0.3615 0.3648 0.3691 0.3712 0.3745 0.3760 …	2508	0.6072
none	real	descending	None	1000	LinearFINALRANK.rnk	na_as_pre_ranked	gene_sets.gmt#GO_DETOXIFICATION	0.4941	1.7046	0.0017	0.0847	1	-0.2161 -0.2891 0.2510 0.3057 -0.3066 0.2631 -0.2327 -0.2971 -0.2690 0.2500 0.1956 0.3874 -0.2565 0.2515 0.4489 0.2734 -0.2452 -0.2129 0.3159 0.1923 0.3083 0.2971 0.2894 0.3115 -0.2875 0.2872 -0.2393 -0.2642 -0.2181 0.2855 -0.2594 -0.2220 0.2893 0.3563 -0.2505 0.2568 0.3570 0.2093 -0.2946 0.2949 -0.2701 0.2882 -0.2750 -0.3339 0.2176 0.3659 0.2185 0.3507 0.1833 -0.4092 0.3342 0.2759 0.3211 -0.2293…	40 43 75 76 218 342 382 482 540 546 575 579 581 594 740 781 922 969 1151 1322 1466 1517 1543 1593 1690 1696 1699 1744 2071 2168 2211 2716 2893 3150 3540 3797 3974 4601 4754 4859 5435 5701 5766 5850 6325 6975 7514 7644 7783 7981 8023 8666 8679 8908 9434 9967 10165 10247 10578 10644 10890 10906 11136 11308 11575 11679 11739 11783 11946 11988 12164 12273 12717 13090 13153 13362 13374 13532 13591 138…	0.0501 0.1022 0.1457 0.1912 0.2146 0.2329 0.2556 0.2717 0.2896 0.3109 0.3299 0.3506 0.3713 0.3910 0.3992 0.4141 0.4205 0.4329 0.4344 0.4354 0.4373 0.4453 0.4548 0.4624 0.4664 0.4765 0.4869 0.4941 0.4806 0.4823 0.4876 0.4598 0.4539 0.4419 0.4199 0.4064 0.3981 0.3580 0.3500 0.3451 0.3073 0.2903 0.2870 0.2823 0.2503 0.2061 0.1701 0.1621 0.1537 0.1415 0.1399 0.0981 0.0992 0.0859 0.0530 0.0203 0.0107 …	1744	0.8678
none	real	descending	None	1000	LinearFINALRANK.rnk	na_as_pre_ranked	gene_sets.gmt#GO_RESPONSE_TO_EXTRACELLULAR_STIMULUS	0.4098	1.7026	0	0.0858	1	0.2673 -0.2314 0.2576 0.2475 0.2359 0.2329 0.2591 -0.2077 -0.2086 -0.2179 0.2167 -0.2423 -0.2177 0.2985 0.2309 -0.2475 0.2775 0.2189 0.2799 0.2630 0.2769 -0.2033 0.2123 0.2593 0.2445 0.3328 0.2203 0.2719 0.2268 0.2457 -0.2505 -0.2011 -0.2526 0.3097 0.2142 0.2035 -0.2213 0.2127 -0.2535 -0.2517 0.2580 0.2586 -0.2034 0.2479 0.2335 0.2191 -0.2264 0.2199 -0.2350 -0.2284 0.2716 0.2461 0.2034 0.2162 0.1…	9 26 28 58 64 73 75 93 94 101 112 119 139 141 151 155 185 188 199 208 232 234 240 304 337 371 381 408 492 497 514 517 523 524 525 535 575 584 603 609 620 634 654 659 674 688 737 751 755 783 831 922 954 978 1038 1041 1059 1077 1094 1113 1122 1181 1240 1338 1339 1362 1389 1456 1557 1560 1593 1626 1654 1663 1726 1745 1756 1783 1806 1854 1868 1874 2000 2028 2043 2093 2101 2108 2178 2194 2205 2208 221…	0.0177 0.0324 0.0480 0.0591 0.0716 0.0836 0.0959 0.1064 0.1181 0.1292 0.1397 0.1503 0.1595 0.1699 0.1794 0.1893 0.1966 0.2058 0.2143 0.2228 0.2300 0.2386 0.2469 0.2502 0.2552 0.2599 0.2662 0.2710 0.2714 0.2772 0.2822 0.2881 0.2937 0.2998 0.3057 0.3111 0.3140 0.3191 0.3234 0.3285 0.3332 0.3376 0.3415 0.3465 0.3507 0.3549 0.3564 0.3604 0.3650 0.3679 0.3692 0.3673 0.3694 0.3719 0.3719 0.3758 0.3786 …	2304	0.666
none	real	descending	None	1000	LinearFINALRANK.rnk	na_as_pre_ranked	gene_sets.gmt#GO_SKELETAL_MUSCLE_ORGAN_DEVELOPMENT	0.4847	1.7021	0	0.0855	1	0.2965 0.3527 0.2403 0.2016 0.3738 0.2062 -0.2939 0.2310 0.2740 -0.2087 -0.3186 -0.2516 -0.2190 -0.2457 0.2901 0.3060 -0.3064 0.2481 -0.2961 -0.3183 -0.2691 0.2827 -0.2666 -0.2421 -0.2378 0.2217 -0.2982 0.2588 -0.2172 0.2097 0.3088 0.3603 0.2543 0.1662 -0.2831 0.4101 0.2391 0.2951 0.3760 -0.3063 0.2311 0.3325 -0.2039 -0.2947 0.3000 -0.2510 0.2663 0.2749 0.2460 0.3091 0.3298 -0.3818 0.3192 0.3222 …	2 22 41 49 101 123 191 208 258 514 855 1102 1312 1472 1654 1715 1781 2093 2158 2205 2261 2327 2819 2885 3008 3021 3080 3371 3448 3475 3486 3609 3758 3921 4070 4103 4360 4442 4501 4740 4754 4904 4976 4977 4986 5086 5134 5150 5413 5420 5466 5497 5533 5717 5812 5865 5883 5956 6153 6228 6267 6498 6572 6775 6943 7086 7236 7445 7726 7872 8421 8844 9528 9651 9698 9813 10074 10086 10677 10710 10742 11294…	0.0916 0.1573 0.2144 0.2702 0.3139 0.3574 0.3908 0.4272 0.4583 0.4657 0.4611 0.4602 0.4601 0.4622 0.4617 0.4692 0.4760 0.4643 0.4693 0.4753 0.4805 0.4847 0.4582 0.4606 0.4587 0.4643 0.4666 0.4523 0.4524 0.4559 0.4605 0.4571 0.4516 0.4447 0.4386 0.4403 0.4262 0.4239 0.4230 0.4094 0.4111 0.4034 0.4009 0.4032 0.4049 0.4003 0.3992 0.4002 0.3840 0.3852 0.3838 0.3832 0.3823 0.3710 0.3657 0.3632 0.3631 …	2327	0.6589
none	real	descending	None	1000	LinearFINALRANK.rnk	na_as_pre_ranked	gene_sets.gmt#REACTOME_NEUTROPHIL_DEGRANULATION	0.4124	1.702	0	0.0848	1	-0.2409 0.2434 0.2585 0.2313 0.2499 -0.2270 0.2592 0.1971 -0.2442 -0.2302 0.2448 0.2064 0.1980 0.1829 -0.2495 0.2208 0.2688 -0.2200 0.2304 0.3270 0.2805 0.2146 0.2230 0.2040 -0.1974 0.2416 0.2632 0.2193 0.1968 0.2349 0.2757 0.2665 0.2294 0.1989 0.3092 0.2315 0.2359 0.2346 0.2103 0.2871 0.1968 0.2660 -0.2149 -0.2323 0.2540 -0.2258 0.1974 0.2160 -0.2376 -0.2275 0.2307 0.2690 -0.2081 -0.2058 -0.2544…	11 58 165 168 171 218 223 237 239 277 335 350 357 359 393 409 425 427 440 441 459 478 494 525 542 568 594 610 645 654 661 675 689 740 769 774 778 803 804 823 860 862 879 890 892 922 933 982 1031 1067 1095 1113 1123 1126 1131 1165 1182 1215 1224 1307 1310 1341 1352 1371 1400 1415 1506 1513 1514 1518 1520 1573 1588 1600 1631 1752 1782 1785 1868 1879 1888 1889 1931 1945 2029 2167 2178 2186 2246 2260…	0.0218 0.0351 0.0401 0.0522 0.0642 0.0722 0.0830 0.0929 0.1036 0.1112 0.1163 0.1244 0.1328 0.1416 0.1479 0.1551 0.1623 0.1704 0.1777 0.1858 0.1926 0.1992 0.2058 0.2112 0.2175 0.2229 0.2281 0.2339 0.2381 0.2442 0.2503 0.2558 0.2613 0.2639 0.2680 0.2737 0.2795 0.2837 0.2896 0.2942 0.2973 0.3029 0.3074 0.3122 0.3177 0.3211 0.3258 0.3277 0.3295 0.3320 0.3350 0.3387 0.3428 0.3475 0.3520 0.3543 0.3578 …	2745	0.5523
none	real	descending	None	1000	LinearFINALRANK.rnk	na_as_pre_ranked	gene_sets.gmt#GO_ENDOPLASMIC_RETICULUM_TO_CYTOSOL_TRANSPORT	0.63	1.7017	0.0077	0.0838	1	-0.3455 -0.2134 -0.3066 0.3685 0.4115 -0.2484 0.3822 -0.2453 0.4755 -0.3732 -0.2824 0.4112 -0.3953 0.4490 0.5253 0.3387 -0.3232 -0.3706 -0.4312 -0.2383 0.2551 0.5801 -0.2433 0.2995 -0.3796 -0.3082 0.2463 0.2989 -0.2559 0.4854 -0.3734 0.2419 -0.4659 0.5332 -0.3161 0.2720 -0.3372 -0.2880 -0.4438 -0.2426 -0.3343 0.2205 -0.3778 -0.4265 0.3954 -0.4661 0.6044 0.2395 0.2921 -0.3651 -0.2619 -0.5697 -0.46…	256 275 335 399 1526 1880 1931 2972 3170 3684 4392 5004 5519 6198 6423 6443 6501 6753 6829 8350 9168 9329 10784 12806	0.1471 0.3057 0.4447 0.5726 0.5562 0.5835 0.6300 0.5906 0.6061 0.5939 0.5615 0.5308 0.5030 0.4598 0.4463 0.4467 0.4442 0.4274 0.4225 0.3278 0.2859 0.2898 0.2167 0.1302	1931	0.7954
none	real	descending	None	1000	LinearFINALRANK.rnk	na_as_pre_ranked	gene_sets.gmt#GO_OSTEOCLAST_DIFFERENTIATION	0.5139	1.7017	0	0.0844	1	-0.3605 0.3866 0.3591 0.2508 0.3642 0.2043 0.4069 -0.2022 0.2683 0.2538 -0.2528 0.3777 -0.2580 0.2457 0.2501 -0.2943 0.2756 0.2846 0.2526 0.2729 -0.2521 -0.3011 0.3226 0.2917 0.2520 -0.2729 0.2094 0.3666 0.3382 0.3304 -0.2414 0.2884 0.3150 0.3522 0.3343 -0.2535 -0.3581 -0.2819 0.2199 -0.2579 -0.2801 0.2651 -0.2776 0.4505 0.3580 0.3212 0.3214 -0.2856 -0.2627 -0.3121 0.2670 0.4131 0.2739 -0.3275 -0…	26 74 177 208 297 299 345 393 549 610 758 892 901 909 1031 1093 1126 1185 1540 1710 2093 2166 2664 2732 3475 3738 3992 3998 4064 4331 4386 4893 5214 5420 5583 5969 6156 6535 6808 7131 7546 7559 7613 7758 7868 8101 8348 8713 8914 9071 9460 9527 9851 10400 10403 11031 11752 12022 12244 12470 13092 13352 13506 14117 14137 14325 14494 14652	0.0753 0.1331 0.1729 0.2154 0.2473 0.2851 0.3174 0.3476 0.3657 0.3883 0.4019 0.4145 0.4356 0.4566 0.4682 0.4832 0.4998 0.5139 0.5046 0.5070 0.4924 0.4986 0.4736 0.4777 0.4334 0.4211 0.4087 0.4133 0.4136 0.3995 0.3998 0.3682 0.3487 0.3366 0.3273 0.3021 0.2902 0.2647 0.2462 0.2246 0.1973 0.1975 0.1950 0.1865 0.1805 0.1665 0.1519 0.1297 0.1191 0.1118 0.0892 0.0887 0.0713 0.0394 0.0448 0.0091 -0.0312…	1185	1.1523
none	real	descending	None	1000	LinearFINALRANK.rnk	na_as_pre_ranked	gene_sets.gmt#GO_POSITIVE_REGULATION_OF_RESPONSE_TO_ENDOPLASMIC_RETICULUM_STRESS	0.5967	1.7013	0.0038	0.0827	1	-0.2117 0.4822 0.2942 -0.3620 0.3855 0.3417 -0.2471 -0.4195 0.4391 -0.3291 -0.2885 0.3514 -0.3584 0.3566 0.2681 -0.2188 0.5909 -0.2352 0.4755 -0.4056 0.1828 -0.3840 0.3718 -0.3231 -0.2632 -0.3177 0.4158 -0.3103 0.3821 -0.2187 0.4179 0.5750 -0.3011 0.2970 -0.3907 -0.2739 -0.4210 0.4017 0.2969 0.3141 0.2281 0.2288 0.3133 0.4442 0.2490 -0.3994 -0.3180 -0.3665 0.5470 0.3743 0.4503 -0.3200 0.2188 0.34…	35 256 304 312 399 1593 2394 3154 3248 3573 4461 4727 4753 4905 5130 5351 6081 6747 6907 8077 8350 8352 9012 9047 9681 9851 10102 11193 11864 12086 13554	0.2030 0.3034 0.4060 0.5098 0.5967 0.5566 0.5303 0.4990 0.5122 0.5069 0.4572 0.4481 0.4553 0.4531 0.4449 0.4358 0.3887 0.3436 0.3332 0.2586 0.2462 0.2523 0.2163 0.2231 0.1920 0.1934 0.1905 0.1370 0.1174 0.1305 0.0794	399	2.1077
none	real	descending	None	1000	LinearFINALRANK.rnk	na_as_pre_ranked	gene_sets.gmt#GO_REGULATION_OF_FATTY_ACID_METABOLIC_PROCESS	0.5751	1.7013	0.0054	0.0833	1	-0.3751 -0.4122 0.3803 0.2776 -0.2584 -0.3191 -0.3246 -0.3526 0.3697 -0.3572 0.2507 -0.3126 0.2429 -0.3721 -0.4411 0.3194 0.4100 -0.4822 -0.2901 0.2432 0.4268 0.3044 0.2247 -0.4365 0.3294 0.2463 0.3118 0.4065 0.2686 0.3000 0.2127 -0.2642 0.3062 0.3605 0.4245 0.3556 0.4245 -0.3672 0.2694 0.4012 0.2822 -0.2676 0.3628 -0.2184 0.3498 -0.2389 0.3482 -0.4969 -0.3078 -0.3520 0.3697 0.2764 -0.2849 0.2772…	143 185 337 605 639 663 720 783 1560 2551 2618 2893 2911 3018 3063 3220 3319 4160 4474 4792 5843 6332 6783 7042 7188 7336 7338 7543 8057 9527 9687 11776 12941 13103 13966	0.1117 0.2175 0.2918 0.3374 0.3969 0.4557 0.5096 0.5608 0.5431 0.4979 0.5152 0.5159 0.5338 0.5448 0.5597 0.5658 0.5751 0.5285 0.5161 0.5018 0.4334 0.4015 0.3709 0.3540 0.3453 0.3369 0.3385 0.3270 0.2961 0.2057 0.2050 0.0842 0.0366 0.0595 0.0513	3319	0.429
none	real	descending	None	1000	LinearFINALRANK.rnk	na_as_pre_ranked	gene_sets.gmt#REACTOME_PI3K_AKT_SIGNALING_IN_CANCER	0.4999	1.7006	0	0.0827	1	-0.2719 0.4488 0.3067 -0.3169 -0.2324 0.3033 -0.3162 -0.3295 0.2659 0.3290 -0.3177 -0.2266 -0.1918 -0.1965 -0.2722 0.2099 -0.3255 -0.1769 -0.2674 0.2919 0.3544 -0.2272 0.2633 -0.3584 0.3223 0.3010 0.3092 0.4240 -0.2478 0.2096 -0.2753 0.3489 0.2714 -0.2504 -0.3608 -0.2355 0.3212 0.3109 -0.2770 -0.2564 -0.2918 0.2813 0.2263 0.2432 0.2538 -0.3475 0.2392 0.2545 -0.2169 0.2660 0.3479 -0.2927 0.2658 0.…	17 64 70 85 145 169 234 334 715 928 971 1090 1219 1269 1480 1490 1611 1661 1680 1721 1854 2022 2239 2519 2673 2772 2824 2857 2992 3063 3152 3185 3286 3909 4401 5023 5679 5843 5855 5875 5964 6066 6152 6322 6389 6919 7042 7160 7559 7578 8432 8574 8624 9087 9527 9851 9894 10276 10521 10529 10626 10839 11111 11194 11538 12095 12449 12757 12957 13103 13544 13725 14043 14137 14192 14230	0.0768 0.1328 0.1904 0.2445 0.2885 0.3320 0.3679 0.3949 0.3919 0.3974 0.4139 0.4240 0.4319 0.4448 0.4450 0.4588 0.4643 0.4743 0.4862 0.4965 0.4997 0.4995 0.4948 0.4847 0.4827 0.4841 0.4885 0.4940 0.4922 0.4945 0.4953 0.4999 0.4995 0.4618 0.4320 0.3921 0.3488 0.3389 0.3393 0.3392 0.3342 0.3282 0.3231 0.3121 0.3081 0.2721 0.2641 0.2565 0.2303 0.2300 0.1740 0.1667 0.1658 0.1373 0.1111 0.0934 0.0949 …	3185	0.456
none	real	descending	None	1000	LinearFINALRANK.rnk	na_as_pre_ranked	gene_sets.gmt#GO_CELLULAR_RESPONSE_TO_BIOTIC_STIMULUS	0.4522	1.6997	0.0016	0.0829	1	0.3084 0.1949 0.4114 0.3264 0.3546 -0.2449 0.3247 0.2880 -0.2545 0.2428 0.2383 0.2453 0.2828 -0.2605 0.2725 -0.2266 -0.2690 0.2850 0.2333 -0.2267 0.2087 0.2586 0.2372 0.1813 0.2483 -0.2250 0.2280 -0.2623 0.2524 0.2538 0.3408 0.3473 0.4022 -0.2134 0.2852 0.2969 0.2378 0.2866 -0.2158 -0.2527 0.2967 0.2761 0.2939 0.1899 -0.2131 0.2252 -0.2682 0.2643 0.2299 -0.2626 0.2509 0.2545 0.3181 0.2508 0.2758 …	6 97 139 185 304 314 381 432 486 559 583 594 620 654 659 688 773 840 879 909 913 922 980 1015 1067 1105 1126 1144 1313 1467 1480 1484 1492 1500 1517 1621 1648 1654 1736 1779 1868 1903 1924 1953 2025 2092 2093 2116 2189 2208 2243 2295 2298 2334 2511 2555 2559 2604 2732 2820 2823 2963 3049 3193 3238 3247 3321 3331 3573 3607 3636 3815 3954 4084 4286 4365 4379 4457 4475 4505 4522 4699 4765 4788 5045 …	0.0464 0.0692 0.0927 0.1130 0.1241 0.1424 0.1551 0.1680 0.1799 0.1894 0.2019 0.2152 0.2270 0.2379 0.2507 0.2615 0.2677 0.2746 0.2832 0.2922 0.3029 0.3132 0.3198 0.3278 0.3343 0.3414 0.3496 0.3579 0.3549 0.3524 0.3594 0.3671 0.3744 0.3817 0.3883 0.3886 0.3941 0.4010 0.4025 0.4064 0.4070 0.4111 0.4161 0.4205 0.4217 0.4230 0.4289 0.4332 0.4338 0.4382 0.4413 0.4432 0.4484 0.4513 0.4440 0.4459 0.4505 …	2604	0.589
none	real	descending	None	1000	LinearFINALRANK.rnk	na_as_pre_ranked	gene_sets.gmt#GO_XENOBIOTIC_METABOLIC_PROCESS	0.5119	1.6972	0.0017	0.0848	1	0.2182 0.3864 0.3405 0.3952 -0.2783 -0.3082 0.3872 0.3276 0.3392 -0.2847 0.2326 -0.2435 0.2633 0.3260 0.3378 0.2523 0.2778 0.4217 -0.2827 0.2781 0.3017 0.2929 0.3376 -0.2952 0.3260 0.2302 0.3145 0.2396 -0.3313 0.3834 -0.2389 -0.3020 0.2857 -0.2428 0.2635 0.3470 -0.4204 -0.2837 -0.2873 -0.2352 -0.2979 -0.2905 0.3156 -0.3232 0.2336 0.4232 0.2933 0.3748 -0.3985 0.4005 0.2652 -0.2356 0.2623 0.2863 -0…	40 154 387 414 440 463 505 573 581 684 698 740 864 882 922 969 990 1106 1856 2112 2710 2825 3067 3208 3408 3597 3882 4235 4517 4734 4822 5435 5602 5634 5766 6325 6340 6607 6913 7931 8786 8967 9048 9665 9698 9939 9967 10243 10544 10907 11649 11679 11934 12255 13177 13416 13877 13886 14402 14539 14703	0.0746 0.1213 0.1423 0.1762 0.2095 0.2422 0.2721 0.2983 0.3282 0.3488 0.3751 0.3988 0.4147 0.4375 0.4582 0.4778 0.4989 0.5119 0.4750 0.4702 0.4391 0.4405 0.4324 0.4306 0.4242 0.4178 0.4041 0.3849 0.3697 0.3585 0.3559 0.3163 0.3068 0.3064 0.2990 0.2616 0.2612 0.2433 0.2227 0.1551 0.0999 0.0911 0.0892 0.0518 0.0544 0.0433 0.0467 0.0337 0.0198 0.0025 -0.0386 -0.0309 -0.0378 -0.0480 -0.0946 -0.0930 -…	1106	1.2065
none	real	descending	None	1000	LinearFINALRANK.rnk	na_as_pre_ranked	gene_sets.gmt#GO_NAD_BIOSYNTHETIC_PROCESS	0.635	1.6934	0.0037	0.0876	1	0.4509 0.6175 -0.3762 -0.3364 0.4447 -0.3392 0.4122 -0.2947 0.4277 0.1819 -0.3732 -0.3114 -0.3721 -0.1607 0.4241 -0.2748 0.5024 0.2964 -0.3910 -0.4449 0.3881 -0.3147 -0.3031 0.5651 -0.3782 0.4630 -0.3506 0.6837 0.2632 0.2109 -0.5932 -0.3792 -0.4371 -0.3818 -0.2679 -0.1822 0.4135 -0.3850 -0.3523 0.3044 -0.2365 0.5994 0.3094 0.4847 -0.3906 -0.2948 -0.2846 0.4576 0.4995 -0.2890 0.5401 0.1944 0.3021 …	419 458 627 1021 1191 1195 1514 1677 1776 2028 2440 2441 2749 4736 4883 9433 9556 9730 11010 12607 12717	0.0876 0.1971 0.2803 0.3257 0.3788 0.4430 0.4757 0.5152 0.5567 0.5821 0.5895 0.6248 0.6350 0.5113 0.5119 0.2163 0.2227 0.2266 0.1647 0.0990 0.1363	2749	0.5511
none	real	descending	None	1000	LinearFINALRANK.rnk	na_as_pre_ranked	gene_sets.gmt#GO_CELLULAR_RESPONSE_TO_CADMIUM_ION	0.608	1.6928	0.009	0.0876	1	0.4026 -0.2464 -0.3226 -0.3861 0.3793 0.3620 0.3176 0.4649 -0.2826 -0.2630 -0.2426 -0.4002 -0.3789 -0.2924 0.4150 0.1603 -0.3024 0.3911 0.5226 0.4953 -0.4909 -0.2627 0.2374 -0.3038 0.3132 0.2553 -0.4520 -0.2708 0.2435 0.4619 0.3996 -0.3497 0.3348 -0.4088 -0.3084 -0.2111 0.2607 -0.4314 0.4041 -0.3127 -0.2768 0.3233 0.4812 -0.4018 -0.3121 -0.2662 0.3081 0.3752 0.3098 -0.3091 0.2482 -0.3836 -0.4420 …	208 234 382 525 540 546 1113 1466 1690 1696 2000 2071 2562 3540 4141 4595 4765 6044 6629 7778 9569 10251 10344 10890 12506 13103 14043	0.0993 0.2064 0.2821 0.3471 0.4198 0.4927 0.5022 0.5178 0.5382 0.5733 0.5832 0.6080 0.5984 0.5474 0.5181 0.4962 0.4927 0.4082 0.3690 0.2942 0.1828 0.1499 0.1575 0.1374 0.0568 0.0524 0.0461	2071	0.7393
none	real	descending	None	1000	LinearFINALRANK.rnk	na_as_pre_ranked	gene_sets.gmt#REACTOME_ROLE_OF_LAT2_NTAL_LAB_ON_CALCIUM_MOBILIZATION	0.6926	1.6902	0.0112	0.0893	1	-0.4015 0.3044 -0.5365 -0.2965 0.4315 0.3262 -0.4668 0.3954 -0.3517 -0.2997 -0.2222 0.6267 -0.2271 -0.2915 0.2476 0.1956 0.3740 0.4565 0.3926 0.2932 -0.2916 0.2259 0.4170 0.5137 -0.5565 -0.2767 -0.3549 -0.4030 -0.6856 -0.2449 -0.2621 -0.2990 -0.2051 0.2946 0.3844 -0.5503 -0.3790 -0.4263 0.6557 0.5345 0.3949 0.2926 0.4310 -0.2868 0.4329 0.6002 0.2260 -0.4402 0.5119 0.2936 0.3031 0.5855 -0.3066 0.4…	688 1031 1105 1404 1490 1854 2625 3152 5964 5998 6808 7045 8574 9087 9851	0.1348 0.2562 0.3891 0.4856 0.5914 0.6612 0.6755 0.6926 0.5094 0.5147 0.4598 0.4459 0.3602 0.3495 0.3311	3152	0.4628
none	real	descending	None	1000	LinearFINALRANK.rnk	na_as_pre_ranked	gene_sets.gmt#GO_CELLULAR_HORMONE_METABOLIC_PROCESS	0.512	1.689	0.0018	0.0898	1	0.3984 -0.3280 0.3583 0.2754 0.3283 0.2632 0.2482 0.2745 -0.2491 0.3737 -0.2384 0.2298 -0.3526 0.3535 0.3426 0.3221 0.2421 -0.2529 -0.3747 0.3643 -0.2289 -0.3302 -0.2992 -0.3402 -0.2422 -0.2989 -0.2650 0.4266 0.2828 -0.3985 -0.2861 -0.2215 -0.3408 0.2797 0.2454 -0.2633 -0.2215 -0.2743 0.3124 -0.2519 -0.2886 0.4531 -0.2345 -0.3792 0.3209 0.3711 -0.2451 0.2930 0.3862 -0.2859 -0.2789 0.3532 -0.3207 …	49 185 298 475 490 584 684 720 794 898 914 1122 1181 1220 1454 1722 1954 2152 2194 2439 2914 3227 3331 3950 4420 4605 4771 4822 5788 6152 6438 6863 6966 7250 7525 7646 7778 8023 8183 8912 9327 9939 10138 10228 10243 10340 10619 10839 10906 10986 11250 11731 11949 12076 12216 12774 12834 13480 13557 13606	0.0903 0.1449 0.1902 0.2209 0.2621 0.2943 0.3225 0.3540 0.3815 0.4047 0.4335 0.4456 0.4669 0.4890 0.4949 0.4959 0.4973 0.4995 0.5120 0.5091 0.4880 0.4765 0.4788 0.4436 0.4171 0.4094 0.4025 0.4033 0.3394 0.3157 0.2969 0.2681 0.2614 0.2429 0.2256 0.2190 0.2119 0.1976 0.1894 0.1440 0.1209 0.0859 0.0795 0.0808 0.0871 0.0882 0.0778 0.0720 0.0769 0.0812 0.0738 0.0534 0.0520 0.0573 0.0623 0.0420 0.0560 …	2194	0.6985
none	real	descending	None	1000	LinearFINALRANK.rnk	na_as_pre_ranked	gene_sets.gmt#GO_CELLULAR_RESPONSE_TO_STARVATION	0.4624	1.6879	0	0.09	1	0.2628 0.3040 -0.2271 0.2653 0.2789 0.2586 0.2302 0.2678 0.2507 0.3369 0.3656 -0.3303 0.3381 0.2019 0.2433 -0.2434 0.2080 0.3546 0.3013 0.2377 -0.2416 0.3209 0.2563 -0.1898 0.3469 0.2710 0.2384 0.2397 0.2248 -0.2444 0.1826 0.3660 0.2619 -0.3107 -0.2652 0.2579 -0.2573 -0.3076 0.2404 -0.2320 0.2597 -0.2456 0.3421 -0.2436 0.2929 -0.2432 0.2741 0.2240 -0.2539 0.2577 0.2398 -0.3429 -0.2209 -0.2640 -0.…	26 64 75 93 94 101 112 119 155 304 492 514 584 609 634 751 755 831 954 1038 1077 1181 1593 1663 1745 1756 2194 2205 2208 2211 2355 2604 2618 2664 2716 2823 2949 3021 3179 3243 3385 3817 3870 3886 3954 4171 4343 4435 4591 4905 4947 5009 5164 5214 5320 5474 5854 6009 6013 6151 6332 6405 6458 6505 6557 6629 6655 6747 6749 6885 7035 7164 7222 7281 7396 7479 7501 7778 8224 8238 8278 8509 8624 8705 874…	0.0471 0.0843 0.1220 0.1572 0.1934 0.2286 0.2626 0.2965 0.3254 0.3391 0.3454 0.3627 0.3754 0.3907 0.4056 0.4127 0.4276 0.4367 0.4415 0.4483 0.4580 0.4624 0.4435 0.4477 0.4508 0.4587 0.4357 0.4419 0.4487 0.4554 0.4521 0.4409 0.4459 0.4485 0.4505 0.4486 0.4450 0.4450 0.4388 0.4389 0.4333 0.4072 0.4069 0.4091 0.4077 0.3957 0.3866 0.3828 0.3744 0.3547 0.3537 0.3513 0.3422 0.3404 0.3345 0.3252 0.3001 …	1181	1.1538
none	real	descending	None	1000	LinearFINALRANK.rnk	na_as_pre_ranked	gene_sets.gmt#GO_NEGATIVE_REGULATION_OF_PROTEOLYSIS	0.4292	1.6876	0	0.0896	1	-0.2178 -0.2328 -0.2190 0.2035 -0.2175 -0.2355 -0.2440 -0.2259 0.2667 0.2576 0.2624 -0.2287 0.2319 0.2547 -0.1938 0.2587 0.3656 0.2234 -0.2433 0.2558 -0.2423 -0.2590 0.2914 -0.2019 0.2620 0.2238 0.2505 -0.2096 0.2672 -0.2570 0.2425 -0.2421 0.2139 -0.2464 0.2049 0.2901 -0.2144 -0.2327 0.2410 -0.2107 0.3024 0.2288 -0.2281 0.1910 -0.2435 -0.2455 -0.2131 0.2544 -0.2477 -0.2023 0.2822 0.2602 0.2258 -0…	50 55 81 84 91 97 239 240 245 256 294 303 308 332 369 389 442 465 478 483 492 551 629 645 675 713 755 769 774 865 889 951 1018 1095 1126 1165 1173 1193 1219 1224 1225 1294 1526 1668 1866 1873 1880 1925 1931 1953 1972 1998 2090 2175 2226 2307 2409 2555 2673 2763 2825 2833 2891 2896 2972 3009 3023 3068 3213 3259 3270 3338 3343 3371 3377 3395 3397 3404 3412 3422 3434 3502 3528 3541 3571 3634 3646 36…	0.0220 0.0466 0.0674 0.0896 0.1112 0.1324 0.1387 0.1547 0.1703 0.1852 0.1973 0.2111 0.2251 0.2371 0.2477 0.2591 0.2676 0.2779 0.2887 0.3000 0.3110 0.3179 0.3226 0.3314 0.3391 0.3458 0.3520 0.3601 0.3688 0.3709 0.3776 0.3814 0.3845 0.3865 0.3916 0.3959 0.4023 0.4079 0.4129 0.4193 0.4260 0.4279 0.4177 0.4133 0.4046 0.4091 0.4136 0.4153 0.4197 0.4230 0.4264 0.4292 0.4273 0.4258 0.4264 0.4249 0.4217 …	1998	0.7676
none	real	descending	None	1000	LinearFINALRANK.rnk	na_as_pre_ranked	gene_sets.gmt#GO_BONE_MINERALIZATION	0.495	1.686	0.0069	0.0905	1	0.2994 -0.2716 0.3566 0.3820 0.2393 -0.2603 0.2187 -0.3351 0.1765 -0.2551 -0.2808 0.2730 0.3735 -0.3446 0.3039 -0.2953 -0.1999 0.3313 -0.2757 -0.3149 0.3176 -0.2401 0.3394 -0.2351 0.3095 0.3366 -0.2225 -0.2103 -0.2662 -0.3382 -0.2506 0.3373 0.3409 -0.2367 -0.4384 -0.3101 -0.3697 0.2478 0.2867 0.2998 -0.2468 -0.1985 -0.2787 0.2764 -0.2482 -0.3537 -0.2643 0.2576 -0.2855 -0.2874 -0.2652 -0.2452 -0.2…	26 85 345 437 504 561 585 695 730 776 777 870 1126 1134 1181 1214 1268 1309 1557 1631 1779 2037 2093 2152 2184 2203 2604 2771 2986 3055 3374 3790 3877 4586 4862 4961 5753 5857 6145 6389 6505 7131 7593 7602 7758 7868 7901 7991 8063 8122 8229 8363 8976 9462 9909 10100 10342 10732 10921 11224 11507 11516 11988 12717 13267 13288 13557 13670 13824 13952 13999 14144 14151	0.0793 0.1367 0.1562 0.1834 0.2102 0.2362 0.2636 0.2822 0.3052 0.3268 0.3514 0.3682 0.3705 0.3896 0.4054 0.4219 0.4365 0.4515 0.4502 0.4603 0.4643 0.4592 0.4675 0.4753 0.4847 0.4950 0.4774 0.4751 0.4686 0.4719 0.4571 0.4344 0.4340 0.3894 0.3737 0.3699 0.3174 0.3117 0.2930 0.2769 0.2694 0.2272 0.1968 0.1974 0.1882 0.1823 0.1817 0.1774 0.1743 0.1723 0.1671 0.1604 0.1219 0.0929 0.0674 0.0597 0.0490 …	2203	0.6968
none	real	descending	None	1000	LinearFINALRANK.rnk	na_as_pre_ranked	gene_sets.gmt#GO_BIOMINERAL_TISSUE_DEVELOPMENT	0.4757	1.685	0	0.0908	1	0.2875 0.3131 0.2836 0.2604 0.2849 0.2513 0.2918 0.3018 -0.2745 0.3287 -0.2730 0.4064 0.2464 -0.2310 -0.3095 -0.2265 -0.1979 0.2729 0.3465 0.2800 -0.2880 -0.2718 -0.2743 0.2546 0.3873 0.3565 0.3505 0.2127 -0.2386 0.2687 -0.2163 -0.2964 0.2108 -0.3126 0.3350 0.2827 0.3375 0.2956 0.3428 0.2888 -0.2960 -0.2550 0.3474 0.2225 0.2625 0.3546 0.2747 -0.3145 0.3163 -0.2999 -0.2620 0.2105 0.3332 -0.2479 -0…	9 26 85 345 393 437 504 561 585 695 729 730 776 777 870 1126 1134 1181 1214 1268 1309 1385 1517 1557 1631 1779 2037 2093 2152 2184 2203 2604 2771 2986 3055 3257 3374 3790 3877 3907 4586 4862 4961 5134 5474 5753 5857 6092 6145 6277 6389 6505 7131 7593 7602 7758 7868 7901 7991 8063 8122 8229 8348 8363 8624 8886 8976 9198 9462 9515 9687 9909 10100 10339 10342 10491 10569 10732 10921 11224 11507 1151…	0.0703 0.1301 0.1722 0.1824 0.2055 0.2277 0.2467 0.2652 0.2854 0.2975 0.3143 0.3334 0.3488 0.3673 0.3783 0.3756 0.3898 0.4010 0.4128 0.4228 0.4334 0.4411 0.4441 0.4531 0.4594 0.4599 0.4516 0.4569 0.4618 0.4683 0.4757 0.4557 0.4511 0.4426 0.4439 0.4356 0.4328 0.4087 0.4069 0.4090 0.3654 0.3489 0.3444 0.3346 0.3129 0.2950 0.2890 0.2737 0.2708 0.2623 0.2551 0.2475 0.2051 0.1744 0.1747 0.1651 0.1588 …	2203	0.6968
none	real	descending	None	1000	LinearFINALRANK.rnk	na_as_pre_ranked	gene_sets.gmt#GO_WATER_SOLUBLE_VITAMIN_METABOLIC_PROCESS	0.5158	1.6839	0.0017	0.0912	1	-0.3530 -0.2308 0.3755 0.2876 -0.2645 0.3130 0.4484 0.2720 -0.2411 -0.2591 0.2797 0.2379 0.2941 -0.2799 0.3274 0.2286 0.2538 -0.2447 -0.2389 0.2239 0.2107 0.2975 0.2942 0.2629 0.2548 -0.2377 0.2219 0.3783 0.2375 0.3385 -0.1947 -0.3099 0.2506 0.1897 0.4210 0.2924 0.2391 -0.3747 0.3874 0.3613 -0.3078 0.3273 0.2801 0.3093 0.3991 0.2194 0.2914 0.2541 -0.3334 0.3400 0.4055 0.2576 0.3879 -0.2169 0.2938…	52 63 116 357 517 665 679 969 1137 1141 1489 1605 1699 1843 2165 2741 2870 3089 3163 3220 3531 4163 4693 4866 5190 5327 5376 5426 5483 5857 6018 6325 6604 7044 7218 7244 7344 7609 7631 8267 8596 8843 8867 8947 9174 9263 9405 9409 9936 10126 10366 10470 10800 10962 11178 11730 11762 11860 12164 12203 12813 13532	0.0991 0.1966 0.2775 0.3150 0.3499 0.3792 0.4173 0.4295 0.4469 0.4754 0.4755 0.4902 0.5054 0.5158 0.5112 0.4854 0.4893 0.4860 0.4922 0.4993 0.4876 0.4515 0.4205 0.4134 0.3950 0.3890 0.3890 0.3886 0.3877 0.3643 0.3549 0.3349 0.3163 0.2868 0.2758 0.2750 0.2693 0.2530 0.2533 0.2131 0.1947 0.1824 0.1855 0.1849 0.1748 0.1743 0.1707 0.1764 0.1479 0.1428 0.1350 0.1369 0.1245 0.1242 0.1209 0.0969 0.1087 …	1843	0.8328
none	real	descending	None	1000	LinearFINALRANK.rnk	na_as_pre_ranked	gene_sets.gmt#GO_POSITIVE_REGULATION_OF_ALPHA_BETA_T_CELL_ACTIVATION	0.5603	1.6833	0.0019	0.091	1	0.2627 -0.3465 -0.2666 -0.2544 -0.2762 0.3372 -0.2944 0.3038 -0.3235 -0.3306 0.1738 0.2411 0.3926 -0.3344 0.4332 -0.2642 0.3481 0.2606 -0.2327 -0.2528 0.2555 0.4309 0.3209 0.3565 -0.3382 0.3314 -0.3649 -0.2838 0.3388 0.4106 -0.2372 -0.3065 0.2746 -0.1737 -0.2496 0.5247 0.3795 -0.2456 0.2740 -0.3129 -0.4553 0.3569 -0.2734 -0.3264 0.5220 0.2602 0.1937 -0.3517 0.2306 -0.1806 -0.3611 0.4060 0.3271 -0…	381 432 583 1105 1323 1343 1426 1455 1480 1514 1782 1924 2101 2185 2275 2298 2662 3609 4281 4293 4812 5086 5587 5716 6062 7522 7712 8356 8380 9833 10624 10931 11103 13738 14274	0.0612 0.1402 0.2013 0.2148 0.2434 0.2852 0.3205 0.3589 0.3971 0.4339 0.4503 0.4730 0.4906 0.5134 0.5347 0.5603 0.5588 0.5096 0.4747 0.4848 0.4573 0.4454 0.4156 0.4107 0.3897 0.2928 0.2831 0.2450 0.2492 0.1621 0.1242 0.1210 0.1279 -0.0028 0.0304	2298	0.6675
none	real	descending	None	1000	LinearFINALRANK.rnk	na_as_pre_ranked	gene_sets.gmt#GO_NEGATIVE_REGULATION_OF_DNA_BINDING_TRANSCRIPTION_FACTOR_ACTIVITY	0.4513	1.6831	0	0.0905	1	0.3474 0.2250 0.2325 0.3030 -0.2140 -0.2588 0.3382 0.3424 -0.3430 -0.2527 0.2443 0.2413 -0.2715 0.2548 0.4004 -0.2788 -0.3102 0.2719 0.2632 0.2610 0.1959 0.3637 -0.2125 0.2190 -0.2678 -0.2139 0.2187 -0.2613 -0.2610 -0.2831 0.2965 0.2706 0.3658 0.2410 0.2294 -0.2177 0.2708 -0.2126 -0.2703 0.3002 0.2031 0.2706 -0.2333 0.2354 0.3594 -0.2508 -0.2158 -0.2395 0.2474 0.2582 0.3165 -0.2718 0.2521 -0.2520…	15 21 48 59 84 212 258 303 364 432 442 657 659 684 737 954 1021 1060 1164 1375 1500 1571 1941 2000 2043 2189 2208 2395 2408 2737 2748 2814 3013 3318 3395 3549 4052 4155 4276 4289 4301 4326 4365 4415 4475 4595 4699 4717 4904 4953 5474 5591 5640 5662 5723 5821 5846 6007 6152 6448 6587 6644 6747 6775 6853 6961 7040 7231 7256 7292 7595 7598 7607 7743 7852 7980 8191 8356 8512 9288 9320 9397 9433 9485 …	0.0574 0.1128 0.1580 0.2020 0.2413 0.2634 0.2889 0.3121 0.3320 0.3496 0.3710 0.3742 0.3919 0.4077 0.4209 0.4206 0.4300 0.4411 0.4468 0.4437 0.4458 0.4513 0.4346 0.4390 0.4443 0.4420 0.4484 0.4426 0.4487 0.4323 0.4376 0.4390 0.4308 0.4147 0.4140 0.4077 0.3767 0.3728 0.3675 0.3696 0.3718 0.3729 0.3731 0.3725 0.3710 0.3653 0.3606 0.3616 0.3509 0.3496 0.3153 0.3085 0.3063 0.3059 0.3028 0.2971 0.2963 …	1571	0.9381
none	real	descending	None	1000	LinearFINALRANK.rnk	na_as_pre_ranked	gene_sets.gmt#GO_RESPONSE_TO_STARVATION	0.4469	1.6827	0	0.0903	1	0.2180 0.2381 -0.1974 -0.2364 -0.2476 0.2654 0.2298 -0.2664 -0.1778 0.2389 0.3137 -0.2368 0.3600 0.2919 0.2339 -0.1984 -0.2984 0.2057 0.2438 -0.2692 -0.2385 0.2074 -0.2052 0.1947 0.2190 -0.1842 0.2325 -0.2179 0.2510 0.1895 -0.2867 0.2296 0.2717 -0.2270 -0.2381 0.3303 0.2096 -0.2819 0.2504 0.2498 0.2077 -0.2822 -0.1891 0.2239 0.2702 0.2244 0.2498 0.2119 0.2997 0.2134 -0.2308 0.3293 -0.3010 0.3141 …	26 64 75 93 94 101 112 119 139 155 185 304 492 514 523 584 609 634 751 755 831 954 1038 1077 1094 1122 1181 1240 1593 1663 1745 1756 2194 2205 2208 2211 2355 2396 2604 2618 2664 2716 2823 2911 2949 3021 3179 3243 3345 3385 3817 3870 3886 3899 3954 4009 4171 4343 4435 4552 4591 4905 4947 5009 5164 5214 5320 5474 5819 5854 6009 6013 6151 6332 6396 6405 6458 6505 6557 6595 6629 6655 6747 6749 6885 7…	0.0376 0.0672 0.0975 0.1256 0.1549 0.1832 0.2104 0.2377 0.2627 0.2869 0.3083 0.3194 0.3220 0.3357 0.3502 0.3602 0.3721 0.3839 0.3881 0.4000 0.4063 0.4086 0.4130 0.4203 0.4290 0.4367 0.4420 0.4469 0.4302 0.4327 0.4341 0.4404 0.4159 0.4208 0.4263 0.4317 0.4271 0.4295 0.4200 0.4238 0.4253 0.4262 0.4232 0.4214 0.4229 0.4219 0.4148 0.4140 0.4105 0.4111 0.3843 0.3833 0.3849 0.3867 0.3856 0.3844 0.3756 …	1240	1.1176
none	real	descending	None	1000	LinearFINALRANK.rnk	na_as_pre_ranked	gene_sets.gmt#GO_TUMOR_NECROSIS_FACTOR_SUPERFAMILY_CYTOKINE_PRODUCTION	0.4721	1.6812	0.0016	0.0911	1	-0.2511 0.3742 -0.2902 0.2456 0.2575 0.2290 0.2902 -0.2421 -0.2839 -0.3899 0.2433 -0.2654 0.2696 0.2531 0.3186 -0.2751 0.2207 -0.2924 0.2741 0.3440 0.2478 0.3877 0.2638 -0.2377 0.2820 0.2257 0.2841 0.2725 0.2274 0.3361 0.3772 0.2613 -0.3053 -0.2267 -0.3945 0.4310 0.2365 -0.3641 0.2769 -0.2276 -0.2241 0.2351 0.3181 -0.2703 0.2434 0.2417 0.2855 -0.2259 -0.2434 0.2832 0.3596 -0.2351 0.3107 -0.2916 0…	139 314 381 492 525 594 659 773 870 879 892 922 980 1031 1067 1078 1126 1137 1145 1426 1480 1492 1563 1682 1710 1834 2092 2184 2189 2206 2208 2243 2297 2298 2323 2334 2490 2711 2963 3018 3185 3233 3238 3331 3395 3595 3972 3994 4039 4084 4281 4332 4388 4765 4823 4950 5035 5116 5474 5566 5723 6007 6391 6499 6699 6829 6865 7231 7598 7992 8138 8356 8380 8570 9320 9542 9661 9812 9851 10280 10307 10455…	0.0375 0.0594 0.0856 0.1056 0.1302 0.1504 0.1694 0.1831 0.1965 0.2159 0.2349 0.2523 0.2671 0.2818 0.2973 0.3143 0.3281 0.3444 0.3608 0.3561 0.3665 0.3797 0.3884 0.3931 0.4039 0.4075 0.4004 0.4042 0.4139 0.4228 0.4327 0.4401 0.4461 0.4556 0.4634 0.4721 0.4703 0.4633 0.4533 0.4566 0.4518 0.4549 0.4610 0.4608 0.4624 0.4542 0.4331 0.4361 0.4375 0.4388 0.4292 0.4295 0.4293 0.4065 0.4053 0.3993 0.3960 …	2334	0.6576
none	real	descending	None	1000	LinearFINALRANK.rnk	na_as_pre_ranked	gene_sets.gmt#REACTOME_INITIAL_TRIGGERING_OF_COMPLEMENT	0.6864	1.6809	0.0077	0.0907	1	-0.2527 0.4921 0.2933 0.3250 0.5810 -0.3250 -0.3325 -0.1941 0.4316 -0.4375 -0.4894 -0.4732 -0.2235 -0.2801 0.2107 -0.3547 0.4545 0.3456 -0.4845 -0.2604 0.2990 -0.2357 0.4227 -0.3959 -0.3392 -0.2798 0.4077 0.2761 -0.3368 0.6029 0.2927 0.3864 0.2939 -0.4035 0.3544 0.4947 -0.2510 -0.4687 -0.3118 0.1635 -0.5138 0.6220 0.5908 -0.3498 -0.3407 -0.5492 0.5403 0.4533 0.5649 -0.4744 -0.2097 -0.5784 0.5095 …	223 535 624 675 983 1417 1553 2833 3934 4313 4468 4987 6517 7913 9931 13319	0.1810 0.2911 0.4041 0.5145 0.5863 0.6286 0.6864 0.6370 0.5850 0.5779 0.5844 0.5616 0.4591 0.3712 0.2554 0.0953	1553	0.9477
none	real	descending	None	1000	LinearFINALRANK.rnk	na_as_pre_ranked	gene_sets.gmt#GO_POSITIVE_REGULATION_OF_MYELOID_LEUKOCYTE_CYTOKINE_PRODUCTION_INVOLVED_IN_IMMUNE_RESPONSE	0.6927	1.6808	0.011	0.0903	1	-0.3847 0.3930 0.3273 -0.3932 -0.3027 -0.5627 -0.5218 -0.2951 -0.4402 0.2942 0.3876 0.3730 -0.5197 0.3441 -0.4103 0.3737 -0.3200 0.3946 -0.4578 0.6589 0.3212 -0.3700 0.6812 0.4377 0.2919 0.3463 -0.2865 -0.3318 -0.3635 -0.4058 0.2818 0.3506 -0.3060 -0.4364 0.3958 -0.3292 0.3943 0.5988 -0.7806 -0.4962 -0.5900 -0.5140 0.3119 -0.3214 -0.3256 0.2619 0.4491 -0.3967 -0.4082 0.3360 0.6323 -0.3201 -0.4331…	143 594 980 1031 1492 2031 2243 2312 2724 4843 4950 7394 8138 10448 12244	0.2457 0.3510 0.4274 0.5231 0.5683 0.5907 0.6298 0.6771 0.6927 0.5635 0.5704 0.4080 0.3667 0.2380 0.1684	2724	0.5569
none	real	descending	None	1000	LinearFINALRANK.rnk	na_as_pre_ranked	gene_sets.gmt#GO_ENERGY_HOMEOSTASIS	0.5909	1.6795	0.0075	0.0909	1	-0.2742 0.3710 -0.3828 0.2637 -0.4730 -0.2769 -0.4249 0.3489 0.4236 -0.3986 -0.4380 -0.5573 -0.3402 0.2419 -0.3804 0.2670 -0.2707 0.3968 -0.3086 0.3589 0.2615 0.2503 0.5072 -0.4583 0.2828 -0.5218 0.5239 -0.3269 0.2689 0.4289 -0.4309 0.3609 -0.3078 -0.4500 0.4701 0.2810 0.3228 0.2684 0.3214 0.3340 0.1691 0.3753 -0.2948 -0.3388 0.5373 0.2869 0.3416 -0.2746 -0.3974 -0.4671 0.3938 0.2779 -0.3107 -0.2…	28 143 185 594 855 1059 1277 1560 1752 1858 1951 2154 2261 3021 3152 3159 4503 5824 6053 7698 8169 8224 8624 9972 10848 13052 13313 14603	0.1683 0.2741 0.3727 0.4054 0.4370 0.4668 0.4902 0.5038 0.5209 0.5424 0.5635 0.5745 0.5909 0.5562 0.5635 0.5792 0.4959 0.4090 0.3956 0.2864 0.2586 0.2593 0.2379 0.1569 0.1119 -0.0071 0.0096 0.0080	2261	0.6792
none	real	descending	None	1000	LinearFINALRANK.rnk	na_as_pre_ranked	gene_sets.gmt#GO_LUNG_EPITHELIUM_DEVELOPMENT	0.6034	1.6786	0.0129	0.091	1	-0.3579 -0.4203 0.2628 -0.3670 0.4215 -0.3117 -0.2200 0.4446 0.5641 -0.3467 0.2981 0.4152 -0.1763 -0.2281 0.2701 -0.3725 0.1207 -0.2882 0.3336 0.3828 -0.2912 0.4232 0.3032 0.4335 0.2121 0.3408 0.3271 0.3614 0.2477 0.2890 -0.3941 -0.2619 0.3683 0.3001 0.4419 -0.3016 -0.3631 0.3115 -0.3701 -0.3474 0.3021 0.3320 -0.4265 0.3443 0.5027 0.3376 -0.3133 0.3306 0.3705 -0.3616 0.3006 0.4364 0.3153 -0.2782 …	35 85 169 437 585 1175 1266 1834 2510 2591 2824 3448 3681 3983 4857 6089 6286 7195 7559 8363 8580 8941 10036 10375 11541 13011 13864	0.1814 0.3248 0.4395 0.5013 0.5604 0.5659 0.6034 0.5978 0.5758 0.5936 0.5989 0.5725 0.5710 0.5629 0.5109 0.4294 0.4176 0.3570 0.3349 0.2858 0.2774 0.2606 0.1986 0.1894 0.1311 0.0657 0.0583	1266	1.1071
none	real	descending	None	1000	LinearFINALRANK.rnk	na_as_pre_ranked	gene_sets.gmt#REACTOME_TRANSPORT_OF_INORGANIC_CATIONS_ANIONS_AND_AMINO_ACIDS_OLIGOPEPTIDES	0.5045	1.6774	0.0017	0.0917	1	-0.2655 -0.3430 0.2076 0.3004 0.2455 -0.2867 -0.2974 0.2707 -0.2279 -0.2278 -0.3137 0.3254 -0.1798 -0.2939 0.2840 -0.3716 0.2758 0.4294 0.2106 0.2412 -0.1982 0.3197 0.2809 -0.2748 0.3776 0.2835 -0.2284 0.2657 -0.2282 -0.2642 -0.2371 -0.3409 0.2226 0.2840 0.4161 -0.2190 0.2339 -0.2560 0.2871 0.5044 -0.3135 -0.2966 -0.2557 0.2501 -0.2448 0.2244 -0.3732 0.3565 -0.3619 -0.3996 0.3534 -0.3546 -0.2541 …	13 44 119 120 126 140 188 201 460 553 681 767 976 1688 1941 2044 2142 2252 2466 2546 2653 2706 3177 3447 3723 3857 4198 4307 4641 4719 4737 4787 4806 4818 4836 4960 5032 5277 5526 5817 6277 6715 6728 7043 7583 8028 8318 8894 8995 10118 11295 11872 11922 11966 12103 12786 12884 13056 13183 13411 13439 13941 14311 14467 14675	0.0832 0.1480 0.1954 0.2478 0.2987 0.3478 0.3888 0.4317 0.4444 0.4659 0.4816 0.4987 0.5045 0.4695 0.4644 0.4688 0.4731 0.4760 0.4709 0.4747 0.4762 0.4813 0.4562 0.4440 0.4306 0.4266 0.4077 0.4044 0.3849 0.3828 0.3848 0.3844 0.3861 0.3883 0.3901 0.3844 0.3821 0.3677 0.3525 0.3340 0.3033 0.2735 0.2728 0.2516 0.2159 0.1872 0.1696 0.1332 0.1295 0.0578 -0.0150 -0.0453 -0.0394 -0.0330 -0.0325 -0.0667 -…	976	1.3124
none	real	descending	None	1000	LinearFINALRANK.rnk	na_as_pre_ranked	gene_sets.gmt#REACTOME_ELASTIC_FIBRE_FORMATION	0.5689	1.6772	0.0053	0.0913	1	-0.2739 -0.3831 0.3750 0.4945 -0.2007 0.4194 0.4163 -0.3631 0.4356 -0.4607 0.3609 -0.2459 0.3174 0.4536 -0.3488 0.3631 0.3045 -0.3273 -0.3983 0.3374 -0.1809 0.2178 0.5004 -0.3515 0.4174 -0.2107 -0.3635 -0.3640 0.3452 -0.4296 -0.3503 -0.2371 0.3263 0.4109 0.4170 0.4953 0.2670 0.2455 -0.4323 0.2886 0.3327 -0.3345 0.2430 0.3415 -0.3056 0.2897 0.3416 -0.2502 0.4432 0.3523 0.2500 0.4061 -0.2938 -0.238…	196 289 318 404 422 483 865 1229 1463 1638 1646 2093 2152 2288 2343 2411 2508 2592 3551 3944 4350 4360 4855 4965 8363 8371 9462 9829 10186 11356 11516 11575 12595 13092 13450 13650	0.0771 0.1482 0.2199 0.2799 0.3431 0.3999 0.4180 0.4285 0.4437 0.4604 0.4884 0.4810 0.4994 0.5113 0.5281 0.5435 0.5560 0.5689 0.5157 0.4991 0.4796 0.4870 0.4592 0.4574 0.2305 0.2344 0.1680 0.1522 0.1383 0.0742 0.0799 0.0929 0.0473 0.0418 0.0504 0.0729	2592	0.5911
none	real	descending	None	1000	LinearFINALRANK.rnk	na_as_pre_ranked	gene_sets.gmt#GO_EXTRACELLULAR_MATRIX_ASSEMBLY	0.6528	1.6756	0.0111	0.0923	1	-0.4692 0.3574 0.2899 -0.3065 -0.2801 -0.4149 0.4440 -0.4370 0.5119 0.3142 -0.3837 -0.2261 0.3208 -0.4218 -0.5718 0.3622 0.4149 -0.4336 0.6540 -0.3914 0.3453 -0.3006 0.5431 0.2836 -0.4050 0.4746 0.4866 0.2998 0.2931 0.3160 0.2204 -0.4163 0.2989 -0.3875 0.3443 0.5745 -0.2154 -0.3034 -0.3817 -0.4618 0.4190 0.5105 0.2220 -0.4914 -0.4635 -0.3609 -0.3856 -0.3745 0.3561 -0.2805 0.3730 0.3425 0.4211 0.2…	437 776 869 1646 1668 1686 1696 2093 2143 2288 2977 3374 5134 5474 7068 9462 11507 11575	0.1244 0.2150 0.3152 0.3314 0.3984 0.4650 0.5319 0.5607 0.6117 0.6528 0.6439 0.6487 0.5411 0.5272 0.4204 0.2766 0.1775 0.2139	2288	0.6709
none	real	descending	None	1000	LinearFINALRANK.rnk	na_as_pre_ranked	gene_sets.gmt#GO_ACUTE_INFLAMMATORY_RESPONSE	0.512	1.675	0.0017	0.0923	1	0.2861 -0.2309 0.2963 0.4464 -0.2812 -0.3362 0.2800 0.3518 -0.2935 0.2410 -0.3053 -0.1604 -0.2199 0.3600 -0.3623 -0.2751 -0.2488 -0.3826 0.3012 -0.3042 0.2742 0.5395 -0.2561 0.3013 0.2585 -0.2687 0.3932 -0.2184 -0.3051 0.4220 -0.3527 -0.4094 -0.3822 -0.2249 0.3208 0.3290 -0.3452 0.3740 0.3673 -0.3162 0.1725 0.2385 -0.2447 0.3326 0.3533 0.3047 -0.2409 0.1962 0.3335 -0.2640 0.3037 -0.4741 0.2614 -0…	22 309 350 404 432 620 675 778 783 922 1031 1095 1293 1343 1378 1479 1654 1752 1866 2154 2232 2911 3213 3270 3709 3877 4141 4457 4620 5035 5516 6396 7035 7279 7421 7613 8380 9054 9397 10100 10545 10657 11266 11316 11489 12717 12941 12995 13153 13220 13236 13569 13604 14538	0.1036 0.1331 0.1767 0.2164 0.2565 0.2785 0.3081 0.3319 0.3624 0.3810 0.3997 0.4206 0.4296 0.4482 0.4672 0.4807 0.4875 0.4987 0.5080 0.5031 0.5120 0.4764 0.4652 0.4704 0.4479 0.4433 0.4314 0.4149 0.4084 0.3837 0.3533 0.2940 0.2509 0.2351 0.2265 0.2150 0.1657 0.1240 0.1058 0.0645 0.0420 0.0426 0.0111 0.0178 0.0169 -0.0505 -0.0481 -0.0337 -0.0252 -0.0101 0.0088 0.0091 0.0301 0.0124	2232	0.6876
none	real	descending	None	1000	LinearFINALRANK.rnk	na_as_pre_ranked	gene_sets.gmt#REACTOME_SELENOAMINO_ACID_METABOLISM	0.4651	1.6705	0	0.0961	1	-0.3109 0.2163 -0.2456 0.2591 -0.2203 0.3097 0.4050 -0.3687 0.2117 -0.2279 0.3023 0.3495 -0.2327 -0.3366 0.2112 0.3855 0.2801 0.2508 -0.1935 -0.2552 0.2294 0.2611 0.2900 0.2108 0.3130 0.1976 0.2515 0.3203 0.3372 -0.2185 -0.3069 0.3588 0.3785 0.3026 0.3052 0.2641 0.1994 -0.2564 -0.2887 0.3141 -0.2803 0.3478 -0.2294 -0.2925 0.2741 0.3030 0.2009 0.3465 0.2187 -0.3025 0.2300 -0.2170 0.2298 -0.2588 0.…	39 78 285 316 416 421 637 676 733 877 958 968 1065 1101 1152 1519 1537 1549 1719 1849 2106 2367 2384 2440 2525 2583 2648 2666 2692 2763 2850 2886 2897 3136 3172 3317 3358 3399 3572 3585 3646 3695 3772 3872 3888 3926 3993 4102 4234 4251 4311 4329 4419 4530 4656 4952 5087 5100 5110 5267 5429 5589 5604 5757 5767 5777 5943 6272 6290 6361 6568 6616 6932 7052 7121 7291 7323 7388 7450 7648 7695 7739 792…	0.0671 0.1235 0.1481 0.1827 0.2080 0.2397 0.2509 0.2733 0.2934 0.3053 0.3204 0.3402 0.3530 0.3695 0.3843 0.3742 0.3879 0.4019 0.4040 0.4080 0.4018 0.3941 0.4030 0.4090 0.4126 0.4179 0.4226 0.4303 0.4373 0.4411 0.4434 0.4490 0.4564 0.4473 0.4521 0.4489 0.4527 0.4564 0.4506 0.4557 0.4573 0.4596 0.4598 0.4582 0.4623 0.4648 0.4651 0.4624 0.4577 0.4608 0.4609 0.4638 0.4615 0.4576 0.4524 0.4350 0.4284 …	3993	0.3142
none	real	descending	None	1000	LinearFINALRANK.rnk	na_as_pre_ranked	gene_sets.gmt#GO_ACTIVATION_OF_CYSTEINE_TYPE_ENDOPEPTIDASE_ACTIVITY_INVOLVED_IN_APOPTOTIC_PROCESS	0.5026	1.67	0	0.0959	1	0.3492 -0.3282 0.2932 0.3585 0.3012 0.4605 0.2650 -0.2240 -0.3694 0.2987 0.2474 -0.2334 0.2692 0.3719 0.2584 0.3059 0.3370 -0.2359 0.2563 -0.3254 0.3298 0.3423 -0.2524 -0.2968 0.3196 0.2786 0.2354 0.3246 -0.3173 0.2873 -0.2543 0.3155 0.2138 -0.3330 0.2437 0.2528 -0.3518 -0.2247 0.2405 0.3643 0.2621 -0.3538 -0.1892 -0.2602 0.2742 0.4207 0.3445 0.3283 0.4097 -0.2055 0.2591 0.4055 -0.3590 -0.2551 0.…	31 58 127 218 350 427 751 776 810 1065 1177 1225 1425 1475 1734 1895 2297 2604 2911 2937 3076 3321 3617 3709 3711 3867 4388 4753 4905 5754 5775 6007 6081 6499 6576 6665 6766 6767 7543 7578 7890 8153 8158 8171 8558 8570 8939 9047 9609 10351 10353 10653 10739 11124 11412 12095 12145 12806 13061 13208 13242 13379 13546 14067	0.0948 0.1769 0.2405 0.2912 0.3280 0.3644 0.3732 0.4019 0.4295 0.4376 0.4535 0.4732 0.4802 0.4969 0.4971 0.5026 0.4888 0.4800 0.4695 0.4781 0.4784 0.4705 0.4579 0.4590 0.4663 0.4625 0.4321 0.4114 0.4048 0.3488 0.3492 0.3348 0.3310 0.3030 0.2981 0.2923 0.2856 0.2856 0.2340 0.2330 0.2138 0.1983 0.2005 0.2021 0.1790 0.1815 0.1604 0.1573 0.1245 0.0810 0.0880 0.0757 0.0782 0.0613 0.0521 0.0185 0.0284 …	1895	0.8093
none	real	descending	None	1000	LinearFINALRANK.rnk	na_as_pre_ranked	gene_sets.gmt#GO_POSITIVE_REGULATION_OF_CYTOKINE_PRODUCTION_INVOLVED_IN_IMMUNE_RESPONSE	0.5476	1.6677	0.0036	0.0977	1	0.2703 0.3548 0.3227 0.2448 0.2967 0.3870 -0.3131 -0.2675 0.2749 0.2573 -0.2832 -0.2017 -0.4849 0.3753 0.4286 0.2037 0.3287 -0.2793 -0.3728 -0.2490 0.3498 0.3575 0.4334 -0.2713 -0.3146 0.2405 0.4146 -0.2771 -0.2827 0.4159 0.2360 0.2639 0.3247 -0.3607 -0.4062 0.3155 0.3633 0.3073 0.3544 -0.4146 0.3193 0.2541 -0.2552 -0.2617 -0.4235 0.3508 0.2920 -0.3454 0.2726 -0.2272 -0.3359 0.2239 -0.2844 -0.485…	143 296 432 583 594 980 1031 1079 1116 1426 1492 1924 2031 2243 2312 2379 2557 2662 2724 2732 4084 4414 4843 4950 5420 7346 7370 7394 8138 8380 8939 9569 9716 10448 11276 12244 13236 14390 14538	0.0897 0.1530 0.2058 0.2492 0.3014 0.3151 0.3503 0.3848 0.4189 0.4286 0.4540 0.4489 0.4647 0.4711 0.4867 0.5019 0.5080 0.5184 0.5312 0.5476 0.4647 0.4499 0.4265 0.4248 0.3967 0.2670 0.2668 0.2667 0.2197 0.2076 0.1756 0.1407 0.1392 0.1005 0.0589 0.0134 -0.0248 -0.0454 0.0124	2732	0.5549
none	real	descending	None	1000	LinearFINALRANK.rnk	na_as_pre_ranked	gene_sets.gmt#GO_RESPONSE_TO_STEROID_HORMONE	0.4124	1.6661	0	0.0986	1	-0.2737 0.2136 0.2809 0.2871 0.2539 0.2220 0.2632 0.2114 0.2479 0.2362 0.1901 0.3019 -0.2509 0.2389 -0.2242 -0.1892 0.2106 0.3122 0.2158 -0.2446 -0.2631 0.2565 -0.2566 -0.2152 0.2406 0.2269 -0.2041 0.3240 0.2059 0.2553 -0.2041 -0.2857 0.2815 -0.2278 0.2003 -0.2218 -0.2370 -0.2243 0.2111 0.2179 0.2246 0.2044 -0.2084 0.2746 -0.2590 0.2229 0.2298 0.2443 -0.2451 -0.2220 -0.2389 -0.2506 -0.2373 -0.201…	0 3 9 17 55 59 64 83 90 139 143 185 208 222 234 258 265 290 297 299 381 408 463 485 486 514 519 525 580 584 591 620 659 737 855 879 891 898 922 951 978 1047 1094 1106 1122 1128 1406 1455 1524 1577 1626 1638 1654 1687 1715 1726 1834 1892 2054 2093 2101 2185 2256 2345 2392 2442 2474 2555 2591 2596 2635 2673 2730 2751 2752 2774 2786 2911 3049 3094 3331 3345 3395 3498 3573 3595 3603 3640 3692 3698 38…	0.0330 0.0602 0.0838 0.1053 0.1200 0.1369 0.1533 0.1677 0.1826 0.1930 0.2064 0.2157 0.2260 0.2367 0.2473 0.2566 0.2670 0.2756 0.2852 0.2952 0.2985 0.3054 0.3099 0.3166 0.3246 0.3306 0.3382 0.3456 0.3492 0.3563 0.3632 0.3683 0.3724 0.3735 0.3713 0.3755 0.3805 0.3858 0.3899 0.3935 0.3971 0.3977 0.3996 0.4038 0.4078 0.4124 0.3974 0.3983 0.3975 0.3978 0.3984 0.4014 0.4041 0.4056 0.4074 0.4104 0.4065 …	1128	1.1903
none	real	descending	None	1000	LinearFINALRANK.rnk	na_as_pre_ranked	gene_sets.gmt#GO_ICOSANOID_METABOLIC_PROCESS	0.5242	1.6651	0.0035	0.099	1	0.4188 -0.4634 0.2244 0.2754 -0.3310 0.2868 -0.3008 -0.1849 0.3308 0.4248 0.2983 -0.2746 -0.3470 -0.3467 0.2801 0.3178 0.2845 0.2614 0.3877 -0.3317 0.2334 -0.2857 -0.2622 -0.3897 0.4129 0.3456 0.3853 0.4136 -0.2353 0.2792 -0.2375 0.3495 -0.3258 0.3112 0.2937 -0.3963 0.4519 0.3297 -0.2726 0.2984 -0.2602 -0.2215 -0.2634 -0.3074 0.2564 -0.2862 0.2520 0.2883 0.4792 0.2207 0.2692 -0.4558 0.2010 0.2746…	199 347 374 414 482 505 581 684 835 879 960 966 1021 1145 1322 1531 1675 2112 2116 2124 2192 2633 2710 3408 3597 3836 3866 4029 4065 4430 4494 4693 4754 4789 4859 5253 5437 6252 6552 7120 7778 8054 8351 9569 9665 10316 11649 12717 13316 13606 13674 14402 14511	0.0503 0.0902 0.1367 0.1799 0.2185 0.2591 0.2931 0.3217 0.3432 0.3711 0.3950 0.4239 0.4487 0.4664 0.4782 0.4853 0.4954 0.4818 0.4977 0.5132 0.5242 0.5071 0.5144 0.4760 0.4716 0.4628 0.4682 0.4640 0.4683 0.4490 0.4500 0.4411 0.4415 0.4435 0.4430 0.4194 0.4097 0.3552 0.3352 0.2971 0.2542 0.2379 0.2208 0.1436 0.1431 0.1065 0.0279 -0.0273 -0.0460 -0.0406 -0.0193 -0.0263 0.0142	2192	0.6988
none	real	descending	None	1000	LinearFINALRANK.rnk	na_as_pre_ranked	gene_sets.gmt#GO_LIVER_REGENERATION	0.5981	1.6636	0.0075	0.0999	1	0.3517 -0.5039 0.4011 -0.3347 0.4283 -0.3788 -0.3183 0.2016 0.2929 -0.4253 0.4308 0.2734 -0.6448 0.2812 0.3536 0.2535 0.3905 -0.2641 0.2837 0.3062 -0.4031 -0.2462 0.4590 -0.2299 0.5081 -0.4421 0.3730 0.4627 0.4040 -0.3713 0.2115 0.2301 0.2977 0.3242 0.3159 -0.2601 0.3787 -0.2454 -0.3308 0.2633 0.1961 0.3803 -0.2450 -0.2584 0.3530 0.2806 0.4859 -0.3612 -0.3281 0.3227 -0.4780 -0.2209 0.3905 -0.3066…	5 222 234 603 865 1152 1571 1699 2000 2093 2751 3259 5405 5584 5662 7035 8309 8564 9595 9833 10380 10456 10933 11665 12211 14506	0.2299 0.3230 0.4281 0.4699 0.5067 0.5328 0.5408 0.5666 0.5759 0.5981 0.5748 0.5574 0.4164 0.4084 0.4070 0.3143 0.2329 0.2218 0.1620 0.1571 0.1337 0.1426 0.1271 0.0989 0.0875 0.0146	2093	0.7333
none	real	descending	None	1000	LinearFINALRANK.rnk	na_as_pre_ranked	gene_sets.gmt#GO_POSITIVE_REGULATION_OF_LEUKOCYTE_CELL_CELL_ADHESION	0.4506	1.6635	0	0.0994	1	0.2834 -0.2259 0.2728 -0.2597 0.3317 -0.2884 0.1966 0.2859 0.2467 -0.2354 0.2333 -0.2440 0.3092 0.3209 -0.2489 -0.2201 0.2189 0.2396 0.1834 -0.1897 -0.2916 -0.2450 0.2343 0.2347 0.2132 0.3060 -0.2153 0.2835 0.1886 -0.3048 -0.2353 0.2696 0.2699 0.3032 -0.2596 0.2168 -0.2368 -0.1976 0.3022 -0.2499 -0.2530 0.2807 0.2928 0.2547 -0.2693 0.2116 0.2818 0.2035 -0.2426 -0.2292 0.2391 -0.2359 0.2408 0.2510…	66 143 304 363 381 432 478 583 620 688 773 961 978 1067 1092 1105 1313 1323 1343 1378 1426 1455 1480 1490 1514 1534 1595 1648 1687 1782 1854 1924 2031 2093 2101 2184 2185 2243 2275 2298 2324 2326 2334 2379 2442 2565 2662 2732 3152 3185 3335 3609 3634 3653 3787 3902 3910 4033 4205 4280 4281 4293 4365 4457 4505 4812 4869 5035 5086 5322 5587 5716 5855 5943 6007 6062 6903 7382 7522 7525 7712 7992 821…	0.0400 0.0713 0.0872 0.1078 0.1306 0.1499 0.1686 0.1811 0.1975 0.2106 0.2216 0.2236 0.2371 0.2450 0.2570 0.2697 0.2675 0.2788 0.2894 0.2986 0.3067 0.3159 0.3252 0.3355 0.3447 0.3541 0.3603 0.3669 0.3743 0.3773 0.3817 0.3859 0.3870 0.3911 0.3987 0.4009 0.4088 0.4125 0.4179 0.4239 0.4295 0.4368 0.4437 0.4479 0.4506 0.4489 0.4488 0.4502 0.4267 0.4296 0.4241 0.4096 0.4121 0.4150 0.4097 0.4056 0.4087 …	2442	0.6271
none	real	descending	None	1000	LinearFINALRANK.rnk	na_as_pre_ranked	gene_sets.gmt#GO_POSITIVE_REGULATION_OF_INTERLEUKIN_6_PRODUCTION	0.5274	1.6629	0.0035	0.0995	1	-0.2885 -0.4423 0.3061 0.4286 -0.2959 0.3738 0.2215 0.4212 0.3631 0.4025 -0.2680 -0.4398 0.2319 -0.2248 0.3594 0.4240 0.3256 0.2785 0.2636 0.3798 0.3322 -0.4393 -0.2420 0.3451 0.3828 -0.1951 0.3557 -0.2858 0.3086 0.3149 0.3421 0.2647 -0.3248 0.3024 -0.3359 -0.3176 -0.2564 -0.3917 -0.3744 -0.3306 0.3954 -0.2210 0.2560 0.2571 0.1870 -0.2419 0.4214 -0.3168 -0.3489 0.3108 0.2583 -0.2835 0.2895 0.3946…	304 314 432 594 879 892 978 980 1031 1343 1492 1557 1682 1710 2145 2154 2297 2298 2334 2557 2732 2933 3185 3451 3595 3787 4039 4281 4950 5143 6007 6396 6459 7095 8138 8171 9542 9812 10834 11480 11967 12244 12549 12597 13379 13874	0.0489 0.1168 0.1677 0.2071 0.2281 0.2674 0.2996 0.3375 0.3709 0.3804 0.3987 0.4217 0.4392 0.4630 0.4541 0.4742 0.4839 0.5032 0.5199 0.5221 0.5263 0.5274 0.5235 0.5171 0.5183 0.5153 0.5071 0.4984 0.4581 0.4495 0.3926 0.3671 0.3636 0.3210 0.2534 0.2547 0.1688 0.1589 0.1014 0.0725 0.0573 0.0579 0.0588 0.0776 0.0539 0.0576	2933	0.5068
none	real	descending	None	1000	LinearFINALRANK.rnk	na_as_pre_ranked	gene_sets.gmt#REACTOME_INTERLEUKIN_12_SIGNALING	0.5601	1.6611	0.0105	0.1006	1	-0.3068 0.2134 0.4100 -0.2179 0.2327 -0.3244 0.4030 -0.2998 -0.2647 -0.4172 0.3073 -0.3039 -0.2734 0.2856 0.3073 0.3628 -0.2886 0.2488 0.3449 0.2462 0.2532 0.3046 -0.3818 -0.3061 0.2830 -0.2198 0.2934 0.2344 0.2664 -0.3980 -0.3149 0.2763 -0.2604 0.4441 -0.3473 -0.1943 0.3064 -0.2530 0.1787 0.4260 -0.3220 -0.3411 -0.3140 0.2806 -0.3480 -0.3900 0.2182 0.2258 -0.2203 -0.3337 0.2277 -0.2811 0.2349 0.…	288 305 353 393 423 425 559 667 719 1596 1830 2186 2268 3156 3467 3634 3797 4473 5461 6325 6463 6499 6913 7161 7323 7886 8800 9282 9303 10744 10890 11658 11909 12701 13735 14333	0.0624 0.1411 0.2121 0.2802 0.3464 0.4144 0.4655 0.5120 0.5601 0.5313 0.5433 0.5424 0.5594 0.5144 0.5066 0.5076 0.5080 0.4700 0.4068 0.3492 0.3407 0.3391 0.3113 0.2954 0.2859 0.2508 0.1947 0.1696 0.1760 0.0915 0.0958 0.0619 0.0650 0.0373 0.0067 0.0264	719	1.553
none	real	descending	None	1000	LinearFINALRANK.rnk	na_as_pre_ranked	gene_sets.gmt#GO_CARTILAGE_DEVELOPMENT	0.45	1.6605	0	0.1007	1	-0.2976 -0.2501 -0.2771 -0.2323 0.2794 -0.2909 -0.2729 0.2810 -0.2991 -0.2381 -0.2323 -0.2548 0.2844 -0.3687 -0.3337 -0.3184 0.2165 0.2453 0.2490 0.3121 0.2413 0.2469 -0.3925 -0.2613 0.2835 0.2786 0.2469 0.2297 -0.2058 -0.2388 0.2372 0.2199 -0.2387 -0.2530 0.2435 0.3373 -0.2675 -0.2272 0.2011 0.2416 -0.3400 0.2777 0.2923 0.2405 0.2867 0.3501 0.3129 -0.2676 0.2676 0.2232 0.3030 -0.2177 0.2906 0.22…	5 182 228 238 240 298 318 358 381 393 396 403 426 437 478 561 735 776 821 871 889 980 1059 1229 1230 1309 1381 1670 1696 1713 1779 1806 1875 2093 2101 2152 2589 2604 2825 2883 2992 3008 3022 3343 3374 3451 3870 3983 4253 4380 4505 4541 4739 4772 4794 4812 4838 4857 4862 4961 5105 5206 5420 5432 5471 5489 5653 5709 5779 5875 6053 6145 6414 6505 6535 6716 6839 7256 7459 7602 7671 7757 7901 7996 806…	0.0567 0.0729 0.0964 0.1217 0.1475 0.1668 0.1880 0.2066 0.2258 0.2455 0.2657 0.2855 0.3037 0.3225 0.3385 0.3503 0.3532 0.3648 0.3758 0.3859 0.3981 0.4045 0.4112 0.4104 0.4212 0.4263 0.4314 0.4203 0.4271 0.4345 0.4382 0.4446 0.4478 0.4400 0.4465 0.4500 0.4258 0.4305 0.4205 0.4216 0.4190 0.4227 0.4265 0.4086 0.4106 0.4093 0.3838 0.3791 0.3633 0.3571 0.3509 0.3507 0.3392 0.3389 0.3393 0.3400 0.3401 …	2152	0.7132
none	real	descending	None	1000	LinearFINALRANK.rnk	na_as_pre_ranked	gene_sets.gmt#REACTOME_DAP12_INTERACTIONS	0.5988	1.6599	0.0075	0.1006	1	-0.2960 0.2559 -0.3738 0.3749 -0.3891 0.3047 -0.2789 -0.3899 0.3910 0.2351 -0.2341 0.2876 -0.2999 0.3557 0.4025 0.4269 0.4371 -0.2589 -0.3153 0.4753 0.4797 -0.2275 0.4388 0.2705 0.2755 0.2076 -0.3012 0.3679 0.2857 0.3141 -0.4644 0.3078 -0.2187 -0.3050 -0.3816 0.2717 0.3654 -0.3658 -0.3402 -0.3226 0.3690 0.3986 -0.2726 -0.2531 -0.2565 -0.2648 -0.3212 0.2490 -0.1962 -0.4298 -0.3093 0.4524 0.2958 -0…	254 518 823 892 909 1105 1404 1648 1854 2324 3152 4414 5588 5626 5855 5964 5998 6793 6823 7512 8380 8574 9087 9456 9851 12548 13883	0.1319 0.2208 0.2822 0.3560 0.4327 0.4878 0.5255 0.5604 0.5933 0.5988 0.5687 0.4970 0.4231 0.4264 0.4154 0.4120 0.4135 0.3595 0.3577 0.3143 0.2633 0.2592 0.2363 0.2254 0.2152 0.0741 0.0570	2324	0.66
none	real	descending	None	1000	LinearFINALRANK.rnk	na_as_pre_ranked	gene_sets.gmt#GO_LENS_FIBER_CELL_DIFFERENTIATION	0.6291	1.6567	0.0131	0.1027	1	0.4921 -0.3444 -0.6471 0.5505 -0.2821 0.3596 0.4339 0.3711 0.2761 0.4235 0.3530 -0.3997 0.2930 -0.3498 -0.2733 -0.3925 0.2935 0.3450 0.2350 0.3029 -0.3124 0.2579 0.5073 -0.3544 0.4067 0.4067 -0.2345 0.4399 0.3501 -0.2720 -0.3229 0.3845 -0.3508 -0.2597 0.2392 -0.2922 -0.5144 -0.4200 0.4113 0.2702 -0.5191 0.5002 0.4217 0.2774 -0.3956 0.3037 -0.5113 0.3172 0.3904 0.4947 -0.2405 0.5630 0.3361 0.2331 …	7 214 507 776 1090 1093 1127 1128 1713 2093 2466 2559 5470 8643 8702 9008 9894 10160 11974 12512 13273 13780	0.2370 0.3375 0.3949 0.4375 0.4662 0.5159 0.5622 0.6107 0.6069 0.6110 0.6110 0.6291 0.4361 0.2271 0.2302 0.2177 0.1696 0.1649 0.0667 0.0601 0.0482 0.0640	2559	0.5969
none	real	descending	None	1000	LinearFINALRANK.rnk	na_as_pre_ranked	gene_sets.gmt#GO_POSITIVE_REGULATION_OF_LIPID_STORAGE	0.6544	1.6567	0.0092	0.1033	1	0.4844 -0.3506 0.2989 -0.2792 -0.2556 0.3124 -0.3064 -0.5079 0.3595 0.2982 0.3669 0.4552 -0.4738 0.5947 -0.2346 0.3904 0.6325 0.3352 -0.3088 -0.6220 -0.3808 0.3459 -0.4752 -0.5454 0.4453 0.3751 0.3238 0.3551 0.3855 -0.4055 -0.4721 0.4713 0.3464 0.3761 -0.4222 -0.6105 -0.6273 -0.4399 -0.3534 -0.4487 0.4298 0.3357 -0.2477 0.4368 -0.3926 0.4114 0.2092 -0.3776 -0.4076 -0.2957 -0.2666 0.4768 -0.1751 0…	594 675 771 861 1560 2208 2555 2558 3504 6016 6749 6805 7366 8620 9394 10712 11761	0.1178 0.2590 0.3890 0.5116 0.5500 0.5693 0.6002 0.6544 0.6260 0.4611 0.4116 0.4080 0.3742 0.3039 0.2735 0.2207 0.2012	2558	0.597
none	real	descending	None	1000	LinearFINALRANK.rnk	na_as_pre_ranked	gene_sets.gmt#GO_REGULATION_OF_CYTOKINE_PRODUCTION_INVOLVED_IN_IMMUNE_RESPONSE	0.5061	1.656	0.0065	0.1027	1	0.3242 0.3062 -0.2986 -0.3100 0.3333 0.2658 0.3428 0.3766 -0.2783 0.3052 0.3916 0.3940 0.3794 0.3577 -0.2179 0.3565 0.4515 -0.2446 -0.2719 0.2480 0.2511 0.4021 0.3183 0.3684 0.3109 0.4993 0.3110 0.2269 0.3841 -0.2952 -0.2474 0.2841 0.2450 -0.3798 -0.2435 -0.3024 0.3641 0.2125 0.3443 0.2619 -0.4586 -0.2640 0.4316 0.2896 -0.3608 0.3749 0.2053 0.2934 0.2274 0.2646 0.2692 -0.2853 0.2951 0.3151 -0.295…	143 296 432 583 594 980 1031 1079 1116 1426 1492 1638 1710 1924 2000 2031 2093 2206 2243 2312 2379 2557 2565 2662 2724 2732 3055 4084 4286 4414 4788 4837 4843 4950 5094 5420 7035 7231 7346 7370 7394 8138 8356 8380 8496 8939 9302 9569 9716 10448 11276 11323 11516 11699 11781 12244 13236 14390 14538	0.0690 0.1170 0.1568 0.1891 0.2303 0.2357 0.2629 0.2895 0.3160 0.3193 0.3385 0.3506 0.3670 0.3717 0.3851 0.4012 0.4148 0.4239 0.4380 0.4494 0.4604 0.4628 0.4767 0.4839 0.4932 0.5061 0.4958 0.4329 0.4257 0.4230 0.4023 0.4036 0.4079 0.4050 0.3992 0.3800 0.2704 0.2579 0.2513 0.2508 0.2504 0.2026 0.1912 0.1930 0.1889 0.1635 0.1444 0.1326 0.1293 0.0882 0.0434 0.0521 0.0518 0.0528 0.0612 0.0459 0.0015 …	2732	0.5549
none	real	descending	None	1000	LinearFINALRANK.rnk	na_as_pre_ranked	gene_sets.gmt#REACTOME_FOXO_MEDIATED_TRANSCRIPTION	0.5153	1.6537	0.0067	0.1045	1	0.2155 0.3925 0.2690 0.3149 0.3335 0.2106 0.2085 -0.3882 -0.4803 0.2659 0.2884 0.2586 -0.3787 0.2646 0.2650 0.3232 0.4367 -0.2924 0.2714 -0.2685 -0.2945 0.2394 -0.2429 0.4290 0.2389 0.2275 -0.3077 0.4362 -0.4175 -0.3736 0.3716 -0.2655 0.3211 -0.3036 0.2251 0.3149 -0.3108 0.2862 -0.3328 0.2697 0.3062 0.2273 0.3307 0.2464 -0.2484 -0.1879 0.2502 0.3554 0.3010 -0.2752 -0.2687 0.3271 0.3008 -0.2217 0.…	64 84 90 185 371 431 486 776 1090 1177 1917 1967 2349 2469 2526 2565 2916 3573 3797 3808 4233 4401 5116 5130 5181 5186 5338 5462 6228 6332 6655 6747 6844 7042 7226 7598 8624 8640 8692 9181 9221 9438 9559 9836 9858 9948 10165 10578 11194 12841 12941 12957 13103 13199 14268	0.0928 0.1823 0.2713 0.3356 0.3758 0.4211 0.4643 0.4808 0.4892 0.5113 0.4803 0.4958 0.4857 0.4926 0.5034 0.5153 0.5038 0.4683 0.4614 0.4690 0.4468 0.4415 0.3966 0.3996 0.3999 0.4033 0.3963 0.3908 0.3398 0.3336 0.3119 0.3058 0.2994 0.2864 0.2747 0.2511 0.1852 0.1882 0.1888 0.1609 0.1637 0.1550 0.1531 0.1413 0.1470 0.1483 0.1415 0.1227 0.0921 -0.0001 0.0138 0.0336 0.0457 0.0622 0.0308	2565	0.5961
none	real	descending	None	1000	LinearFINALRANK.rnk	na_as_pre_ranked	gene_sets.gmt#GO_METANEPHROS_MORPHOGENESIS	0.6328	1.6532	0.0248	0.1044	1	-0.3177 0.3717 -0.3327 -0.3714 -0.2585 0.3958 -0.2713 -0.4363 0.4160 -0.4047 0.5139 0.5056 -0.3293 0.3359 -0.4071 -0.3339 0.2768 0.3429 0.4188 0.3854 -0.2637 -0.4019 -0.2239 -0.4654 0.3035 -0.3570 -0.2319 0.2569 -0.4768 0.4390 -0.4103 0.3212 -0.2391 0.2949 0.3917 -0.4066 -0.3105 -0.2467 0.4249 0.2891 0.2998 -0.4392 0.3389 0.3341 -0.3366 0.4660 0.4718 -0.4201 -0.4366 0.4380 0.2604 0.2321 0.4169 -0…	8 54 228 417 437 504 1181 2824 5865 7495 7980 8363 10036 10529 11541 12461 13999 14325 14520	0.2065 0.3520 0.4384 0.4989 0.5697 0.6328 0.6278 0.5351 0.3312 0.2224 0.1932 0.1722 0.0696 0.0494 -0.0004 -0.0373 -0.0923 -0.0504 0.0136	504	1.9007
none	real	descending	None	1000	LinearFINALRANK.rnk	na_as_pre_ranked	gene_sets.gmt#GO_MONONUCLEAR_CELL_MIGRATION	0.543	1.6531	0.0036	0.1039	1	0.3499 0.4140 -0.2811 -0.3054 -0.3260 0.2541 0.3404 0.3859 -0.2818 0.2926 0.4554 0.3297 -0.2000 -0.2383 0.3578 -0.4673 0.2649 0.4240 0.2527 0.3628 -0.1874 -0.3194 0.2131 0.4339 -0.3619 0.3699 -0.3117 0.2179 0.4148 -0.2953 0.2884 0.1854 0.4106 0.2376 -0.2285 0.3164 -0.2257 -0.3348 0.4100 -0.3029 -0.4260 -0.4605 0.2733 0.3158 -0.2462 -0.3801 0.4565 0.2904 0.1731 0.2749 0.4382 -0.2439 -0.2640 -0.259…	97 153 265 298 352 440 688 978 1067 1313 1343 1455 1929 2093 2260 2334 2561 3699 3877 3972 4412 4419 5420 6156 6312 6360 6362 6561 6941 7613 8421 9569 9661 9716 10455 12597 12943 13131 13999 14230 14347	0.0899 0.1706 0.2324 0.2948 0.3511 0.3994 0.4251 0.4405 0.4679 0.4799 0.5063 0.5254 0.5144 0.5229 0.5298 0.5424 0.5430 0.4752 0.4719 0.4740 0.4508 0.4570 0.3923 0.3436 0.3340 0.3317 0.3325 0.3195 0.2940 0.2502 0.1991 0.1279 0.1290 0.1327 0.0921 -0.0334 -0.0341 -0.0222 -0.0440 -0.0157 0.0254	2561	0.5969
none	real	descending	None	1000	LinearFINALRANK.rnk	na_as_pre_ranked	gene_sets.gmt#GO_INTRINSIC_APOPTOTIC_SIGNALING_PATHWAY_IN_RESPONSE_TO_ENDOPLASMIC_RETICULUM_STRESS	0.5139	1.6527	0.0034	0.1036	1	0.3390 -0.2950 0.2660 0.2361 -0.2270 -0.2701 0.2344 -0.2867 0.2466 0.2552 0.3586 0.2478 0.4504 0.2471 -0.3515 -0.2339 0.2593 0.2978 -0.3949 0.3143 0.3841 0.2732 -0.3703 0.2332 0.3434 -0.2514 -0.2491 0.3514 -0.3028 -0.2061 0.2929 -0.2559 -0.2764 -0.2831 -0.3427 0.3627 0.3619 0.3580 -0.2864 -0.1953 0.3391 -0.2478 0.3138 0.3328 0.3884 -0.2520 0.3330 0.2459 0.3739 0.2804 0.2727 -0.2330 -0.3702 -0.255…	31 68 256 304 312 492 514 609 1177 1193 1516 2215 2372 2394 2604 3170 3481 3573 3617 3699 3726 4142 4699 4753 4905 5004 5351 6081 6131 6370 6576 6747 6916 7720 8939 9012 9047 9644 9681 10102 10653 11193 11528 11600 11864 11926 13153 13389 13554 14067	0.1159 0.2115 0.2637 0.3200 0.3782 0.4136 0.4590 0.4947 0.4847 0.5120 0.5139 0.4835 0.4889 0.5033 0.5036 0.4765 0.4653 0.4685 0.4748 0.4782 0.4853 0.4642 0.4315 0.4328 0.4271 0.4247 0.4044 0.3562 0.3542 0.3388 0.3252 0.3137 0.3025 0.2497 0.1716 0.1717 0.1745 0.1406 0.1449 0.1242 0.0965 0.0714 0.0617 0.0703 0.0670 0.0779 0.0174 0.0267 0.0429 0.0445	1516	0.9627
none	real	descending	None	1000	LinearFINALRANK.rnk	na_as_pre_ranked	gene_sets.gmt#GO_RESPONSE_TO_RETINOIC_ACID	0.4858	1.6526	0.005	0.103	1	0.4022 0.2577 -0.3245 -0.1866 0.2855 0.2460 0.2540 -0.2262 0.3950 0.2872 0.2265 0.2968 0.3050 -0.3076 0.2215 0.2764 0.1657 0.3130 -0.2210 0.3620 0.3421 0.1584 -0.2504 -0.2561 -0.2138 0.2176 0.2181 -0.3046 -0.2335 0.2786 0.4045 -0.2254 0.4009 0.3209 0.1770 -0.2873 0.3015 0.3299 0.2511 -0.2266 0.4271 0.3662 -0.3601 -0.3455 0.3067 -0.2502 -0.2941 0.2758 -0.4469 -0.2508 -0.2915 0.3076 0.3800 -0.2275 …	3 55 84 85 265 322 381 427 437 688 807 891 951 980 1019 1041 1128 1571 1689 1783 2295 2442 2591 2890 2911 2937 2986 3002 3295 3343 3520 3628 4261 4462 4613 4772 5288 5530 5705 6192 6286 6332 6655 6964 7559 7598 7602 7607 8556 8602 9460 9698 9848 10278 10340 10446 10529 10553 10761 12197 12624 12705 12774 12909 12925 13557 13726 13750 14090 14312 14394 14711	0.0917 0.1464 0.1969 0.2490 0.2730 0.3018 0.3279 0.3534 0.3812 0.3863 0.3988 0.4125 0.4270 0.4435 0.4588 0.4750 0.4858 0.4687 0.4732 0.4788 0.4532 0.4520 0.4502 0.4371 0.4429 0.4483 0.4519 0.4578 0.4439 0.4467 0.4401 0.4380 0.3987 0.3884 0.3812 0.3732 0.3400 0.3252 0.3146 0.2821 0.2763 0.2738 0.2519 0.2311 0.1914 0.1898 0.1905 0.1912 0.1287 0.1279 0.0729 0.0606 0.0545 0.0300 0.0307 0.0286 0.0282 …	1128	1.1903
none	real	descending	None	1000	LinearFINALRANK.rnk	na_as_pre_ranked	gene_sets.gmt#GO_ORGANIC_HYDROXY_COMPOUND_TRANSPORT	0.4385	1.6515	0	0.1035	1	-0.2140 -0.2981 0.2611 0.2522 0.1913 -0.2520 0.2432 0.2608 0.2367 0.2559 -0.2235 0.2582 -0.2306 0.2025 0.3256 0.3717 0.3265 0.2840 0.3350 -0.1976 0.3881 0.2225 0.3052 -0.1969 0.3110 0.2976 0.3512 0.2774 0.3291 -0.2100 0.2406 0.2473 0.2296 0.2665 0.2587 0.3273 0.2285 0.2408 0.2492 0.2395 0.3138 0.2391 0.2444 -0.2704 0.2941 0.2589 0.2744 0.3779 0.2460 0.2454 0.2740 0.2974 -0.2594 0.2577 0.2765 0.27…	9 29 58 73 111 121 145 199 221 274 307 387 393 412 449 575 594 630 659 669 725 783 861 951 1031 1041 1086 1105 1108 1283 1328 1350 1362 1494 1500 1508 1571 1668 1729 1783 1826 1852 2024 2162 2295 2304 2341 2370 2555 2664 2699 2784 2911 2960 3137 3185 3276 3331 3434 3542 3586 3600 3815 3841 3849 4083 4136 4239 4613 4628 4780 4823 4895 5116 5196 5250 5288 5293 5481 5710 5744 5961 5976 6096 6544 656…	0.0395 0.0719 0.0988 0.1252 0.1471 0.1704 0.1916 0.2081 0.2261 0.2403 0.2548 0.2643 0.2789 0.2921 0.3037 0.3075 0.3185 0.3278 0.3372 0.3479 0.3550 0.3615 0.3661 0.3692 0.3727 0.3809 0.3865 0.3937 0.4020 0.3976 0.4021 0.4080 0.4146 0.4124 0.4189 0.4252 0.4275 0.4272 0.4292 0.4315 0.4344 0.4385 0.4321 0.4276 0.4232 0.4273 0.4295 0.4321 0.4236 0.4202 0.4218 0.4198 0.4148 0.4150 0.4062 0.4061 0.4030 …	1852	0.8283
none	real	descending	None	1000	LinearFINALRANK.rnk	na_as_pre_ranked	gene_sets.gmt#REACTOME_CONSTITUTIVE_SIGNALING_BY_ABERRANT_PI3K_IN_CANCER	0.5206	1.6512	0.007	0.1032	1	0.3059 -0.2825 0.2312 0.2609 -0.3086 -0.2882 0.4100 0.4850 0.2901 -0.2265 0.2838 0.2675 -0.3989 0.3471 0.2451 -0.3656 -0.2286 -0.2448 -0.2598 -0.2166 -0.3066 0.3005 0.3144 0.2658 -0.3295 0.3771 0.3498 0.2512 0.2380 -0.4433 0.2657 -0.3453 0.3707 0.3886 0.4067 0.3452 0.1972 0.2988 -0.4254 0.2126 0.3111 0.2883 -0.3555 0.4338 0.3217 0.3017 -0.4448 0.3421 -0.4422 0.2712 -0.3783 0.1991 0.2830 -0.3119 0…	70 85 145 169 234 334 715 928 1219 1269 1480 1661 1680 1721 1854 2022 2239 2519 2772 2824 2992 3063 3152 3185 3909 5023 5679 5843 5855 5875 5964 6066 6152 6389 6919 7160 8574 9087 9851 9894 10276 10529 10839 11111 11538 12757 13544 13725 14137 14192 14230	0.0812 0.1618 0.2291 0.2944 0.3497 0.3930 0.4011 0.4163 0.4212 0.4420 0.4492 0.4567 0.4751 0.4916 0.5007 0.5060 0.5062 0.5005 0.4953 0.5035 0.5029 0.5087 0.5128 0.5206 0.4785 0.4064 0.3638 0.3545 0.3555 0.3560 0.3515 0.3459 0.3412 0.3258 0.2900 0.2742 0.1814 0.1511 0.1056 0.1092 0.0907 0.0817 0.0698 0.0614 0.0440 -0.0215 -0.0509 -0.0371 -0.0315 -0.0000 0.0334	3185	0.456
none	real	descending	None	1000	LinearFINALRANK.rnk	na_as_pre_ranked	gene_sets.gmt#GO_STEROL_TRANSPORT	0.4819	1.6495	0.007	0.1044	1	-0.2693 0.2502 0.3396 -0.2185 0.2434 0.3007 0.2207 -0.2272 0.2248 0.4334 0.2670 -0.2260 0.2598 -0.2275 -0.2509 -0.2111 0.3167 0.2748 0.2394 0.2328 0.2599 -0.2567 0.1934 0.2862 -0.2965 0.2326 -0.2773 -0.3787 -0.2686 0.2702 -0.2689 -0.2546 -0.3863 0.3000 0.2517 -0.3963 0.2965 0.4009 0.4163 -0.2375 0.4414 -0.2476 -0.2344 -0.2331 -0.2667 0.2701 0.3809 -0.3360 -0.3403 0.3486 0.2122 0.2845 -0.1769 -0.2…	29 121 145 199 274 387 393 449 575 594 861 1086 1108 1494 1500 1508 1571 1729 2024 2162 2295 2341 2370 2555 2911 2960 3137 3331 3542 3600 3815 4083 4239 4628 4823 4895 5250 5710 6096 6747 6749 6805 6975 7026 7116 7174 8348 8511 8620 8741 9394 9518 9564 9802 9939 10184 10557 10770 10893 11102 11250 11553 11610 11724 11751 11761 11831 13216 13324 13979 14515 14676	0.0780 0.1287 0.1811 0.2251 0.2624 0.2902 0.3251 0.3547 0.3756 0.4031 0.4084 0.4135 0.4320 0.4219 0.4377 0.4532 0.4645 0.4683 0.4608 0.4632 0.4653 0.4731 0.4819 0.4792 0.4635 0.4686 0.4643 0.4582 0.4502 0.4526 0.4436 0.4304 0.4243 0.4015 0.3914 0.3896 0.3679 0.3381 0.3128 0.2685 0.2684 0.2647 0.2534 0.2503 0.2446 0.2412 0.1634 0.1549 0.1503 0.1450 0.1045 0.1003 0.1016 0.0902 0.0859 0.0747 0.0556 …	2370	0.6478
none	real	descending	None	1000	LinearFINALRANK.rnk	na_as_pre_ranked	gene_sets.gmt#GO_CELLULAR_DEFENSE_RESPONSE	0.6186	1.6493	0.0146	0.1041	1	0.2438 -0.3207 -0.3320 -0.2578 0.3090 0.2215 0.3370 -0.3971 0.2573 0.3254 -0.3089 0.5151 -0.3699 0.3223 0.4392 0.4524 0.3893 0.4746 0.4438 0.4090 -0.3852 0.2381 -0.1864 -0.4386 0.3121 -0.3768 -0.3305 0.3575 0.3861 -0.3565 0.3458 0.5795 -0.4212 -0.3540 -0.2961 0.4842 0.3654 0.2161 0.3861 -0.1673 0.1987 0.3386 -0.4290 0.4038 -0.2632 -0.3174 -0.4790 -0.3072 0.3705 -0.4211 0.3010 0.3686 -0.3947 0.595…	36 165 862 892 1111 1383 1501 2243 2698 2986 3238 3434 3494 3787 4505 5534 6036 8608 9829 10230 13856	0.2349 0.3838 0.4086 0.4775 0.5243 0.5590 0.6007 0.5853 0.5832 0.5891 0.5948 0.6024 0.6186 0.6164 0.5796 0.5154 0.4846 0.3180 0.2499 0.2398 0.0588	3494	0.3962
none	real	descending	None	1000	LinearFINALRANK.rnk	na_as_pre_ranked	gene_sets.gmt#GO_REGULATION_OF_OSSIFICATION	0.4544	1.6487	0	0.1041	1	-0.2315 -0.2430 0.2814 -0.2657 0.2782 0.2273 0.2061 -0.3108 -0.2931 0.2672 -0.2715 0.2552 0.3275 -0.2310 -0.2486 0.2462 0.3375 0.2330 0.2595 0.2354 0.2394 -0.2623 -0.2635 0.2733 0.2544 0.3207 0.2797 0.3450 0.2557 0.2949 0.2303 0.2632 0.3008 -0.2315 0.2166 0.2953 -0.2088 0.3383 0.2845 0.2978 -0.2255 0.4203 -0.3066 0.2128 0.2086 -0.2179 0.2989 -0.2602 -0.2332 0.3255 0.2811 -0.2674 -0.2947 0.2813 -0…	3 85 123 144 228 240 397 437 493 514 561 695 776 777 898 980 1037 1126 1134 1160 1181 1185 1219 1246 1309 1343 1378 1452 1557 1571 1638 1706 1715 1779 1806 2037 2093 2152 2184 2308 2505 2771 2822 2986 3022 3055 3668 3755 3790 3877 3998 4442 4586 4782 4812 4961 5134 5214 5420 5488 5709 5721 5753 5846 5857 5969 5993 6145 6156 6213 6326 6389 6505 6518 6535 6775 7061 7256 7595 7758 7827 7868 7901 812…	0.0634 0.0939 0.1244 0.1546 0.1757 0.2009 0.2106 0.2276 0.2425 0.2594 0.2737 0.2799 0.2889 0.3034 0.3085 0.3156 0.3240 0.3296 0.3406 0.3502 0.3600 0.3709 0.3796 0.3886 0.3948 0.4028 0.4105 0.4151 0.4172 0.4254 0.4297 0.4336 0.4416 0.4455 0.4520 0.4435 0.4468 0.4497 0.4544 0.4524 0.4449 0.4320 0.4338 0.4274 0.4297 0.4322 0.3938 0.3913 0.3923 0.3896 0.3844 0.3564 0.3488 0.3374 0.3373 0.3288 0.3186 …	2184	0.7016
none	real	descending	None	1000	LinearFINALRANK.rnk	na_as_pre_ranked	gene_sets.gmt#GO_EXTRINSIC_APOPTOTIC_SIGNALING_PATHWAY_VIA_DEATH_DOMAIN_RECEPTORS	0.4925	1.6484	0	0.1038	1	0.4094 0.3804 0.3401 0.2391 0.2587 -0.3354 -0.2982 0.3833 0.3152 0.4254 0.2433 -0.2959 -0.2277 0.4073 0.2088 -0.2987 -0.2474 0.2502 0.2408 -0.1932 0.2588 0.2534 -0.2876 0.2930 -0.1883 -0.2640 0.2677 0.2497 -0.2876 0.3609 0.4259 0.2002 0.3749 -0.3521 -0.3758 0.3075 0.3356 0.2601 -0.2987 -0.3253 -0.2952 -0.2279 0.2194 -0.2801 0.2223 0.3128 -0.2460 -0.2086 0.4206 0.3440 0.1866 -0.2029 0.3020 -0.2531…	31 45 97 101 240 298 364 507 514 555 620 751 1069 1219 1415 1517 1675 1745 2000 2189 2450 2561 2786 3286 3422 3475 3783 3801 3972 4258 4388 4753 4754 4865 4905 5214 5672 5754 6044 6370 6767 7872 8158 8570 8703 8939 9609 9646 9697 9851 10031 10327 10353 10739 10842 11108 11309 11340 11424 12095 12549 12765 13112 13153 13554 13723 14505 14686	0.0734 0.1414 0.1951 0.2517 0.2847 0.3191 0.3495 0.3698 0.3993 0.4255 0.4479 0.4630 0.4611 0.4688 0.4716 0.4800 0.4835 0.4925 0.4873 0.4856 0.4777 0.4797 0.4730 0.4459 0.4431 0.4459 0.4304 0.4347 0.4281 0.4130 0.4082 0.3865 0.3897 0.3852 0.3854 0.3667 0.3371 0.3330 0.3143 0.2926 0.2656 0.1918 0.1742 0.1487 0.1424 0.1295 0.0881 0.0899 0.0908 0.0850 0.0778 0.0631 0.0670 0.0471 0.0468 0.0360 0.0301 …	1745	0.8674
none	real	descending	None	1000	LinearFINALRANK.rnk	na_as_pre_ranked	gene_sets.gmt#GO_HUMORAL_IMMUNE_RESPONSE_MEDIATED_BY_CIRCULATING_IMMUNOGLOBULIN	0.5785	1.6476	0.0144	0.1039	1	0.1960 -0.4258 0.1644 -0.3881 0.3503 -0.2741 -0.4538 0.2881 -0.2739 -0.2421 0.5684 -0.3637 -0.4570 0.2865 -0.2996 -0.3943 -0.3595 0.3056 0.3810 0.2357 0.1674 0.2652 -0.2588 0.2449 0.5193 -0.3309 -0.2709 0.4595 0.2770 0.2735 0.2528 0.4142 -0.3182 0.2936 0.2379 0.2227 -0.2938 0.3930 0.4519 0.4111 0.3448 -0.2426 0.3399 0.4532 0.3005 0.3735 0.2863 0.3681 0.3764 0.2416 0.4030 0.3194 -0.2136 -0.3732 0.…	308 535 623 624 675 961 1293 1417 1478 1553 2610 2833 2854 3338 3934 4468 4823 4987 5091 7992 8064 9453 10036 10624 12937 14155	0.0907 0.1624 0.2355 0.3144 0.3866 0.4292 0.4578 0.4970 0.5391 0.5785 0.5342 0.5441 0.5674 0.5544 0.5291 0.5041 0.4890 0.4862 0.4868 0.2944 0.2947 0.2120 0.1871 0.1655 0.0482 0.0384	1553	0.9477
none	real	descending	None	1000	LinearFINALRANK.rnk	na_as_pre_ranked	gene_sets.gmt#GO_RESPONSE_TO_CADMIUM_ION	0.5229	1.647	0.0035	0.104	1	0.2591 0.3788 0.2195 -0.3671 -0.3304 0.3000 0.3560 0.3291 -0.3019 -0.2836 -0.1788 -0.2026 0.5071 0.2476 -0.3447 -0.3374 0.3999 -0.3954 -0.3415 -0.2529 0.3494 -0.2882 0.3132 -0.3201 0.2340 -0.3245 -0.2354 0.3541 0.2530 -0.2252 0.4185 0.2319 0.3092 0.2755 0.2198 0.3117 0.2176 0.3229 0.2880 0.3843 -0.2845 0.4817 0.2025 -0.3547 -0.2161 0.2831 0.3163 0.3533 0.4312 -0.2462 -0.3324 0.2855 0.3907 0.3037 …	208 234 382 517 525 540 546 679 928 1090 1113 1191 1466 1690 1696 2000 2071 2108 2562 3477 3540 4129 4141 4286 4414 4569 4595 4765 6044 6516 6629 7040 7514 7778 8354 9569 10251 10344 10578 10890 10996 11455 11724 12211 12506 13103 13323 14043 14375	0.0567 0.1230 0.1665 0.2043 0.2505 0.2955 0.3410 0.3720 0.3888 0.4084 0.4369 0.4603 0.4663 0.4733 0.4951 0.4936 0.5072 0.5229 0.5069 0.4545 0.4600 0.4272 0.4336 0.4305 0.4280 0.4232 0.4270 0.4205 0.3350 0.3034 0.2961 0.2686 0.2378 0.2220 0.1863 0.1101 0.0720 0.0744 0.0681 0.0575 0.0615 0.0431 0.0389 0.0223 0.0205 0.0025 0.0124 -0.0007 0.0235	2108	0.7268
none	real	descending	None	1000	LinearFINALRANK.rnk	na_as_pre_ranked	gene_sets.gmt#GO_REGULATION_OF_REPRODUCTIVE_PROCESS	0.4705	1.6461	0.0017	0.1043	1	-0.3075 -0.2868 0.2592 -0.2525 0.4139 0.2525 0.2238 0.2620 -0.2698 0.3023 -0.3105 0.2608 0.3009 0.3244 -0.2965 0.2400 -0.2928 -0.3236 -0.2349 -0.1897 0.2182 0.2979 0.3301 0.3107 -0.2210 0.2770 0.2781 0.4141 0.2918 -0.2650 0.2436 0.3350 0.2449 0.2278 -0.2899 0.2706 0.3310 0.2812 -0.2186 0.2557 -0.2713 -0.2723 -0.2352 0.2476 0.2534 0.2670 -0.2454 -0.2752 0.2306 0.2589 0.2189 -0.3269 0.3602 -0.2452 …	22 55 85 122 245 255 265 268 437 453 604 778 783 914 946 980 1090 1162 1181 1220 1362 1670 1699 1938 1993 2184 2349 2984 3675 4171 4258 4613 4618 4838 5011 5134 5136 5214 5471 5564 5709 5874 6017 6023 6062 6068 6152 6252 6362 6399 6716 6729 6775 7416 7598 7645 7671 7783 8333 8363 8414 9008 9243 9315 9710 9978 10390 11125 11186 11309 12296 12372 12660 12937 13108 13220 13568 14137 14147 14152 1419…	0.0617 0.1111 0.1554 0.1954 0.2200 0.2520 0.2835 0.3154 0.3291 0.3529 0.3639 0.3706 0.3889 0.3969 0.4114 0.4254 0.4331 0.4427 0.4558 0.4672 0.4705 0.4607 0.4698 0.4634 0.4692 0.4649 0.4619 0.4247 0.3820 0.3518 0.3493 0.3278 0.3303 0.3177 0.3081 0.3017 0.3036 0.3002 0.2842 0.2792 0.2706 0.2603 0.2514 0.2519 0.2500 0.2504 0.2454 0.2392 0.2321 0.2300 0.2085 0.2077 0.2047 0.1616 0.1501 0.1478 0.1470 …	1362	1.0461
none	real	descending	None	1000	LinearFINALRANK.rnk	na_as_pre_ranked	gene_sets.gmt#GO_REGULATION_OF_MEMBRANE_PROTEIN_ECTODOMAIN_PROTEOLYSIS	0.6474	1.646	0.0038	0.1038	1	-0.3423 0.4529 0.5683 0.4758 0.4468 -0.3793 -0.3381 0.4192 -0.6187 -0.3351 -0.3248 -0.3586 -0.3460 0.4757 0.5435 -0.3914 -0.3848 -0.2689 0.4814 -0.3983 -0.3219 -0.4087 0.3910 0.3411 -0.4012 -0.2553 0.3929 -0.3253 0.2875 -0.4933 0.4426 -0.3561 0.2309 0.6579 0.2207 -0.4258 0.4034 -0.2754 -0.3541 0.3399 -0.5969 0.2809 0.1946 -0.3326 -0.3471 0.5055 -0.3736 0.2794 -0.4401 0.3933 -0.4527 -0.4605 -0.406…	332 483 575 1017 1224 2699 4522 4788 5035 5672 6343 6416 6716 8565 9638 10339 10380 12151	0.1760 0.3343 0.4823 0.5637 0.6474 0.5961 0.4923 0.4914 0.4893 0.4545 0.4120 0.4095 0.3897 0.2778 0.2282 0.2107 0.2386 0.1747	1224	1.1256
none	real	descending	None	1000	LinearFINALRANK.rnk	na_as_pre_ranked	gene_sets.gmt#GO_RESPONSE_TO_ORGANOPHOSPHORUS	0.4636	1.6445	0.0032	0.1049	1	0.1753 -0.3214 -0.3111 -0.2142 -0.2847 -0.2341 0.2304 0.2290 -0.2019 0.2911 0.3035 0.3078 0.2069 -0.2922 0.2016 -0.2893 0.3322 -0.2737 0.2553 0.3907 0.2625 0.2148 0.2984 0.2584 0.2496 0.4003 -0.2305 -0.2935 0.2279 -0.3145 -0.2877 -0.2942 -0.1905 0.2616 -0.2228 0.2554 -0.2844 -0.2135 -0.2907 -0.2488 -0.2414 0.2370 -0.2769 0.2926 0.2548 -0.3816 -0.2752 0.2752 0.2140 0.2536 -0.2040 0.2536 0.2822 -0.…	0 58 121 141 177 198 208 265 268 290 299 584 646 768 951 1041 1338 1362 1479 1557 1654 1937 2155 2395 2488 2502 2791 2823 2986 3027 3055 3156 3286 3686 3755 3809 4235 4254 4505 4541 4680 4889 4999 5053 5099 5359 5405 6332 6476 6554 6618 6655 6863 7019 7043 7162 7347 7495 7969 7980 8309 8412 8651 9051 9168 9313 9633 9677 9939 10134 10600 10725 10890 11768 11779 11809 11922 11967 11988 12186 12188 …	0.0913 0.1348 0.1701 0.2066 0.2385 0.2703 0.3025 0.3285 0.3581 0.3850 0.4123 0.4131 0.4279 0.4369 0.4398 0.4482 0.4402 0.4507 0.4541 0.4597 0.4636 0.4534 0.4468 0.4378 0.4386 0.4447 0.4313 0.4353 0.4299 0.4328 0.4365 0.4350 0.4312 0.4081 0.4075 0.4078 0.3819 0.3838 0.3694 0.3697 0.3627 0.3506 0.3452 0.3435 0.3423 0.3261 0.3245 0.2616 0.2521 0.2471 0.2429 0.2406 0.2265 0.2161 0.2147 0.2070 0.1949 …	1654	0.9057
none	real	descending	None	1000	LinearFINALRANK.rnk	na_as_pre_ranked	gene_sets.gmt#GO_REGULATION_OF_ANTIGEN_RECEPTOR_MEDIATED_SIGNALING_PATHWAY	0.5441	1.6443	0.0088	0.1045	1	-0.2851 -0.3389 -0.2910 0.2691 -0.2203 0.3611 0.3897 -0.2225 0.2183 -0.2792 0.3137 -0.3252 0.4333 -0.3011 0.4378 -0.2670 -0.3720 0.3082 -0.3878 0.3796 0.3931 0.2174 0.2673 0.3172 0.4889 0.3484 -0.2500 0.3075 0.2558 -0.3288 -0.3485 0.3197 -0.2977 -0.3335 0.3163 0.3061 -0.2241 0.3244 -0.2387 0.3750 -0.2118 0.3978 -0.2208 -0.2185 -0.2786 0.2610 0.2897 -0.3238 0.3086 -0.3759 -0.3458 0.2076 0.2860 0.3…	2 688 1092 1208 1376 1520 1793 1924 2092 2162 2185 2243 2375 2407 2561 2711 3258 3335 3613 4450 4505 5148 5351 5943 6062 6074 7040 7177 7370 7992 8006 8425 9476 10134 10306 10939 11031 12306 12739 14078	0.2556 0.2673 0.2847 0.3186 0.3453 0.3709 0.3835 0.4039 0.4195 0.4408 0.4650 0.4862 0.5010 0.5222 0.5337 0.5441 0.5231 0.5335 0.5284 0.4803 0.4853 0.4473 0.4384 0.4008 0.3950 0.3964 0.3314 0.3232 0.3119 0.2734 0.2764 0.2533 0.1910 0.1581 0.1591 0.1320 0.1423 0.0806 0.0805 0.0437	2711	0.56
none	real	descending	None	1000	LinearFINALRANK.rnk	na_as_pre_ranked	gene_sets.gmt#GO_ERK1_AND_ERK2_CASCADE	0.425	1.6434	0	0.1049	1	0.2794 0.2409 0.2993 0.2840 0.3437 0.2525 0.2469 0.2397 0.2307 -0.2296 0.2259 0.2662 0.2321 -0.2318 0.2383 0.2786 0.2075 0.2448 -0.2126 0.2957 -0.2572 -0.2356 0.2229 -0.2241 0.2103 0.2687 -0.2798 -0.2416 -0.1956 0.2203 0.2287 -0.2308 -0.2309 0.2223 0.2283 0.3211 -0.2056 0.2362 0.2068 0.2482 -0.2599 -0.2348 0.2356 0.2067 -0.2924 0.2299 0.2902 0.2631 0.2022 -0.1887 0.2313 -0.2544 0.2866 -0.2227 0.2…	84 85 101 109 145 198 234 242 265 290 346 397 404 422 427 437 442 457 478 549 575 594 606 620 688 838 870 901 909 922 928 1014 1067 1093 1105 1313 1345 1362 1406 1595 1646 1661 1668 1694 1805 1834 1866 1951 1971 2031 2092 2093 2152 2184 2206 2297 2298 2334 2375 2407 2481 2501 2502 2508 2519 2557 2647 2662 2792 2824 2883 2976 2986 2992 3012 3156 3158 3185 3286 3395 3546 3593 3600 3675 3809 3909 39…	0.0172 0.0400 0.0609 0.0820 0.0996 0.1137 0.1279 0.1438 0.1582 0.1716 0.1817 0.1912 0.2036 0.2150 0.2273 0.2391 0.2512 0.2624 0.2730 0.2794 0.2886 0.2980 0.3077 0.3172 0.3223 0.3208 0.3273 0.3336 0.3415 0.3490 0.3570 0.3590 0.3631 0.3688 0.3755 0.3678 0.3722 0.3775 0.3808 0.3735 0.3756 0.3802 0.3853 0.3891 0.3867 0.3899 0.3928 0.3918 0.3953 0.3958 0.3962 0.4007 0.4011 0.4032 0.4060 0.4039 0.4080 …	2557	0.5972
none	real	descending	None	1000	LinearFINALRANK.rnk	na_as_pre_ranked	gene_sets.gmt#GO_RESPONSE_TO_TRANSFORMING_GROWTH_FACTOR_BETA	0.4218	1.6433	0.0015	0.1038	1	0.2079 0.2615 0.3110 0.2442 -0.2057 -0.2748 -0.1749 0.3612 0.2090 0.2467 0.3253 -0.2465 -0.1973 0.2819 0.2625 0.3716 0.2902 0.2438 0.2584 -0.1851 0.2774 -0.2096 0.2707 0.2235 0.2553 0.2859 -0.1939 0.2806 0.3023 -0.2515 -0.2543 -0.2312 0.2269 -0.2328 0.2496 0.2817 -0.2232 0.2973 0.2414 0.2356 0.2445 0.2112 0.2541 -0.2549 0.3203 -0.2637 0.2923 0.2034 -0.2524 -0.2243 -0.2004 -0.2291 0.2722 0.2774 0.…	7 26 47 85 100 142 144 151 185 196 197 208 213 222 268 290 388 437 475 477 483 485 507 524 591 734 776 929 980 984 986 1116 1165 1181 1230 1334 1487 1490 1576 1638 1646 1854 1951 2093 2101 2109 2327 2349 2411 2544 2609 2662 2823 2865 2900 2973 3022 3209 3395 3451 3459 3551 3613 3681 3738 3872 3916 3972 3980 4106 4134 4286 4412 4430 4442 4522 4527 4627 4645 4665 4794 4847 4930 4965 4976 5086 5186 …	0.0338 0.0615 0.0855 0.1049 0.1251 0.1415 0.1606 0.1789 0.1938 0.2101 0.2271 0.2431 0.2594 0.2752 0.2873 0.3004 0.3063 0.3149 0.3239 0.3353 0.3464 0.3577 0.3674 0.3773 0.3831 0.3823 0.3883 0.3858 0.3901 0.3976 0.4052 0.4034 0.4070 0.4127 0.4160 0.4152 0.4105 0.4161 0.4158 0.4170 0.4218 0.4124 0.4105 0.4051 0.4089 0.4127 0.4016 0.4040 0.4036 0.3980 0.3971 0.3969 0.3890 0.3893 0.3899 0.3879 0.3875 …	1646	0.9083
none	real	descending	None	1000	LinearFINALRANK.rnk	na_as_pre_ranked	gene_sets.gmt#GO_RESPONSE_TO_COPPER_ION	0.5687	1.6433	0.0071	0.1043	1	-0.2923 0.4836 0.2233 -0.3977 0.2310 -0.3650 -0.2445 0.3764 0.3521 -0.2305 0.3181 0.3537 -0.3741 -0.3827 0.3331 0.3309 -0.4122 -0.2780 -0.4567 0.3634 -0.3529 0.3133 0.4814 0.4187 0.3193 0.3410 -0.2960 -0.3383 0.4125 0.1924 0.4365 -0.2974 0.2850 -0.4167 0.5253 0.4557 -0.2529 0.3326 -0.3901 -0.4202 -0.2951 0.3849 0.2734 0.2818 -0.2703 0.3764 -0.3748 -0.4058 -0.3283 0.3547 0.4196 -0.2354 0.4660 -0.3…	43 173 382 540 546 620 951 1466 1593 1690 1696 2071 3540 4129 4765 4792 6044 6181 7040 7543 9377 9457 9460 10166 10890 11967 13153 13450 13856 14375	0.1484 0.2426 0.3019 0.3543 0.4168 0.4695 0.4925 0.4913 0.5146 0.5386 0.5687 0.5685 0.4818 0.4518 0.4154 0.4203 0.3373 0.3297 0.2720 0.2400 0.1234 0.1266 0.1350 0.0982 0.0636 0.0114 -0.0374 -0.0217 -0.0054 0.0235	1696	0.8892
none	real	descending	None	1000	LinearFINALRANK.rnk	na_as_pre_ranked	gene_sets.gmt#GO_NEURON_FATE_COMMITMENT	0.5734	1.6426	0.0154	0.1039	1	0.3941 -0.1959 0.3383 0.3837 0.2766 0.2665 0.3462 -0.4766 0.3855 0.3858 -0.4756 0.3919 0.2555 -0.2167 -0.2925 0.4132 0.3959 0.5188 -0.3068 -0.3301 0.2260 -0.2449 0.3740 0.4153 0.2440 -0.2575 -0.2820 -0.3174 0.3569 -0.2771 -0.2383 0.5013 -0.3792 -0.4554 0.3063 0.3704 0.3261 -0.3858 0.5215 -0.2801 0.3347 0.4033 -0.2531 -0.2922 0.3388 0.4551 0.3538 0.2908 0.2762 0.5299 -0.3283 0.3795 -0.3073 -0.2297…	195 358 496 1033 1128 1337 1851 2022 2261 5134 5200 5330 5846 6286 6414 7029 7426 7989 8360 8363 8941 9004 9438 9452 9635 9833 9856 9948 10398 10498 10834 11760	0.1506 0.2651 0.3646 0.4000 0.4612 0.5074 0.5195 0.5510 0.5734 0.3869 0.3910 0.3899 0.3595 0.3318 0.3248 0.2840 0.2600 0.2276 0.2104 0.2182 0.1901 0.1974 0.1820 0.1952 0.1981 0.2012 0.2164 0.2275 0.2170 0.2312 0.2322 0.2015	2261	0.6792
none	real	descending	None	1000	LinearFINALRANK.rnk	na_as_pre_ranked	gene_sets.gmt#GO_RESPONSE_TO_ENDOPLASMIC_RETICULUM_STRESS	0.4141	1.6416	0.0015	0.1044	1	0.2123 -0.2457 0.2100 -0.2030 0.2430 -0.2424 0.2511 0.2127 0.2152 -0.2143 0.2863 0.2345 0.2896 0.2358 -0.2282 0.2745 0.2580 0.2647 -0.2472 0.2632 0.1976 -0.2656 -0.2295 0.2696 0.2367 -0.2545 0.2376 0.2197 0.2290 0.2141 0.2065 0.2047 -0.2388 0.2969 -0.2813 0.2582 0.2349 -0.2724 0.2743 0.2632 0.2250 -0.2271 -0.2064 0.2169 -0.2046 -0.2751 -0.2526 0.2416 -0.2034 -0.2266 0.2625 0.2272 -0.2570 0.2879 0…	31 35 68 101 112 121 256 275 304 312 319 335 399 403 492 514 609 651 676 719 737 831 851 884 934 1007 1025 1174 1177 1193 1197 1249 1260 1265 1279 1313 1341 1423 1516 1526 1593 1635 1763 1778 1880 1930 1931 1944 2214 2215 2263 2285 2372 2394 2469 2604 2751 2756 2768 2783 2823 2913 2972 3009 3082 3087 3154 3170 3209 3247 3248 3319 3397 3402 3420 3424 3455 3481 3534 3573 3617 3640 3684 3699 3726 37…	0.0290 0.0592 0.0828 0.1040 0.1261 0.1480 0.1558 0.1712 0.1849 0.1999 0.2148 0.2286 0.2380 0.2515 0.2580 0.2689 0.2735 0.2814 0.2902 0.2975 0.3063 0.3093 0.3172 0.3241 0.3295 0.3329 0.3401 0.3374 0.3448 0.3512 0.3585 0.3622 0.3688 0.3757 0.3820 0.3867 0.3918 0.3928 0.3927 0.3984 0.3999 0.4030 0.3999 0.4045 0.4028 0.4046 0.4098 0.4141 0.4001 0.4046 0.4058 0.4087 0.4070 0.4097 0.4087 0.4033 0.3968 …	1944	0.789
none	real	descending	None	1000	LinearFINALRANK.rnk	na_as_pre_ranked	gene_sets.gmt#GO_NEGATIVE_REGULATION_OF_CYTOKINE_BIOSYNTHETIC_PROCESS	0.6262	1.6405	0.0057	0.1048	1	0.3246 0.3960 0.3784 -0.3458 0.5822 -0.3880 -0.3246 -0.3152 0.3877 -0.2841 -0.3474 0.3174 -0.3842 -0.3856 0.3226 -0.4614 0.3502 -0.3267 -0.2255 -0.4312 0.2961 -0.4272 0.3484 -0.3741 0.4145 0.5273 0.4929 0.4821 0.4734 -0.4343 0.4557 0.3121 0.6021 -0.3533 0.4611 0.1852 0.2942 0.4019 0.2840 -0.3781 -0.3070 -0.4815 -0.4542 -0.3951 -0.5147 0.3776 -0.4682 0.3840 -0.3047 -0.3259 0.3481 -0.2794 -0.3550 0…	74 84 139 303 604 892 1834 3245 4115 4171 4428 7846 8356 8620 9397 10036 10307 12223 12478 13953 13966	0.1574 0.3134 0.4471 0.5365 0.5879 0.6262 0.5972 0.5198 0.4730 0.4812 0.4741 0.2454 0.2167 0.2056 0.1630 0.1327 0.1287 0.0262 0.0392 -0.0047 0.0513	892	1.3845
none	real	descending	None	1000	LinearFINALRANK.rnk	na_as_pre_ranked	gene_sets.gmt#GO_CELLULAR_RESPONSE_TO_COPPER_ION	0.6329	1.6404	0.0206	0.1045	1	0.3349 -0.2845 0.6231 -0.4524 -0.3326 0.5568 0.3476 -0.2042 0.2169 0.2650 -0.3231 0.4284 0.2443 -0.2772 -0.4608 -0.3204 -0.3725 0.5145 0.4154 -0.1963 0.4477 0.3978 0.6500 -0.2943 -0.4300 -0.2516 0.4522 -0.2493 -0.3264 0.2819 0.3355 -0.2331 0.1716 -0.2287 0.4173 -0.3882 0.4205 -0.3056 0.4051 -0.4295 -0.5242 -0.5197 -0.4197 0.3318 -0.3217 0.4010 -0.3651 -0.2320 0.4270 0.3655 0.4686 0.2556 0.4274 -0…	382 540 546 951 1466 1593 1690 1696 2071 3540 4765 4792 6044 7040 7543 9457 10166 11967 13856	0.1172 0.2295 0.3516 0.4126 0.4436 0.4972 0.5501 0.6090 0.6329 0.5589 0.4889 0.5002 0.4193 0.3529 0.3229 0.2094 0.1832 0.1017 0.0588	2071	0.7393
none	real	descending	None	1000	LinearFINALRANK.rnk	na_as_pre_ranked	gene_sets.gmt#GO_CHEMOKINE_PRODUCTION	0.5071	1.6401	0.0066	0.1042	1	-0.2339 -0.4445 0.2847 0.2365 -0.2517 0.2739 -0.2599 0.2664 0.2810 0.3094 0.3113 0.2492 -0.2183 0.3783 0.1854 0.4015 -0.2002 0.2705 0.4260 0.3180 0.3649 -0.3274 0.3147 0.2820 -0.2719 0.2627 0.3084 0.2497 0.3661 0.3299 0.3173 -0.3252 -0.3400 -0.2575 0.3742 -0.2788 0.3131 0.2454 -0.3639 0.3730 -0.3122 -0.2774 -0.3309 0.2995 0.3486 0.2162 0.2471 0.3473 -0.2607 0.1921 0.2435 0.4111 0.3208 -0.3811 0.3…	49 84 218 303 350 432 583 659 879 909 922 978 980 1067 1093 1315 1323 1343 1710 2000 2031 2298 2557 2570 3338 3600 4065 4115 4281 4331 4379 4950 5457 6007 6016 6396 7095 8229 8266 9397 9812 11031 11108 11549 11916 11967 12244 12597 13061 13236 13811 14087 14538 14704	0.0734 0.1383 0.1794 0.2168 0.2540 0.2849 0.3063 0.3304 0.3404 0.3630 0.3865 0.4063 0.4298 0.4463 0.4665 0.4707 0.4894 0.5071 0.4980 0.4920 0.5035 0.4973 0.4905 0.5003 0.4557 0.4446 0.4184 0.4204 0.4139 0.4152 0.4166 0.3809 0.3486 0.3124 0.3130 0.2877 0.2405 0.1655 0.1654 0.0927 0.0697 -0.0053 -0.0023 -0.0227 -0.0368 -0.0292 -0.0360 -0.0463 -0.0619 -0.0565 -0.0732 -0.0652 -0.0560 0.0011	1343	1.0614
none	real	descending	None	1000	LinearFINALRANK.rnk	na_as_pre_ranked	gene_sets.gmt#GO_CYTOKINE_PRODUCTION_INVOLVED_IN_IMMUNE_RESPONSE	0.4905	1.639	0.0034	0.1049	1	-0.2177 0.4109 0.2664 0.2522 -0.2304 -0.2869 -0.2935 -0.3153 -0.1773 0.3702 0.4560 0.2931 0.2440 -0.2928 0.3180 0.2752 0.3285 -0.3109 0.2280 0.2620 -0.2162 0.2838 0.3077 -0.3454 0.2628 0.3435 0.3258 0.2896 0.2876 0.2830 -0.2455 0.2461 0.2618 0.2431 -0.3163 -0.2550 0.3772 0.2962 -0.2221 -0.3480 0.3333 0.2306 -0.2719 0.3177 0.2845 0.2324 -0.2647 0.3022 0.4576 0.3166 -0.3385 0.1975 -0.2781 -0.3008 -…	143 296 432 583 594 879 928 980 1031 1079 1116 1426 1492 1638 1710 1924 1971 2000 2031 2093 2206 2243 2312 2379 2557 2565 2662 2684 2720 2724 2732 3055 4084 4286 4414 4788 4837 4843 4950 5094 5420 5474 5976 6747 7035 7231 7346 7370 7394 8138 8356 8380 8496 8939 9302 9569 9716 10448 10624 11276 11323 11516 11699 11781 12244 13236 13379 14198 14390 14538	0.0565 0.0951 0.1271 0.1526 0.1872 0.1960 0.2202 0.2433 0.2656 0.2874 0.3093 0.3087 0.3241 0.3327 0.3458 0.3474 0.3600 0.3737 0.3869 0.3976 0.4041 0.4155 0.4243 0.4329 0.4329 0.4445 0.4496 0.4597 0.4686 0.4797 0.4905 0.4783 0.4142 0.4059 0.4023 0.3808 0.3814 0.3849 0.3813 0.3749 0.3552 0.3541 0.3212 0.2687 0.2495 0.2369 0.2301 0.2295 0.2289 0.1805 0.1686 0.1699 0.1651 0.1390 0.1190 0.1061 0.1018 …	2732	0.5549
none	real	descending	None	1000	LinearFINALRANK.rnk	na_as_pre_ranked	gene_sets.gmt#GO_NONRIBOSOMAL_PEPTIDE_BIOSYNTHETIC_PROCESS	0.66	1.6389	0.0136	0.1044	1	0.3598 -0.6147 -0.4852 0.5076 -0.4228 -0.4097 -0.2625 -0.5276 0.3374 -0.2364 -0.2383 -0.5173 -0.3349 0.4501 0.4205 -0.2778 0.3858 -0.3645 0.3187 0.3672 0.4829 0.3916 0.2541 0.3369 -0.3552 0.6020 0.3478 -0.4843 -0.3963 0.7076 -0.4102 -0.4439 -0.4894 0.4940 0.5210 0.4822 0.5603 0.3466 -0.3742 0.5181 0.3966 -0.3162 -0.3969 0.5568 -0.3358 -0.4504 -0.4644 0.5458 -0.4203 -0.3145 0.2845 0.5926 0.3651 -0…	517 597 854 1054 1193 1304 1593 2112 2134 2466 2623 4556 4817 5253 5905 8354 9583 13886	0.0953 0.2097 0.2905 0.3639 0.4339 0.5014 0.5464 0.5613 0.6097 0.6302 0.6600 0.5445 0.5402 0.5206 0.4815 0.3247 0.2593 0.0567	2623	0.5848
none	real	descending	None	1000	LinearFINALRANK.rnk	na_as_pre_ranked	gene_sets.gmt#GO_HEPATICOBILIARY_SYSTEM_DEVELOPMENT	0.4466	1.6388	0	0.104	1	-0.2506 0.2250 0.2597 0.2244 -0.1849 -0.2565 0.2290 -0.2617 0.4242 -0.1820 0.2541 -0.2959 0.3483 0.3745 0.2293 0.2439 -0.3011 0.2492 -0.3330 0.2450 0.3294 0.2246 0.3371 -0.2390 0.2639 -0.2464 0.2357 -0.4028 -0.2877 0.2494 0.2241 0.2874 -0.1539 0.3052 0.2298 0.2345 0.3325 0.2622 -0.3547 0.2813 0.2677 0.3239 -0.2333 0.2244 0.2518 -0.2051 -0.2144 -0.2714 -0.2286 -0.2163 -0.2348 -0.2101 -0.2753 -0.29…	5 100 125 197 222 234 304 381 437 463 584 603 775 776 865 1152 1181 1219 1235 1240 1455 1571 1605 1654 1696 1699 1779 2000 2093 2096 2178 2189 2237 2340 2510 2723 2751 3002 3152 3237 3259 3288 3366 3440 3475 3609 3668 3930 4185 4242 4286 4386 4415 4505 4741 4772 5134 5155 5346 5405 5549 5584 5662 5679 6009 6062 6148 6340 6655 6793 7028 7035 7059 7236 7720 7806 7872 7980 8309 8564 8741 8757 9461 9…	0.0651 0.0983 0.1338 0.1608 0.1898 0.2192 0.2409 0.2595 0.2781 0.2983 0.3094 0.3272 0.3320 0.3485 0.3580 0.3514 0.3622 0.3721 0.3834 0.3955 0.3918 0.3943 0.4023 0.4090 0.4160 0.4256 0.4296 0.4230 0.4248 0.4328 0.4350 0.4420 0.4464 0.4466 0.4418 0.4334 0.4376 0.4259 0.4209 0.4200 0.4234 0.4263 0.4257 0.4252 0.4273 0.4223 0.4223 0.4080 0.3938 0.3930 0.3930 0.3890 0.3898 0.3863 0.3724 0.3726 0.3496 …	2340	0.6562
none	real	descending	None	1000	LinearFINALRANK.rnk	na_as_pre_ranked	gene_sets.gmt#GO_POSITIVE_REGULATION_OF_LEUKOCYTE_CHEMOTAXIS	0.5166	1.638	0.0036	0.1042	1	-0.3297 -0.4044 0.4332 -0.2367 -0.3850 -0.1829 0.3248 -0.2258 -0.2202 -0.2595 0.4218 0.3899 0.3802 -0.2231 -0.2756 0.3943 0.4076 -0.4303 -0.3684 0.3414 0.2416 0.3128 -0.2070 -0.3696 0.2276 0.2772 0.2564 -0.2742 -0.2641 0.3006 0.2563 0.2736 0.3736 0.2390 0.3545 0.2826 0.2756 -0.3577 -0.3755 0.3571 0.2948 -0.3460 0.2648 -0.2696 0.3997 0.3203 -0.3824 0.3359 0.4714 -0.2849 -0.2154 0.2833 0.3206 0.289…	97 153 156 352 978 980 1015 1159 1343 1371 1721 1782 1837 2031 2260 2334 2557 2986 3455 3699 3877 3972 4058 4281 4886 5059 5420 5474 5601 5855 6156 6312 6551 6561 6941 7036 7751 8020 8049 8266 8421 9569 9716 9812 11025 12372 12564 12937 13063 14625	0.0946 0.1794 0.2676 0.3171 0.3114 0.3481 0.3818 0.4049 0.4222 0.4495 0.4504 0.4702 0.4900 0.4979 0.5015 0.5149 0.5166 0.5013 0.4807 0.4743 0.4715 0.4740 0.4767 0.4691 0.4331 0.4260 0.4050 0.4048 0.3992 0.3842 0.3652 0.3557 0.3400 0.3399 0.3144 0.3085 0.2621 0.2469 0.2480 0.2370 0.2306 0.1597 0.1575 0.1591 0.0891 0.0170 0.0250 0.0236 0.0401 0.0065	2557	0.5972
none	real	descending	None	1000	LinearFINALRANK.rnk	na_as_pre_ranked	gene_sets.gmt#GO_T_CELL_DIFFERENTIATION	0.4341	1.6372	0	0.1045	1	0.2847 0.2406 0.2581 0.2368 0.2714 0.3329 0.3122 -0.2432 -0.3114 0.3441 -0.1973 -0.2999 0.2826 0.3263 0.2431 -0.2176 0.2187 -0.2339 0.2140 0.2651 0.3000 -0.3198 0.3031 -0.2595 -0.2315 -0.2191 0.2295 0.2867 0.2735 -0.2424 0.2759 0.2652 0.2380 0.2178 0.2557 -0.2752 0.2319 -0.2649 0.2611 0.2755 0.2820 0.2165 0.3456 0.2959 0.2057 0.2818 -0.1885 0.2032 0.2227 -0.1813 -0.2943 -0.2429 -0.2060 0.1924 0.2…	49 66 89 134 255 290 304 381 397 432 514 583 806 901 928 961 965 1031 1079 1092 1105 1106 1181 1230 1323 1404 1426 1455 1480 1514 1595 1643 1661 1696 1782 1924 1987 2031 2092 2093 2101 2154 2185 2208 2275 2298 2326 2334 2349 2565 2659 2662 2894 2988 3240 3366 3552 3609 3653 3787 3902 3944 4084 4115 4143 4281 4414 4453 4580 4812 5022 5035 5086 5330 5351 5378 5432 5587 5593 5716 6062 6066 6090 6204…	0.0336 0.0670 0.0975 0.1232 0.1377 0.1566 0.1765 0.1899 0.2071 0.2224 0.2332 0.2437 0.2412 0.2467 0.2566 0.2658 0.2770 0.2835 0.2910 0.3007 0.3103 0.3208 0.3257 0.3321 0.3350 0.3384 0.3457 0.3524 0.3592 0.3653 0.3678 0.3725 0.3791 0.3845 0.3860 0.3832 0.3857 0.3892 0.3915 0.3978 0.4036 0.4062 0.4102 0.4147 0.4160 0.4203 0.4242 0.4294 0.4341 0.4245 0.4230 0.4279 0.4165 0.4144 0.4010 0.3961 0.3867 …	2349	0.654
none	real	descending	None	1000	LinearFINALRANK.rnk	na_as_pre_ranked	gene_sets.gmt#GO_EMBRYONIC_PLACENTA_DEVELOPMENT	0.497	1.637	0.0054	0.1043	1	0.2593 -0.3334 0.2570 0.2801 0.3874 0.2943 -0.2056 0.2381 0.2701 0.2297 -0.2153 -0.1823 -0.2375 -0.3231 0.2826 0.4089 -0.3220 0.3094 0.3475 -0.1747 -0.2700 0.2429 0.1982 0.3845 -0.2544 0.2042 -0.3330 -0.2739 0.2764 0.4264 -0.2634 0.2730 -0.2532 0.3207 0.3174 -0.2576 -0.2784 0.3569 0.3446 -0.3464 0.2034 0.5601 0.3800 -0.3953 -0.3825 -0.2106 0.3688 0.2459 0.1974 0.2446 0.2803 0.2410 -0.2417 -0.3071…	7 85 177 234 290 298 355 536 1018 1122 2233 2377 2814 3366 3507 3668 3904 4084 4223 4258 4310 4647 4694 4765 4847 5136 5288 5471 5754 6090 6336 6492 6754 6827 7059 7076 7197 7980 8044 8229 8385 8574 8941 9147 9288 9452 9651 10251 11309 11541 11630 11697 11788 12722 13103 13177 13586 13651 13743 13864 14230	0.1246 0.1993 0.2571 0.3118 0.3609 0.4123 0.4562 0.4836 0.4784 0.4970 0.4361 0.4402 0.4219 0.3934 0.3922 0.3892 0.3801 0.3744 0.3709 0.3744 0.3766 0.3583 0.3597 0.3592 0.3578 0.3415 0.3342 0.3244 0.3071 0.2855 0.2696 0.2595 0.2417 0.2369 0.2216 0.2209 0.2134 0.1623 0.1603 0.1505 0.1430 0.1336 0.1129 0.1035 0.0990 0.0932 0.0855 0.0518 -0.0098 -0.0141 -0.0084 -0.0009 0.0053 -0.0413 -0.0477 -0.0325 …	1122	1.1967
none	real	descending	None	1000	LinearFINALRANK.rnk	na_as_pre_ranked	gene_sets.gmt#GO_SUPEROXIDE_ANION_GENERATION	0.6097	1.6368	0.0092	0.1035	1	0.5511 0.3904 -0.4455 -0.4981 0.4174 0.3002 0.3256 -0.2424 -0.4081 0.3522 0.2669 0.2867 -0.4071 -0.2642 -0.3764 0.4651 -0.3134 0.4443 0.3646 0.2390 -0.4782 -0.3482 -0.2239 -0.6287 -0.4460 0.3046 -0.3336 -0.3646 -0.2315 -0.3943 -0.4549 0.2546 -0.4717 -0.3866 -0.4032 -0.3378 -0.5499 0.2877 -0.3848 0.4908 0.3450 -0.2462 -0.2892 0.2775 -0.2366 -0.2762 -0.1748 0.2406 0.3167 -0.4800 0.2071 -0.2374 -0.2…	234 414 525 892 922 1105 1111 1137 1668 2093 2164 2458 2557 3212 3595 6665 6862 10890 11988 12564 14416	0.1129 0.1984 0.2794 0.3199 0.3821 0.4268 0.4834 0.5376 0.5441 0.5499 0.5787 0.5882 0.6097 0.5866 0.5784 0.3701 0.3570 0.1033 0.0579 0.0544 0.0207	2557	0.5972
none	real	descending	None	1000	LinearFINALRANK.rnk	na_as_pre_ranked	gene_sets.gmt#GO_VASCULAR_SMOOTH_MUSCLE_CONTRACTION	0.6289	1.6368	0.0113	0.1039	1	0.2253 -0.5408 0.4484 -0.1735 -0.2389 -0.3457 -0.4785 0.3632 0.2591 -0.2565 0.4072 0.4715 0.3792 -0.4759 -0.2256 0.2612 0.3012 -0.3729 0.3622 -0.3545 -0.3762 -0.2408 -0.1787 0.3414 -0.2744 -0.6201 -0.5416 -0.4346 0.3190 -0.3792 -0.2579 0.1903 -0.3092 0.5250 0.3004 0.4632 -0.4940 0.4786 -0.2617 0.5334 -0.3602 0.3380 0.4077 -0.7181 -0.2196 0.3293 0.5148 -0.2872 -0.4206 0.2766 0.2880 0.3741 0.3603 0…	58 156 411 470 488 561 1668 1737 2172 2381 5086 5196 5683 6192 12564 12676 12877 13220 13425	0.1751 0.3054 0.3783 0.4600 0.5428 0.6166 0.5805 0.6138 0.6150 0.6289 0.4520 0.4512 0.4223 0.3899 -0.0107 0.0157 0.0385 0.0567 0.0881	2381	0.6445
none	real	descending	None	1000	LinearFINALRANK.rnk	na_as_pre_ranked	gene_sets.gmt#REACTOME_BMAL1:CLOCK_NPAS2_ACTIVATES_CIRCADIAN_GENE_EXPRESSION	0.5916	1.636	0.0145	0.1037	1	0.3498 0.2793 0.3162 0.4162 0.3617 -0.3087 0.5474 -0.3765 -0.5542 -0.3923 0.2788 0.3783 0.3704 0.3226 0.3555 0.3091 0.1921 -0.3236 -0.4223 0.5355 -0.2914 0.4665 0.2989 0.2499 0.4846 0.3717 0.4934 0.4529 0.3565 0.3648 -0.4599 -0.2100 -0.4381 0.4556 -0.4417 -0.2783 -0.3248 0.5616 0.3484 0.4263 -0.3068 -0.2680 0.3800 0.3575 -0.2312 -0.3388 0.3874 0.4388 0.2988 0.5467 -0.3628 -0.4518 -0.3874 -0.3392 …	15 97 616 782 1235 1584 2028 4229 4613 4713 4970 5186 5288 5883 6551 7059 7700 7858 9687 10392 10538 10725 11642 12679 13961	0.2601 0.4304 0.4777 0.5392 0.5631 0.5850 0.5916 0.4553 0.4400 0.4434 0.4346 0.4274 0.4274 0.3908 0.3463 0.3128 0.2730 0.2669 0.1558 0.1251 0.1335 0.1407 0.1051 0.0727 0.0516	2028	0.754
none	real	descending	None	1000	LinearFINALRANK.rnk	na_as_pre_ranked	gene_sets.gmt#GO_NEGATIVE_REGULATION_OF_EXTRINSIC_APOPTOTIC_SIGNALING_PATHWAY	0.4746	1.6358	0	0.1034	1	-0.2544 0.3781 0.2011 0.2627 -0.2790 0.2340 -0.3665 0.3216 0.2695 0.3074 0.4134 -0.2744 -0.2464 -0.2575 0.2722 0.3498 0.3553 0.3162 -0.3516 -0.2745 0.2603 -0.2110 -0.2998 -0.2857 0.2903 0.2303 -0.2395 -0.2324 0.2644 0.2851 -0.3079 -0.2855 -0.2531 0.2241 0.3267 -0.2701 0.2237 -0.3101 -0.1938 0.3155 -0.2797 0.2466 0.2201 0.3155 -0.2051 0.3320 0.3354 -0.3668 0.2435 0.2624 -0.2629 -0.4003 0.2306 0.24…	31 97 240 298 303 514 517 555 620 751 894 922 962 1003 1007 1074 1219 1375 1389 1415 1488 1517 1693 1854 1972 2000 2184 2189 2508 2561 2591 2786 2824 3422 3715 3783 3972 4388 4505 4556 4694 4754 4977 5200 5549 5754 6240 6370 6414 6718 6767 6878 7872 8363 8513 8570 8901 8939 9609 9661 9697 10090 10100 10327 11136 11322 11340 11549 11916 11926 12063 12549 12660 13103 13112 13153 13392 13503 13707 1…	0.0662 0.1135 0.1423 0.1730 0.2073 0.2200 0.2469 0.2706 0.2904 0.3033 0.3134 0.3310 0.3473 0.3632 0.3814 0.3947 0.4011 0.4054 0.4193 0.4322 0.4413 0.4532 0.4540 0.4550 0.4582 0.4673 0.4649 0.4746 0.4616 0.4666 0.4731 0.4677 0.4728 0.4379 0.4231 0.4235 0.4152 0.3904 0.3859 0.3857 0.3794 0.3782 0.3656 0.3526 0.3304 0.3178 0.2853 0.2769 0.2744 0.2538 0.2505 0.2431 0.1766 0.1452 0.1372 0.1357 0.1159 …	2189	0.6999
none	real	descending	None	1000	LinearFINALRANK.rnk	na_as_pre_ranked	gene_sets.gmt#GO_CELLULAR_RESPONSE_TO_ACID_CHEMICAL	0.4329	1.6334	0	0.1052	1	0.2517 0.2342 0.3395 0.2240 -0.1761 -0.2289 0.1971 -0.2650 -0.2318 0.2931 0.3495 0.2592 0.1999 0.2793 0.2224 0.3322 0.2807 0.2746 0.2177 0.2341 -0.2505 0.2672 0.2897 -0.2480 -0.2545 0.2561 -0.2200 -0.2486 -0.1818 0.2816 0.2566 -0.2142 0.2261 0.2448 0.2734 -0.2586 0.2149 -0.2527 0.2664 0.2823 -0.2082 0.2452 -0.2304 -0.3175 0.2776 0.3875 0.2525 -0.2152 0.2848 -0.3062 0.2956 0.3105 0.2461 0.2579 0.2…	3 49 55 84 85 185 222 234 304 344 346 381 397 400 432 437 517 525 659 663 688 720 807 932 946 951 980 1019 1022 1041 1128 1175 1230 1515 1654 1689 1696 1854 2157 2208 2295 2591 2618 2716 2726 2890 2911 2986 3021 3046 3163 3295 3343 3520 3531 3595 3628 3656 3817 4142 4261 4332 4412 4556 4607 4750 4765 4772 5045 5214 5250 5566 5705 6013 6180 6332 6370 6405 6427 6655 6805 7210 7336 7459 7559 7595 75…	0.0465 0.0738 0.1030 0.1277 0.1542 0.1682 0.1854 0.2041 0.2164 0.2298 0.2457 0.2586 0.2726 0.2874 0.2998 0.3139 0.3219 0.3347 0.3372 0.3485 0.3581 0.3670 0.3716 0.3726 0.3812 0.3904 0.3978 0.4043 0.4132 0.4210 0.4235 0.4286 0.4329 0.4202 0.4172 0.4212 0.4271 0.4222 0.4065 0.4080 0.4068 0.3908 0.3932 0.3905 0.3938 0.3863 0.3886 0.3870 0.3882 0.3900 0.3853 0.3794 0.3792 0.3699 0.3719 0.3703 0.3707 …	1230	1.1227
none	real	descending	None	1000	LinearFINALRANK.rnk	na_as_pre_ranked	gene_sets.gmt#GO_NEGATIVE_REGULATION_OF_OSSIFICATION	0.536	1.6325	0.0104	0.1057	1	-0.3911 -0.4285 0.3059 -0.2322 0.4596 0.2421 -0.3507 0.4084 -0.2677 0.3775 0.3383 0.3077 0.2764 -0.3369 0.3794 0.4225 -0.4177 0.5289 -0.2760 -0.3291 -0.1764 0.3764 0.2785 0.3591 0.2653 0.3061 0.3510 -0.1868 0.3496 0.4254 -0.2442 -0.2524 0.3957 0.4813 0.3050 -0.2663 0.2493 0.2976 0.2671 0.3346 -0.3784 -0.3204 -0.2880 0.3285 -0.3283 -0.4451 0.2234 0.3768 -0.2440 -0.3205 0.2339 0.3074 0.3883 -0.5387…	3 144 437 514 776 1037 1134 1160 1571 1706 1806 2093 2308 2771 2986 3055 3755 4442 4961 5134 5214 5488 5846 5969 6145 6213 6326 6775 7256 7595 7827 8122 8229 8941 9623 10394 10699 10980 12435 12844 13999 14507	0.1983 0.2872 0.3286 0.3804 0.4078 0.4283 0.4575 0.4911 0.4915 0.5091 0.5279 0.5305 0.5360 0.5210 0.5214 0.5314 0.4943 0.4550 0.4251 0.4182 0.4173 0.4022 0.3804 0.3741 0.3638 0.3606 0.3541 0.3236 0.2920 0.2711 0.2580 0.2415 0.2381 0.1956 0.1573 0.1155 0.1070 0.1012 0.0238 0.0209 -0.0157 0.0145	2308	0.6644
none	real	descending	None	1000	LinearFINALRANK.rnk	na_as_pre_ranked	gene_sets.gmt#REACTOME_SLC_MEDIATED_TRANSMEMBRANE_TRANSPORT	0.4344	1.6324	0	0.1053	1	0.2078 0.2349 0.2547 -0.2138 0.2208 -0.2293 0.3000 -0.2848 -0.2343 -0.2528 0.2447 -0.2242 0.3051 -0.1950 0.2932 0.3414 0.2579 0.2486 -0.2377 -0.2866 0.2153 -0.2004 0.2863 0.2384 0.2727 -0.1753 -0.2349 0.3571 0.3156 0.2915 0.1867 0.2488 -0.2331 0.2134 -0.2875 -0.2252 0.2912 0.2001 -0.2910 0.3351 0.3032 0.2407 0.2546 0.3014 -0.2490 0.3227 0.3892 0.3359 -0.3320 -0.2218 0.2581 0.2583 -0.2213 0.2528 -…	13 44 75 99 110 119 120 126 140 147 188 201 215 221 460 553 595 681 725 767 857 976 1157 1212 1283 1432 1608 1688 1941 1945 2044 2138 2142 2252 2304 2337 2466 2496 2546 2570 2622 2653 2657 2682 2706 2791 3085 3093 3177 3205 3276 3413 3447 3485 3723 3841 3857 4198 4299 4307 4375 4641 4719 4737 4780 4787 4806 4818 4836 4866 4960 5032 5277 5333 5481 5526 5616 5681 5817 5900 5916 6018 6115 6277 6317 …	0.0422 0.0743 0.1024 0.1288 0.1554 0.1817 0.2085 0.2344 0.2591 0.2836 0.3035 0.3251 0.3460 0.3674 0.3665 0.3744 0.3851 0.3918 0.4009 0.4098 0.4147 0.4169 0.4136 0.4188 0.4225 0.4201 0.4154 0.4169 0.4057 0.4117 0.4108 0.4100 0.4154 0.4132 0.4149 0.4178 0.4139 0.4166 0.4179 0.4210 0.4221 0.4245 0.4288 0.4316 0.4344 0.4328 0.4164 0.4196 0.4175 0.4192 0.4178 0.4117 0.4126 0.4131 0.3996 0.3942 0.3958 …	2706	0.5622
none	real	descending	None	1000	LinearFINALRANK.rnk	na_as_pre_ranked	gene_sets.gmt#GO_REGULATION_OF_ENDOPLASMIC_RETICULUM_STRESS_INDUCED_INTRINSIC_APOPTOTIC_SIGNALING_PATHWAY	0.5867	1.632	0.0088	0.1051	1	0.4261 0.3814 -0.3842 -0.3102 0.5103 -0.3062 0.3032 -0.3208 0.3376 0.4414 -0.2070 0.2911 -0.4815 0.3582 -0.3388 0.3251 -0.3787 0.4353 -0.2910 -0.2851 -0.3393 -0.3182 0.3055 -0.3470 -0.2053 0.3935 -0.5348 -0.3715 0.2091 0.2524 -0.2558 0.4311 0.4200 0.4793 0.4413 0.3658 0.3730 0.1910 -0.4692 -0.3671 -0.3600 -0.3737 -0.2943 -0.2999 0.3088 0.2522 0.3668 0.3186 -0.2966 0.5408 -0.3297 -0.3270 -0.2576 0…	68 256 304 312 492 2215 2372 2604 3170 3481 3573 3699 3726 4142 4699 4905 5351 6081 6370 6747 7720 9681 10102 11600 11864 11926 13153	0.1803 0.2900 0.3989 0.5090 0.5867 0.5018 0.5214 0.5332 0.5162 0.5137 0.5254 0.5337 0.5486 0.5339 0.5058 0.5004 0.4763 0.4295 0.4114 0.3860 0.3235 0.2029 0.1892 0.1127 0.1224 0.1466 0.1066	492	1.9246
none	real	descending	None	1000	LinearFINALRANK.rnk	na_as_pre_ranked	gene_sets.gmt#GO_RESPONSE_TO_PURINE_CONTAINING_COMPOUND	0.456	1.6319	0	0.1047	1	0.2959 0.2721 0.2781 0.3197 -0.2078 -0.3967 -0.2468 -0.2438 0.2807 -0.2553 0.2934 -0.1994 -0.2809 -0.2828 -0.3999 0.2997 -0.2644 -0.2185 0.3840 0.2701 0.2595 0.2414 0.2202 0.3045 0.3480 -0.2611 -0.2276 -0.2616 -0.2852 -0.2488 0.3243 -0.2207 0.2548 0.3599 0.3579 -0.2557 0.2240 0.3194 0.3352 0.3005 0.2448 -0.2924 0.3743 0.3234 0.2131 0.2630 -0.2341 0.3411 -0.2277 0.3298 0.2438 0.2696 -0.2585 -0.227…	0 58 121 141 177 185 198 208 265 268 290 299 584 585 646 768 951 1041 1338 1362 1479 1557 1654 1905 1937 2155 2253 2395 2488 2502 2791 2823 2911 2986 3021 3055 3156 3286 3434 3686 3755 3809 4068 4235 4254 4505 4541 4680 4889 4999 5053 5347 5359 5405 6332 6476 6554 6618 6655 6863 6894 7019 7043 7162 7347 7495 7598 7822 7969 7980 8309 8412 8651 9168 9313 9633 9677 10134 10536 10600 10725 10890 1176…	0.0823 0.1212 0.1527 0.1855 0.2140 0.2439 0.2730 0.3019 0.3250 0.3517 0.3759 0.4004 0.3992 0.4175 0.4305 0.4378 0.4392 0.4462 0.4370 0.4463 0.4486 0.4531 0.4560 0.4472 0.4534 0.4459 0.4463 0.4433 0.4434 0.4489 0.4348 0.4382 0.4376 0.4377 0.4405 0.4432 0.4412 0.4369 0.4310 0.4176 0.4166 0.4165 0.4020 0.3935 0.3951 0.3805 0.3805 0.3732 0.3609 0.3553 0.3534 0.3347 0.3354 0.3336 0.2706 0.2611 0.2560 …	1654	0.9057
none	real	descending	None	1000	LinearFINALRANK.rnk	na_as_pre_ranked	gene_sets.gmt#GO_REGULATION_OF_EXTRINSIC_APOPTOTIC_SIGNALING_PATHWAY	0.4423	1.6309	0.0016	0.1052	1	0.2196 0.3385 -0.2100 0.2302 -0.2328 0.2682 0.2592 0.2480 -0.3126 -0.3503 -0.2107 0.2698 0.2840 0.2279 0.3094 -0.1863 0.2116 -0.2012 0.2563 -0.2976 0.2276 -0.2559 0.2635 0.2003 -0.2546 -0.2455 0.2710 0.3046 -0.2339 0.2088 0.2457 0.2584 0.2601 0.2470 0.2297 0.1953 -0.3244 0.2780 0.2324 -0.2648 -0.2502 0.2137 0.3378 -0.2699 -0.2340 0.3095 -0.3455 0.2686 0.2979 0.3046 -0.2651 -0.3244 -0.2613 0.2621 …	31 97 101 240 298 303 364 507 514 517 555 604 620 751 798 849 894 922 962 1003 1007 1074 1219 1375 1389 1415 1488 1517 1668 1689 1693 1854 1972 2000 2184 2189 2243 2508 2561 2591 2786 2824 3286 3422 3451 3475 3634 3715 3783 3801 3972 4258 4388 4505 4556 4694 4754 4882 4905 4977 5200 5202 5214 5496 5549 5672 5754 5773 6007 6088 6240 6370 6414 6718 6767 6878 7564 7872 8363 8513 8570 8901 8939 9609 …	0.0465 0.0789 0.1152 0.1331 0.1539 0.1782 0.1965 0.2061 0.2250 0.2441 0.2601 0.2744 0.2906 0.2971 0.3091 0.3202 0.3312 0.3432 0.3541 0.3645 0.3775 0.3856 0.3873 0.3873 0.3969 0.4056 0.4106 0.4185 0.4175 0.4252 0.4341 0.4315 0.4315 0.4374 0.4321 0.4389 0.4423 0.4304 0.4329 0.4370 0.4293 0.4322 0.4050 0.4000 0.4022 0.4047 0.3976 0.3958 0.3947 0.3971 0.3886 0.3719 0.3656 0.3601 0.3590 0.3517 0.3498 …	2243	0.6841
none	real	descending	None	1000	LinearFINALRANK.rnk	na_as_pre_ranked	gene_sets.gmt#GO_POSITIVE_REGULATION_OF_RECEPTOR_MEDIATED_ENDOCYTOSIS	0.5279	1.6299	0.0053	0.1057	1	-0.2314 -0.2742 -0.3704 0.3080 0.3251 0.3960 -0.3335 0.2018 0.3016 -0.3688 0.2851 0.4046 0.4514 0.4008 -0.3163 0.2781 0.2867 0.1670 -0.2181 0.2114 0.3868 -0.3190 0.4112 0.1906 0.2362 0.3310 0.2804 -0.2939 0.4072 -0.3015 -0.2398 0.2742 -0.3621 -0.3992 -0.3157 -0.3020 -0.3335 -0.3951 -0.2599 0.3740 0.3606 0.4165 0.2582 0.5006 0.2796 0.2935 0.2577 0.3082 -0.3597 -0.3481 0.3410 -0.2681 -0.3249 -0.330…	28 97 145 393 442 485 657 675 865 1105 1700 2206 2524 3395 4348 4414 4615 4823 5626 5775 6766 7035 7225 7951 8049 8348 8474 8705 8741 9085 10395 11062 11207 11738 12815 12959 13175 13324 13487 13632 13999 14291	0.1225 0.2096 0.2892 0.3265 0.3746 0.4209 0.4509 0.4907 0.5135 0.5279 0.5100 0.4933 0.4870 0.4383 0.3800 0.3819 0.3738 0.3646 0.3126 0.3047 0.2374 0.2196 0.2075 0.1607 0.1569 0.1401 0.1355 0.1242 0.1263 0.1082 0.0281 -0.0058 -0.0036 -0.0254 -0.0779 -0.0658 -0.0566 -0.0414 -0.0251 -0.0058 0.0046 0.0292	1105	1.2074
none	real	descending	None	1000	LinearFINALRANK.rnk	na_as_pre_ranked	gene_sets.gmt#GO_INTERLEUKIN_8_PRODUCTION	0.5382	1.6298	0.0092	0.1054	1	0.4420 0.3559 -0.2446 0.1970 -0.3558 -0.2924 -0.3929 0.2534 0.2324 -0.2694 -0.2923 -0.2161 0.2946 -0.2688 0.2656 0.4978 0.3212 -0.2814 -0.3942 0.4174 0.3591 -0.5033 -0.2143 -0.2952 0.2351 0.2463 -0.3352 0.3713 -0.2908 0.3466 -0.2941 -0.2942 0.3861 0.5185 0.2954 -0.2482 0.2693 -0.2245 -0.2856 0.2911 0.3872 -0.3174 0.3634 0.3311 -0.2695 0.2544 -0.3838 -0.2391 -0.3419 -0.4464 -0.4632 0.4562 0.3372 -…	84 97 212 303 314 442 739 879 980 1155 1455 1710 2092 2243 2297 2557 2628 2883 3013 3451 3639 4281 4388 4950 5143 6007 6391 6718 7576 8138 8171 8570 9320 9812 11926 12244 12306 13153 14481 14538	0.0918 0.1849 0.2504 0.3069 0.3677 0.4117 0.4314 0.4581 0.4854 0.5040 0.5095 0.5152 0.5083 0.5159 0.5296 0.5275 0.5380 0.5342 0.5382 0.5189 0.5158 0.4791 0.4784 0.4449 0.4359 0.3788 0.3535 0.3315 0.2748 0.2397 0.2406 0.2177 0.1728 0.1469 0.0187 0.0146 0.0282 -0.0052 -0.0417 0.0124	3013	0.4913
none	real	descending	None	1000	LinearFINALRANK.rnk	na_as_pre_ranked	gene_sets.gmt#GO_NEPHRON_EPITHELIUM_DEVELOPMENT	0.4804	1.6279	0.0088	0.107	1	-0.2782 0.2148 -0.3139 -0.3522 0.3764 -0.2110 -0.2977 0.2536 0.2700 0.3022 -0.2240 -0.2513 0.3527 0.2780 0.2420 -0.2666 0.2558 0.4576 0.2369 -0.2159 -0.3219 0.2724 0.2890 -0.2248 0.3059 -0.2697 0.3168 0.2864 -0.2036 0.3105 -0.2565 -0.3179 -0.2687 -0.2460 0.3877 -0.3798 0.3213 0.3449 -0.2411 -0.2527 -0.4120 -0.3023 -0.2193 -0.2322 -0.3077 0.2760 0.3155 -0.2920 -0.2534 -0.2881 -0.3844 0.2338 -0.270…	8 54 109 228 243 258 375 437 504 514 704 775 782 967 1181 1240 1264 1571 1668 1971 2093 2152 2261 2591 2797 2992 3426 3859 3870 3921 3951 4203 4565 4928 5134 5200 5601 5721 5865 6518 6791 7495 7602 7651 7951 7980 8049 8240 8363 8476 9334 9833 9948 10036 10074 10276 10395 11035 11541 11664 12345 12461 12675 12995 13999 14084 14193 14325 14358 14520 14622	0.0841 0.1418 0.1893 0.2214 0.2592 0.2963 0.3200 0.3453 0.3684 0.3953 0.4052 0.4222 0.4435 0.4501 0.4523 0.4646 0.4791 0.4719 0.4784 0.4691 0.4715 0.4779 0.4804 0.4666 0.4605 0.4544 0.4308 0.4062 0.4103 0.4116 0.4142 0.4012 0.3798 0.3578 0.3461 0.3438 0.3181 0.3113 0.3027 0.2585 0.2399 0.1928 0.1865 0.1843 0.1654 0.1650 0.1619 0.1508 0.1445 0.1391 0.0840 0.0543 0.0509 0.0495 0.0516 0.0429 0.0399 …	2261	0.6792
none	real	descending	None	1000	LinearFINALRANK.rnk	na_as_pre_ranked	gene_sets.gmt#GO_PYRIDINE_CONTAINING_COMPOUND_METABOLIC_PROCESS	0.5525	1.6269	0.0158	0.1074	1	0.2660 0.3178 0.3447 -0.3956 -0.3636 -0.3780 0.3362 -0.3471 -0.2744 0.3263 0.2879 0.2188 0.3823 0.2613 0.3159 0.4371 -0.4011 -0.3500 -0.3030 0.3904 0.2699 -0.3048 0.4383 -0.3824 -0.3405 0.2546 0.2992 0.3258 0.3370 -0.2454 -0.2780 0.1833 0.2785 0.3630 -0.2692 0.2434 0.4343 -0.3748 -0.3294 -0.3376 0.3184 -0.2196 -0.1805 0.3957 0.2675 0.3644 -0.4069 -0.3380 0.3883 -0.2426 -0.2419 0.5296 -0.2576 -0.2…	11 287 338 419 647 665 990 1195 1677 1741 2488 2749 3168 4094 4816 4883 5189 5739 5851 6192 8142 9221 9556 10470 10542 10697 10771 11739 11860 12607 12806 14540	0.1888 0.2534 0.3265 0.3904 0.4303 0.4837 0.5055 0.5301 0.5275 0.5525 0.5224 0.5232 0.5103 0.4574 0.4148 0.4165 0.4009 0.3666 0.3618 0.3403 0.2116 0.1457 0.1317 0.0818 0.0896 0.0927 0.1015 0.0547 0.0665 0.0413 0.0552 0.0123	1741	0.8707
none	real	descending	None	1000	LinearFINALRANK.rnk	na_as_pre_ranked	gene_sets.gmt#GO_EXTRACELLULAR_STRUCTURE_ORGANIZATION	0.4038	1.6268	0	0.107	1	0.2623 0.2279 0.2074 -0.2203 0.2467 0.2322 0.2704 0.2502 0.2126 -0.1812 -0.2673 -0.2049 0.2401 0.1942 0.2601 -0.2531 0.2618 0.2210 0.2112 -0.2735 0.2088 0.2078 0.2603 0.2406 0.2048 0.2124 0.2756 0.2497 0.2579 0.2462 -0.2361 0.2562 0.2056 -0.2180 -0.3090 0.2230 0.1911 -0.2527 -0.2665 0.2399 0.3233 0.2199 0.3052 0.2297 0.3342 0.2238 0.2832 0.2261 -0.2266 -0.2317 0.2840 0.2495 -0.2122 0.1959 0.2320 …	5 9 29 52 68 75 97 157 167 198 240 248 274 289 300 311 331 344 375 388 393 404 422 437 478 483 513 542 561 575 585 594 620 656 684 719 735 776 778 821 833 865 869 889 967 982 984 1009 1018 1022 1043 1165 1221 1224 1229 1264 1314 1371 1389 1448 1596 1638 1646 1668 1670 1675 1686 1696 1711 1795 1866 1875 1956 2093 2109 2140 2143 2158 2175 2288 2295 2331 2411 2458 2480 2505 2508 2519 2555 2589 2791 …	0.0227 0.0447 0.0622 0.0771 0.0914 0.1060 0.1186 0.1267 0.1380 0.1471 0.1547 0.1645 0.1727 0.1813 0.1899 0.1985 0.2061 0.2140 0.2204 0.2278 0.2358 0.2433 0.2501 0.2570 0.2618 0.2690 0.2744 0.2796 0.2854 0.2914 0.2976 0.3038 0.3086 0.3125 0.3169 0.3205 0.3255 0.3285 0.3342 0.3370 0.3418 0.3451 0.3503 0.3544 0.3542 0.3583 0.3633 0.3667 0.3711 0.3758 0.3793 0.3755 0.3761 0.3803 0.3844 0.3863 0.3871 …	1711	0.8827
none	real	descending	None	1000	LinearFINALRANK.rnk	na_as_pre_ranked	gene_sets.gmt#GO_CYTOKINE_PRODUCTION	0.3846	1.626	0	0.1073	1	-0.2098 0.2668 0.2217 0.2399 0.2474 0.2416 0.2545 0.1943 -0.2613 0.2007 0.2611 -0.2122 -0.2205 -0.2353 -0.2446 0.2280 0.2735 0.2359 0.2563 0.2128 0.1832 0.1915 -0.2098 -0.2146 0.1862 -0.2209 0.2203 0.2132 0.2034 0.2582 0.2481 0.2507 0.2397 0.1959 0.2065 0.2509 0.2478 0.1879 -0.2018 0.2046 0.2646 0.2289 0.2482 0.2769 0.2243 -0.1992 0.2559 0.2116 0.2406 0.2104 -0.2282 -0.2265 0.2992 0.2083 0.2204 -…	5 6 49 74 84 97 139 143 152 173 212 218 291 296 303 304 314 350 381 397 404 420 432 440 442 443 483 492 504 518 525 559 583 594 604 630 659 675 684 688 713 739 773 776 840 870 879 892 909 922 927 928 961 978 980 984 992 1024 1031 1067 1078 1079 1093 1105 1116 1126 1137 1144 1145 1155 1175 1208 1219 1229 1315 1323 1343 1376 1378 1419 1426 1455 1479 1480 1492 1513 1514 1520 1557 1563 1622 1629 1631…	0.0160 0.0320 0.0408 0.0499 0.0595 0.0686 0.0748 0.0835 0.0917 0.0985 0.1036 0.1109 0.1127 0.1190 0.1252 0.1318 0.1377 0.1414 0.1452 0.1500 0.1553 0.1599 0.1647 0.1698 0.1753 0.1809 0.1835 0.1882 0.1926 0.1969 0.2016 0.2043 0.2075 0.2116 0.2157 0.2185 0.2211 0.2244 0.2283 0.2324 0.2350 0.2375 0.2393 0.2432 0.2427 0.2446 0.2478 0.2508 0.2534 0.2563 0.2598 0.2635 0.2649 0.2673 0.2709 0.2743 0.2774 …	2820	0.5354
none	real	descending	None	1000	LinearFINALRANK.rnk	na_as_pre_ranked	gene_sets.gmt#GO_LABYRINTHINE_LAYER_DEVELOPMENT	0.5543	1.6251	0.009	0.1073	1	-0.5384 0.3442 -0.2581 -0.2164 0.4805 -0.3886 0.2594 0.3808 -0.5058 0.2852 0.2694 0.2170 -0.2466 0.2408 0.3182 0.3714 -0.3898 0.3205 0.2568 -0.2542 -0.2523 -0.3787 0.3795 0.3030 0.3340 0.2207 0.3039 0.2659 0.2264 0.4345 -0.2845 -0.3170 0.4120 -0.3111 0.5083 -0.4007 0.1616 0.3766 0.3881 -0.2805 0.3434 0.2499 -0.2621 -0.3674 -0.2880 -0.3823 -0.4102 0.3764 -0.3815 0.3343 0.3754 -0.3428 0.2497 -0.234…	85 177 290 298 355 536 1018 1122 2233 2814 3507 3904 4084 4223 4310 4647 4694 4847 5288 5754 6336 8044 8385 8574 8941 9147 10251 11697 12722 13103 13586 13651 13864	0.1237 0.2210 0.2989 0.3824 0.4559 0.5079 0.5197 0.5543 0.5026 0.4817 0.4483 0.4327 0.4309 0.4311 0.4344 0.4191 0.4232 0.4194 0.3944 0.3659 0.3276 0.2151 0.1969 0.1897 0.1716 0.1652 0.1018 0.0228 -0.0193 -0.0137 -0.0075 0.0281 0.0583	1122	1.1967
none	real	descending	None	1000	LinearFINALRANK.rnk	na_as_pre_ranked	gene_sets.gmt#REACTOME_DAP12_SIGNALING	0.5934	1.6251	0.0123	0.1077	1	0.4061 0.4663 0.3958 -0.2777 0.3330 0.4010 0.4534 -0.3154 0.5589 0.3799 0.3864 -0.3908 0.1946 0.3477 0.3386 0.5240 -0.2892 0.3464 0.3741 0.3259 -0.3035 -0.3788 0.4963 0.4216 -0.4046 0.4835 -0.4169 0.3720 0.4618 -0.2689 -0.4168 0.4070 0.5514 -0.2761 0.3278 0.3672 -0.3645 0.3562 -0.3878 -0.3775 -0.3476 0.3753 -0.4162 0.3797 0.4599 -0.4617 0.3809 -0.3309 -0.6194 -0.3853 0.3299 0.4084 0.3340 -0.3601 …	254 518 892 909 1105 1404 1648 1854 2324 3152 4414 5626 5855 5964 5998 6793 6823 7512 8380 8574 9087 9851 12548 13883	0.1489 0.2499 0.3119 0.3974 0.4604 0.5046 0.5454 0.5836 0.5934 0.5663 0.4962 0.4202 0.4098 0.4068 0.4088 0.3548 0.3530 0.3099 0.2599 0.2569 0.2353 0.2019 0.0657 0.0570	2324	0.66
none	real	descending	None	1000	LinearFINALRANK.rnk	na_as_pre_ranked	gene_sets.gmt#GO_PURINERGIC_RECEPTOR_SIGNALING_PATHWAY	0.6222	1.6209	0.0113	0.1109	1	0.3520 0.3130 -0.5502 0.4316 0.3644 0.2145 0.3679 -0.2090 -0.3554 -0.4291 -0.3106 0.3087 -0.2713 0.3442 0.4946 -0.4156 -0.2916 -0.2845 -0.2722 0.4510 -0.5297 0.3412 0.3454 -0.3313 -0.2983 0.5692 0.4255 0.2104 0.5197 0.3276 -0.3619 -0.3829 0.4751 0.2496 0.2355 0.2832 0.2716 0.4919 -0.3829 0.2290 0.3589 -0.3054 0.3225 -0.3072 0.3547 0.5041 -0.5556 0.4882 0.5326 0.3728 0.2409 -0.2962 0.3551 0.3435 0…	58 141 357 964 1338 1362 1557 3124 3434 3877 4155 6062 6120 6202 7347 8283 11809 12992 14416	0.2103 0.3754 0.4761 0.5035 0.5334 0.5863 0.6222 0.5400 0.5402 0.5273 0.5234 0.3969 0.3959 0.3929 0.3174 0.2607 0.0511 0.0159 0.0207	1557	0.9454
none	real	descending	None	1000	LinearFINALRANK.rnk	na_as_pre_ranked	gene_sets.gmt#GO_LEUKOCYTE_DIFFERENTIATION	0.3964	1.62	0	0.1108	1	0.2365 -0.2391 0.3177 -0.2283 0.2143 0.2304 0.2208 0.2575 -0.2084 -0.2747 0.2163 0.2442 0.2610 0.3192 0.1909 0.2216 -0.2214 -0.2276 0.3181 0.2052 0.2762 -0.2138 -0.2477 0.1975 0.2431 0.2294 0.2248 0.2926 0.3036 0.2456 0.2523 0.3051 0.2393 0.2255 -0.2091 -0.1837 -0.2304 0.2532 0.2210 0.2288 0.2938 0.2360 0.1883 0.2050 0.2225 0.1821 -0.2497 -0.2388 0.3082 0.2305 -0.2250 0.2247 0.2261 -0.2062 0.2568…	26 49 66 74 89 100 109 134 177 208 255 290 297 299 304 345 381 393 397 432 514 540 549 583 604 610 624 632 688 755 758 806 879 892 901 909 928 961 965 1005 1019 1031 1078 1079 1092 1093 1105 1106 1126 1181 1185 1230 1265 1293 1295 1315 1323 1370 1404 1426 1455 1480 1514 1520 1540 1561 1595 1640 1643 1661 1696 1710 1717 1735 1782 1924 1929 1987 2031 2092 2093 2101 2154 2162 2166 2185 2196 2208 226…	0.0174 0.0326 0.0471 0.0619 0.0754 0.0887 0.1019 0.1133 0.1220 0.1310 0.1381 0.1454 0.1544 0.1638 0.1729 0.1790 0.1850 0.1925 0.2006 0.2062 0.2079 0.2134 0.2200 0.2246 0.2300 0.2363 0.2419 0.2480 0.2504 0.2517 0.2575 0.2600 0.2604 0.2650 0.2698 0.2747 0.2788 0.2817 0.2866 0.2890 0.2931 0.2973 0.2989 0.3038 0.3077 0.3125 0.3165 0.3212 0.3245 0.3253 0.3296 0.3309 0.3329 0.3353 0.3395 0.3423 0.3460 …	2349	0.654
none	real	descending	None	1000	LinearFINALRANK.rnk	na_as_pre_ranked	gene_sets.gmt#GO_REGULATION_OF_CYSTEINE_TYPE_ENDOPEPTIDASE_ACTIVITY	0.428	1.62	0.0016	0.1112	1	-0.2722 0.2598 -0.2213 -0.2949 0.1957 0.2977 0.1933 -0.2210 0.2691 0.2338 0.2913 0.3107 -0.2193 0.2071 -0.2468 -0.2275 0.2408 0.3099 -0.2520 0.2150 -0.2790 0.3330 0.2584 0.2569 -0.2677 -0.2725 0.3045 0.2571 0.3131 0.2485 0.2647 0.2377 0.1860 -0.2248 0.2243 0.2846 -0.2356 -0.2467 0.2401 -0.2696 0.2374 -0.2732 0.2899 0.2321 0.2301 0.2573 0.2434 -0.2369 0.2255 -0.2445 -0.2394 0.2524 -0.2374 -0.2864 …	31 58 84 109 127 210 218 240 256 294 303 350 369 427 442 478 609 713 751 755 769 776 810 898 951 1018 1065 1113 1126 1177 1219 1225 1425 1475 1734 1854 1895 1953 1972 2090 2243 2297 2298 2307 2334 2408 2409 2501 2596 2604 2673 2825 2896 2911 2937 3068 3076 3321 3343 3395 3404 3412 3422 3434 3573 3617 3634 3709 3711 3783 3804 3861 3867 3972 4028 4051 4159 4281 4388 4569 4753 4754 4765 4781 4905 50…	0.0335 0.0625 0.0888 0.1135 0.1374 0.1529 0.1733 0.1919 0.2105 0.2263 0.2437 0.2573 0.2724 0.2838 0.2979 0.3101 0.3139 0.3184 0.3272 0.3383 0.3486 0.3594 0.3681 0.3724 0.3788 0.3838 0.3900 0.3958 0.4039 0.4091 0.4147 0.4228 0.4166 0.4206 0.4094 0.4075 0.4108 0.4127 0.4173 0.4147 0.4094 0.4108 0.4157 0.4202 0.4233 0.4230 0.4278 0.4261 0.4240 0.4280 0.4275 0.4212 0.4202 0.4231 0.4251 0.4198 0.4229 …	2604	0.589
none	real	descending	None	1000	LinearFINALRANK.rnk	na_as_pre_ranked	gene_sets.gmt#GO_REGULATION_OF_CD4_POSITIVE_ALPHA_BETA_T_CELL_DIFFERENTIATION	0.5952	1.6194	0.0187	0.1108	1	-0.3388 -0.2323 0.2526 0.2581 0.4123 0.3098 0.4926 0.4138 0.3692 -0.3146 0.2658 -0.5032 -0.3636 0.2851 -0.2143 -0.2035 -0.2040 -0.3772 0.2942 -0.2770 -0.2744 0.4973 0.3712 0.2779 0.3152 0.4409 0.4151 -0.2427 0.3029 0.5243 0.3268 0.4660 0.1910 -0.2748 0.3399 0.4115 0.4460 0.2814 0.5441 -0.3221 -0.1703 -0.5778 0.3767 0.3504 -0.2750 -0.4324 0.3079 -0.5064 -0.5418 0.3033 0.2858 0.4850 0.2756 0.3949 -…	381 432 583 1323 1426 1455 1480 1782 1924 2185 2208 2298 2334 2565 2662 3609 3944 4281 6878 7522 8356 8496 9476 11103 11781 12347 13738	0.0813 0.1793 0.2570 0.2601 0.3036 0.3513 0.3986 0.4206 0.4508 0.4682 0.5013 0.5286 0.5590 0.5731 0.5952 0.5495 0.5428 0.5332 0.3569 0.3162 0.2665 0.2647 0.2106 0.1229 0.1055 0.1016 0.0668	2662	0.5729
none	real	descending	None	1000	LinearFINALRANK.rnk	na_as_pre_ranked	gene_sets.gmt#GO_SULFUR_COMPOUND_METABOLIC_PROCESS	0.4311	1.6191	0.0032	0.1106	1	0.3054 0.2170 0.2533 0.2554 0.2418 0.3169 -0.2530 -0.2549 0.3389 -0.3308 -0.2563 0.2246 0.3399 0.2374 -0.2342 -0.2444 -0.2386 0.2859 -0.2495 0.2781 -0.2858 0.2740 0.2421 0.2013 -0.2118 0.2308 0.2733 0.2546 0.2098 -0.3011 0.2547 -0.2367 0.2810 -0.2111 0.2670 0.2928 0.3447 -0.2820 0.2398 -0.2084 0.2301 0.2955 0.2093 0.3406 0.2180 0.3515 0.2594 -0.2115 0.2479 0.2467 0.2716 0.2178 0.3005 0.2241 0.189…	24 39 78 80 285 305 342 357 454 460 462 482 676 681 692 720 726 740 863 922 950 988 1054 1291 1560 1634 1744 1806 1820 2112 2158 2165 2168 2194 2362 2466 2551 2621 2669 2851 2866 2870 2893 2958 3194 3210 3237 3404 3891 3894 4197 4210 4734 4754 4792 4817 4824 4864 4900 4919 4960 5077 5233 5253 5326 5334 5376 5604 5851 5857 5866 6103 6385 6463 6562 6604 6905 7119 7133 7171 7213 7382 7402 7525 7609 …	0.0472 0.0897 0.1239 0.1605 0.1706 0.1925 0.2120 0.2325 0.2453 0.2642 0.2833 0.3008 0.3032 0.3184 0.3331 0.3463 0.3609 0.3749 0.3802 0.3893 0.4004 0.4105 0.4182 0.4125 0.4033 0.4071 0.4080 0.4121 0.4193 0.4064 0.4102 0.4166 0.4233 0.4284 0.4232 0.4222 0.4222 0.4231 0.4254 0.4181 0.4222 0.4271 0.4306 0.4311 0.4194 0.4227 0.4252 0.4178 0.3877 0.3907 0.3727 0.3746 0.3407 0.3413 0.3407 0.3409 0.3424 …	2958	0.503
none	real	descending	None	1000	LinearFINALRANK.rnk	na_as_pre_ranked	gene_sets.gmt#GO_NEGATIVE_REGULATION_OF_INTRINSIC_APOPTOTIC_SIGNALING_PATHWAY_BY_P53_CLASS_MEDIATOR	0.6294	1.6179	0.0206	0.1114	1	0.4326 -0.4346 -0.3308 0.5337 0.2400 0.5135 0.2859 -0.2342 0.6095 -0.4444 0.2534 0.4834 0.3714 -0.5405 -0.4485 -0.3779 0.3894 0.4479 0.3545 0.5422 0.4040 0.3293 -0.3206 0.6339 0.3410 0.4490 0.3365 -0.3649 0.3482 0.3915 0.3839 0.6044 0.4264 -0.5885 -0.2206 -0.4364 0.2287 0.3748 -0.3486 0.3638 -0.3818 0.4369 -0.6114 -0.2303 0.4899 -0.4331 0.3789 -0.5037 -0.4284 0.4526 0.5222 -0.2200 -0.5401 -0.3289…	410 478 514 671 1998 2031 2307 2395 2673 2860 2955 3502 3650 4106 4888 5925 6747 10642 12859	0.1153 0.2452 0.3731 0.4738 0.4365 0.4863 0.5135 0.5517 0.5722 0.5956 0.6239 0.6140 0.6294 0.6190 0.5787 0.5133 0.4576 0.2200 0.1266	3650	0.3683
none	real	descending	None	1000	LinearFINALRANK.rnk	na_as_pre_ranked	gene_sets.gmt#GO_TOLERANCE_INDUCTION	0.653	1.6174	0.0335	0.1113	1	0.2512 -0.4185 0.3377 -0.4902 -0.4523 0.3589 -0.4691 0.3997 -0.6003 -0.4029 0.2485 -0.3038 0.3964 0.2584 0.2909 0.3154 0.2881 -0.4690 -0.2570 -0.2629 0.5901 0.1788 -0.3555 -0.4672 0.4685 0.3944 -0.4713 0.5342 0.3246 -0.4186 -0.6319 -0.5414 0.3156 0.3578 0.4484 -0.3350 0.3958 0.2605 0.2368 0.3542 0.5290 -0.3340 -0.2690 0.2596 -0.2811 -0.4103 0.2673 -0.3457 0.2918 -0.2772 -0.2838 -0.4541 0.3298 -0.…	688 773 2093 2101 2189 2334 2441 3318 3502 4281 6703 7231 8356 8380 10036	0.1457 0.3212 0.3202 0.4081 0.4869 0.5566 0.6253 0.6176 0.6530 0.6324 0.4686 0.4369 0.3774 0.3930 0.3185	3502	0.3947
none	real	descending	None	1000	LinearFINALRANK.rnk	na_as_pre_ranked	gene_sets.gmt#GO_CELLULAR_RESPONSE_TO_FLUID_SHEAR_STRESS	0.6733	1.6168	0.0272	0.1115	1	0.5524 0.4618 -0.4669 0.4099 0.3149 0.3729 0.3382 0.6412 -0.4249 0.3426 -0.4197 -0.2675 0.4515 0.6338 0.2844 -0.2782 0.3204 -0.3367 0.4481 0.3342 0.4628 0.3900 -0.4066 0.4380 -0.3190 0.2823 -0.2013 -0.3074 -0.6479 0.3529 0.3217 -0.3834 0.5956 0.2971 -0.3364 0.3977 -0.4285 0.1892 0.7296 0.4543 -0.4147 0.6221 0.4462 -0.2055 -0.3201 0.3406 0.2875 -0.2509 0.2480 0.6990 0.4711 -0.3005 0.4184 0.2473 -0…	84 91 297 303 1175 1593 1654 2986 4203 6749 7980 10090 12064 12717 14137	0.1874 0.3764 0.4871 0.6107 0.6110 0.6307 0.6733 0.6083 0.5400 0.3671 0.2888 0.1619 0.0604 0.0569 0.0396	1654	0.9057
none	real	descending	None	1000	LinearFINALRANK.rnk	na_as_pre_ranked	gene_sets.gmt#GO_MUSCLE_FIBER_DEVELOPMENT	0.5284	1.6158	0.0102	0.1116	1	0.4494 -0.2879 -0.2992 -0.3954 0.3870 -0.3935 0.3233 0.4406 0.2494 0.2777 -0.3498 0.3305 -0.4049 -0.3048 -0.3080 0.4350 0.2514 -0.5438 -0.3597 -0.3567 0.2614 -0.4062 0.3457 -0.3653 0.5049 -0.5462 0.2966 -0.2664 0.2608 -0.3586 0.2377 0.3609 -0.2423 -0.2683 0.2391 0.2697 -0.2720 0.4977 0.3941 0.3982 -0.3568 -0.2966 0.3054 -0.4718 0.4011 -0.2271 0.3764 0.3051 -0.4440 -0.2955 0.2628 0.2222 -0.2740 -0…	41 186 251 514 561 868 869 1312 1779 2205 2327 2819 2993 4103 4442 4741 4754 4981 5150 5497 5865 6775 7372 7467 8049 8079 8185 8363 9462 9813 10086 10506 12282 12782 13063 13474 13848	0.1511 0.2425 0.3298 0.3775 0.4371 0.4649 0.5136 0.5207 0.5186 0.5138 0.5284 0.5136 0.5189 0.4537 0.4392 0.4259 0.4321 0.4228 0.4168 0.3973 0.3751 0.3132 0.2743 0.2698 0.2340 0.2360 0.2331 0.2259 0.1598 0.1460 0.1385 0.1229 0.0255 0.0195 0.0314 0.0404 0.0594	2327	0.6589
none	real	descending	None	1000	LinearFINALRANK.rnk	na_as_pre_ranked	gene_sets.gmt#GO_SECONDARY_METABOLIC_PROCESS	0.5282	1.6158	0.0173	0.1121	1	-0.2666 0.2629 -0.4258 0.2700 0.2357 -0.2887 0.2059 -0.2909 0.3904 0.3652 -0.3000 0.3193 0.4052 0.3442 0.4968 -0.3283 0.2391 -0.4064 0.2472 0.3569 -0.2901 -0.3641 -0.2671 -0.4225 -0.2392 0.2645 -0.3520 0.2838 0.3230 0.2792 0.2765 0.2411 0.3756 0.3506 0.3178 0.3792 0.2032 0.4559 0.5029 -0.3183 0.2813 -0.2842 0.3575 0.2874 0.2586 -0.3993 -0.4732 -0.2512 -0.3274 0.3382 -0.2537 -0.3330 0.3740 0.2364 …	40 460 514 627 676 684 854 980 988 990 1593 2077 2466 2502 3237 3582 3893 3994 4134 5174 5219 5597 5602 6652 6865 7778 7887 7931 8553 8702 8967 9377 9939 10986 11473 13532 13606 13804 14240	0.1408 0.1759 0.2327 0.2789 0.3271 0.3778 0.4117 0.4452 0.4865 0.5282 0.5171 0.5078 0.5013 0.5184 0.4827 0.4715 0.4609 0.4641 0.4640 0.3981 0.3999 0.3776 0.3806 0.3095 0.2953 0.2359 0.2316 0.2319 0.1946 0.1901 0.1785 0.1583 0.1298 0.0728 0.0563 -0.0488 -0.0175 0.0092 0.0327	990	1.3045
none	real	descending	None	1000	LinearFINALRANK.rnk	na_as_pre_ranked	gene_sets.gmt#GO_PROTEIN_EXIT_FROM_ENDOPLASMIC_RETICULUM	0.5402	1.6154	0.0171	0.1116	1	0.5289 0.4153 0.3936 0.2882 -0.3340 0.3152 0.2761 -0.3366 0.3802 -0.2918 -0.2365 -0.3365 0.2719 -0.3882 -0.3300 0.4190 -0.2278 0.2649 -0.2880 -0.3384 0.3000 0.3544 0.3166 -0.3891 -0.2958 0.2829 -0.2507 -0.2784 0.2787 0.4636 0.2361 0.3066 -0.3055 -0.2238 0.3530 -0.2466 0.2625 0.3355 0.2637 -0.3587 -0.4528 0.2933 0.2155 0.3378 -0.3993 -0.2198 0.2226 0.5773 -0.3795 -0.2428 -0.3498 -0.3219 0.2160 0.3…	256 275 307 335 399 1361 1433 1526 1880 1931 2961 2972 3170 3684 3835 4392 5004 5519 5576 5713 6198 6423 6443 6501 6753 6829 8350 8729 8918 8952 9103 9168 9329 10784 10929 12806 13264 13505	0.0888 0.1908 0.2852 0.3757 0.4568 0.4337 0.4696 0.5022 0.5113 0.5402 0.4904 0.5100 0.5152 0.4949 0.4984 0.4707 0.4361 0.4057 0.4062 0.4008 0.3697 0.3556 0.3554 0.3524 0.3354 0.3305 0.2326 0.2139 0.2090 0.2147 0.2131 0.2176 0.2163 0.1339 0.1417 0.0469 0.0552 0.0827	1931	0.7954
none	real	descending	None	1000	LinearFINALRANK.rnk	na_as_pre_ranked	gene_sets.gmt#GO_PLATELET_DEGRANULATION	0.4594	1.6152	0	0.1107	1	0.2328 0.2553 0.2345 0.2082 0.2141 -0.2209 0.2203 -0.2993 0.3512 0.2582 -0.2315 0.2902 0.2692 -0.2593 -0.2456 0.2634 -0.2584 -0.1898 -0.2581 0.2029 -0.2693 -0.3014 0.2302 0.2792 0.2120 0.2594 0.2267 0.2351 -0.2243 -0.2980 0.3806 -0.2453 0.2657 0.3718 0.3020 -0.2697 0.2355 -0.2973 -0.3218 0.2494 0.2981 0.2066 0.1957 0.1718 0.2936 0.2175 0.2663 0.2167 0.2182 0.3655 0.2204 0.3144 0.3056 0.2478 -0.25…	58 75 97 145 153 223 308 404 543 551 594 613 688 750 933 1031 1095 1105 1162 1190 1219 1289 1638 1644 1647 1821 1866 1912 2093 2184 2226 2460 2771 3013 3213 3267 3359 3534 3738 3764 3909 3972 4698 4787 4823 4961 5011 5218 5237 5322 5474 5672 5742 5921 6303 6461 6510 6716 7225 7706 7751 8049 8278 8512 8608 8769 9005 9214 9267 9404 9699 9949 10657 10670 10678 10766 10890 11025 11224 11516 11863 118…	0.0440 0.0879 0.1284 0.1631 0.1994 0.2270 0.2489 0.2669 0.2789 0.2997 0.3170 0.3356 0.3490 0.3625 0.3658 0.3739 0.3838 0.3972 0.4069 0.4185 0.4297 0.4377 0.4245 0.4347 0.4452 0.4431 0.4497 0.4559 0.4522 0.4542 0.4594 0.4507 0.4359 0.4251 0.4168 0.4182 0.4169 0.4096 0.3998 0.4022 0.3961 0.3956 0.3484 0.3447 0.3445 0.3372 0.3359 0.3235 0.3240 0.3198 0.3109 0.2986 0.2949 0.2836 0.2580 0.2476 0.2445 …	2226	0.6895
none	real	descending	None	1000	LinearFINALRANK.rnk	na_as_pre_ranked	gene_sets.gmt#GO_CELLULAR_RESPONSE_TO_KETONE	0.4683	1.6152	0.0033	0.1112	1	-0.2954 0.2507 -0.1946 0.2125 0.4006 0.3409 -0.2835 -0.3321 -0.2650 0.2927 0.2751 -0.2984 0.1879 0.3074 0.4349 0.2280 -0.2076 0.1862 -0.2802 -0.2713 0.3596 0.2818 -0.2498 0.2091 0.3304 -0.2806 -0.2455 0.2600 -0.3254 -0.2291 0.2815 -0.3174 -0.1968 0.2181 0.2595 0.3058 0.3048 0.2433 0.2568 0.3121 0.2360 -0.2509 -0.2616 -0.2427 -0.2091 0.2441 -0.2413 0.3091 0.3034 -0.3199 -0.2999 0.2271 0.2114 0.325…	9 55 84 90 121 234 288 397 432 584 620 951 1094 1175 1654 1671 1834 1844 2054 2093 2345 2392 2596 2635 2730 2752 2911 3021 4235 4286 4401 4977 5214 5347 5566 6120 6180 6576 6595 6655 6747 6863 7401 7487 7578 7597 7778 7872 8224 8624 8917 9132 9280 9515 10164 10536 10986 11414 11542 11628 11809 11920 12123 12616 12660 12841 12925 13103 13153 13296 13470 13556 13606 14137 14410 14637	0.0814 0.1378 0.1894 0.2418 0.2889 0.3202 0.3519 0.3747 0.4014 0.4162 0.4380 0.4344 0.4422 0.4532 0.4336 0.4453 0.4462 0.4575 0.4539 0.4618 0.4540 0.4601 0.4546 0.4604 0.4619 0.4683 0.4649 0.4644 0.3855 0.3859 0.3817 0.3450 0.3310 0.3239 0.3106 0.2736 0.2703 0.2435 0.2425 0.2386 0.2325 0.2247 0.1887 0.1838 0.1786 0.1783 0.1672 0.1622 0.1400 0.1152 0.0980 0.0864 0.0797 0.0674 0.0278 0.0079 -0.0165…	2752	0.5503
none	real	descending	None	1000	LinearFINALRANK.rnk	na_as_pre_ranked	gene_sets.gmt#GO_EPITHELIAL_CELL_PROLIFERATION	0.4045	1.6148	0	0.1106	1	-0.2245 -0.2316 0.2599 0.2833 0.2687 -0.2696 -0.2409 -0.2792 0.2590 0.2330 0.3113 0.2520 -0.2288 0.2805 0.2824 0.2857 0.3226 -0.2450 0.2052 0.2680 -0.2431 0.2769 0.3453 0.2827 0.2940 -0.2388 0.2363 0.2645 0.2837 0.2695 -0.1950 0.2416 0.2523 0.2458 0.2644 -0.2638 -0.2506 -0.2106 0.2760 0.2445 0.2144 -0.2535 0.2294 0.2315 0.2728 0.2350 0.2100 0.2243 0.2238 0.2462 -0.2001 0.3148 0.2229 0.2645 0.2339…	5 7 17 55 66 85 94 109 127 139 143 169 176 213 230 234 240 290 298 303 304 334 389 437 453 487 504 524 575 603 704 775 776 778 928 980 984 1080 1090 1093 1190 1219 1225 1266 1309 1313 1375 1484 1488 1490 1571 1583 1595 1638 1661 1670 1696 1699 1834 1851 1875 1971 2000 2079 2093 2109 2115 2152 2154 2184 2189 2327 2334 2349 2362 2591 2609 2726 2730 2751 2824 2911 2983 2988 2992 3049 3266 3286 3440 …	0.0245 0.0488 0.0702 0.0850 0.1010 0.1154 0.1301 0.1438 0.1567 0.1697 0.1831 0.1942 0.2063 0.2156 0.2259 0.2371 0.2480 0.2549 0.2645 0.2743 0.2844 0.2919 0.2971 0.3023 0.3097 0.3155 0.3223 0.3289 0.3328 0.3382 0.3378 0.3392 0.3455 0.3517 0.3470 0.3490 0.3542 0.3528 0.3573 0.3623 0.3605 0.3633 0.3676 0.3695 0.3711 0.3754 0.3755 0.3721 0.3760 0.3800 0.3784 0.3816 0.3847 0.3856 0.3878 0.3911 0.3930 …	2189	0.6999
none	real	descending	None	1000	LinearFINALRANK.rnk	na_as_pre_ranked	gene_sets.gmt#REACTOME_DARPP_32_EVENTS	0.6016	1.6138	0.0217	0.1111	1	0.4709 0.3747 0.5403 0.3904 0.4435 0.3985 0.4330 0.2949 -0.3551 0.3179 0.3457 0.4430 -0.3320 -0.2863 0.3902 -0.3474 0.2884 0.2827 -0.1755 -0.4476 0.4807 0.3261 -0.2431 0.3624 0.2746 0.4382 0.3436 0.2903 0.4870 0.3371 0.3027 -0.4761 -0.3498 -0.2790 0.2703 0.3216 0.3628 0.4609 0.5930 -0.3599 0.3848 -0.3613 -0.2975 0.3555 0.4510 0.3404 0.2088 0.4520 0.5051 -0.4671 -0.4414 -0.2983 -0.3492 -0.3764 0.4…	6 159 662 1073 1251 1312 1807 1987 2505 4787 5773 5874 6810 6943 7219 9831 10499 11125 11186 13778 14302	0.2749 0.4113 0.4536 0.4842 0.5247 0.5712 0.5774 0.6016 0.5951 0.4492 0.3863 0.3832 0.3196 0.3112 0.2941 0.1301 0.1021 0.0813 0.0993 -0.0191 0.0284	1987	0.7733
none	real	descending	None	1000	LinearFINALRANK.rnk	na_as_pre_ranked	gene_sets.gmt#GO_RESPONSE_TO_CAMP	0.4742	1.6131	0.005	0.1108	1	0.2275 -0.2026 0.2486 0.3362 0.3818 0.2876 -0.2253 -0.3114 0.2517 0.3334 -0.2724 0.2529 0.2780 -0.3099 0.2371 -0.3175 -0.3043 0.2422 -0.3258 -0.2075 0.3590 -0.2372 -0.2008 -0.4813 0.2729 0.2937 -0.3779 -0.3010 -0.2636 -0.2848 -0.2561 0.3481 0.3125 0.3533 0.2808 -0.2750 -0.2941 0.4752 -0.2237 -0.2652 -0.2535 -0.2698 0.2731 -0.2595 0.2573 -0.2748 0.2976 -0.2910 -0.3215 -0.3312 0.3501 -0.2460 0.3468…	0 121 177 198 208 265 290 299 584 646 768 951 1479 1654 1937 2155 2395 2488 2502 2791 2823 2986 3156 3686 3755 3809 4235 4505 4541 4680 4889 4999 5053 5359 5405 6332 6476 6618 6655 6863 7019 7043 7162 7495 7969 7980 8309 8412 8651 9313 9677 10134 10600 10725 11768 11779 11922 11967 11988 12188 12506 12624 12834 13323 14376 14480 14546 14683	0.1263 0.1729 0.2166 0.2612 0.3060 0.3434 0.3811 0.4190 0.4277 0.4498 0.4655 0.4742 0.4539 0.4565 0.4499 0.4464 0.4403 0.4438 0.4526 0.4416 0.4481 0.4449 0.4407 0.4104 0.4114 0.4132 0.3886 0.3739 0.3752 0.3692 0.3579 0.3533 0.3523 0.3336 0.3326 0.2700 0.2606 0.2512 0.2489 0.2349 0.2246 0.2233 0.2157 0.1940 0.1633 0.1643 0.1440 0.1394 0.1258 0.0844 0.0640 0.0381 0.0125 0.0105 -0.0515 -0.0430 -0.04…	951	1.3282
none	real	descending	None	1000	LinearFINALRANK.rnk	na_as_pre_ranked	gene_sets.gmt#GO_T_HELPER_1_TYPE_IMMUNE_RESPONSE	0.6412	1.6131	0.0117	0.1112	1	0.5008 -0.2819 -0.5718 0.2246 -0.2223 -0.4069 -0.5358 0.5803 -0.4434 0.4084 0.4592 0.5573 0.4950 -0.3657 0.3140 0.1745 0.5394 -0.2145 0.3954 -0.3264 0.3652 0.4262 0.4735 -0.2809 0.3752 0.3337 -0.4670 0.2573 -0.2719 0.3577 0.5719 0.6137 0.5347 -0.4191 0.5499 0.4035 -0.4666 -0.3323 -0.3547 0.3435 0.3757 0.4247 0.5464 0.4219 -0.5565 -0.3747 0.3305 -0.6018 0.4673 -0.3195 -0.5818 0.5319 0.5024 0.3586 …	296 432 583 1079 1323 1343 1455 2298 2334 2732 3609 4580 6407 7512 8496 9126 9527 12051 12244	0.1403 0.2661 0.3727 0.4210 0.4755 0.5447 0.6031 0.5901 0.6314 0.6412 0.6065 0.5555 0.4332 0.3621 0.3054 0.2769 0.2667 0.1370 0.1684	2732	0.5549
none	real	descending	None	1000	LinearFINALRANK.rnk	na_as_pre_ranked	gene_sets.gmt#GO_EXOCRINE_SYSTEM_DEVELOPMENT	0.5551	1.6123	0.0053	0.1113	1	0.4182 0.2503 -0.2931 0.2420 -0.2441 0.3278 0.2375 0.3856 0.2713 -0.2972 0.3126 0.4044 -0.4309 0.3002 -0.3069 0.2920 -0.3248 -0.3189 0.3017 0.4276 0.4368 -0.3502 -0.3418 0.3959 -0.2163 0.3510 0.4669 -0.2879 0.3606 0.1970 0.3761 0.4958 0.3709 -0.3398 0.3280 -0.3942 0.3410 -0.2444 0.4275 -0.2687 -0.4189 -0.3179 -0.2100 0.3130 -0.3590 -0.3191 0.3384 0.2129 0.4628 0.3854 0.2381 0.3915 0.3638 0.3141 0…	85 169 195 234 304 437 673 967 1219 1264 1638 1938 2093 2824 3255 3909 3983 6729 6814 6900 7198 7582 7646 7720 8360 8609 10597 10643 10974 11141 11516 11538 11916 12844 13392 13796 14445	0.1005 0.1820 0.2626 0.3378 0.4017 0.4506 0.4806 0.4982 0.5133 0.5419 0.5425 0.5447 0.5551 0.5206 0.5040 0.4688 0.4728 0.2860 0.2803 0.2748 0.2555 0.2313 0.2291 0.2264 0.1868 0.1746 0.0503 0.0584 0.0486 0.0505 0.0400 0.0538 0.0454 0.0058 -0.0023 0.0057 0.0187	2093	0.7333
none	real	descending	None	1000	LinearFINALRANK.rnk	na_as_pre_ranked	gene_sets.gmt#GO_NEGATIVE_REGULATION_OF_ENDOPLASMIC_RETICULUM_STRESS_INDUCED_INTRINSIC_APOPTOTIC_SIGNALING_PATHWAY	0.6324	1.6114	0.0183	0.1117	1	-0.3053 -0.3206 -0.3739 0.4245 -0.4009 0.4716 -0.4853 -0.3222 -0.4006 -0.4156 0.3263 0.5310 0.3128 0.3860 -0.4130 0.3069 -0.3103 -0.2544 -0.2903 0.2774 0.5146 0.3852 0.6400 0.3810 -0.3790 0.5802 0.4011 -0.2393 -0.3382 0.4777 -0.5306 0.2764 -0.5628 -0.3288 -0.5921 -0.3438 0.5066 0.4882 0.3178 -0.3866 -0.2508 -0.3498 0.3343 0.3180 0.3356 -0.3880 0.4337 -0.4053 0.3608 -0.3730 -0.5006 0.7103 0.4457 -…	68 256 304 492 2215 2372 3170 3699 3726 4142 4699 6370 7720 9681 11600 11926 13153	0.2370 0.3843 0.5277 0.6324 0.5575 0.5864 0.5603 0.5463 0.5663 0.5558 0.5307 0.4191 0.3322 0.2156 0.1182 0.1332 0.1066	492	1.9246
none	real	descending	None	1000	LinearFINALRANK.rnk	na_as_pre_ranked	gene_sets.gmt#GO_COTRANSLATIONAL_PROTEIN_TARGETING_TO_MEMBRANE	0.457	1.61	0.0033	0.1127	1	-0.3460 0.3230 0.2140 -0.3053 0.4068 -0.2469 0.4004 0.3213 0.3024 0.3505 0.2319 -0.2625 -0.2365 -0.2776 0.2765 0.2960 0.3706 0.3172 0.3140 0.4252 0.2957 0.2265 0.2395 -0.3512 -0.2090 0.3206 0.3097 -0.3594 -0.1995 0.2410 0.2363 -0.2377 -0.2250 0.2747 0.2829 0.2293 -0.2168 0.2254 0.2618 0.2139 0.3633 0.2112 -0.2382 0.2922 0.3074 -0.2146 0.2938 -0.2629 0.3350 0.3320 0.2269 0.2523 0.2944 0.2138 -0.34…	316 416 637 733 877 968 1150 1152 1447 1519 1537 1549 1719 1849 2106 2293 2367 2384 2431 2525 2666 2692 2763 2850 2886 2896 2897 3172 3288 3317 3358 3399 3572 3585 3646 3772 3872 3888 3926 3993 4102 4329 4391 4419 4530 4920 4942 4952 5087 5100 5110 5502 5569 5589 5757 5767 5777 5943 6272 6290 6361 6423 6616 6932 6982 7082 7291 7323 7388 7450 7648 7695 7739 8058 8127 8304 8365 8633 8708 8817 8907 …	0.0340 0.0758 0.1000 0.1297 0.1528 0.1776 0.1930 0.2206 0.2240 0.2418 0.2631 0.2846 0.2938 0.3045 0.3041 0.3072 0.3175 0.3315 0.3432 0.3511 0.3550 0.3666 0.3747 0.3812 0.3911 0.4026 0.4148 0.4069 0.4093 0.4175 0.4247 0.4317 0.4289 0.4371 0.4416 0.4413 0.4423 0.4490 0.4541 0.4570 0.4566 0.4473 0.4490 0.4530 0.4510 0.4287 0.4315 0.4351 0.4298 0.4328 0.4360 0.4120 0.4100 0.4112 0.4019 0.4034 0.4048 …	3993	0.3142
none	real	descending	None	1000	LinearFINALRANK.rnk	na_as_pre_ranked	gene_sets.gmt#GO_POSITIVE_REGULATION_OF_CELL_ACTIVATION	0.4161	1.6085	0	0.1138	1	-0.3644 0.2815 -0.2468 -0.2587 0.2471 0.2885 -0.2553 -0.2559 0.3493 0.1836 0.2322 0.3268 0.3251 -0.2436 -0.2627 0.2396 0.2942 0.3115 0.3327 0.2720 0.3022 0.1967 0.3035 -0.2169 -0.2692 -0.3546 -0.1997 0.2489 0.2011 -0.2027 0.2352 0.2872 -0.2522 -0.2769 0.2430 0.2443 0.2896 0.2737 0.2703 0.2739 0.2266 -0.2388 0.3435 0.3169 -0.2463 -0.2375 0.3063 -0.2251 -0.2359 0.2093 0.2570 0.3130 0.2254 0.2475 -0…	66 74 143 304 363 381 391 432 492 514 583 688 750 773 892 901 909 938 961 978 980 1031 1067 1092 1105 1221 1313 1323 1343 1378 1426 1455 1480 1490 1514 1534 1573 1595 1631 1648 1687 1782 1854 1924 2031 2093 2101 2184 2185 2243 2275 2298 2324 2326 2334 2379 2442 2458 2557 2565 2613 2662 2732 2820 2824 2963 3152 3185 3335 3609 3634 3653 3668 3696 3787 3823 3902 3910 3972 4033 4205 4280 4281 4293 44…	0.0263 0.0559 0.0764 0.0840 0.0970 0.1124 0.1283 0.1413 0.1521 0.1652 0.1741 0.1793 0.1868 0.1969 0.1994 0.2095 0.2197 0.2281 0.2368 0.2459 0.2559 0.2623 0.2695 0.2773 0.2858 0.2866 0.2886 0.2963 0.3032 0.3089 0.3134 0.3192 0.3251 0.3321 0.3379 0.3440 0.3486 0.3544 0.3590 0.3649 0.3692 0.3693 0.3709 0.3723 0.3708 0.3723 0.3774 0.3772 0.3826 0.3840 0.3871 0.3907 0.3941 0.3991 0.4037 0.4057 0.4063 …	2824	0.5342
none	real	descending	None	1000	LinearFINALRANK.rnk	na_as_pre_ranked	gene_sets.gmt#GO_KIDNEY_EPITHELIUM_DEVELOPMENT	0.4563	1.6077	0.003	0.1142	1	0.2536 0.2342 -0.2550 0.2955 -0.2061 0.3098 0.3979 0.2525 0.3514 -0.2536 0.2916 -0.2435 0.2148 -0.2706 0.2553 0.2436 -0.2226 0.2421 0.2549 0.2695 0.2182 0.3876 -0.2340 0.3384 0.3271 0.2877 -0.2470 -0.2997 0.2230 0.2810 0.2444 0.2507 0.3509 0.3209 0.2762 -0.2470 -0.2713 -0.3561 0.2423 0.3653 -0.2319 0.2902 -0.2493 0.3868 0.3084 0.3615 -0.2433 -0.2483 0.2709 0.3877 -0.2816 -0.2906 -0.2491 0.2488 0.…	8 54 85 109 157 228 243 258 375 381 437 504 514 704 775 776 782 967 1181 1240 1264 1571 1626 1668 1689 1971 2093 2152 2261 2420 2501 2591 2797 2992 3022 3426 3859 3870 3921 3951 4203 4565 4772 4928 5134 5200 5214 5601 5721 5865 6360 6518 6791 7070 7495 7602 7651 7921 7951 7980 8049 8133 8240 8363 8476 9181 9334 9833 9948 10036 10074 10276 10395 10578 10753 10882 10980 11035 11538 11541 11664 1178…	0.0621 0.1041 0.1421 0.1784 0.2091 0.2340 0.2617 0.2889 0.3044 0.3271 0.3452 0.3612 0.3809 0.3849 0.3962 0.4123 0.4280 0.4296 0.4274 0.4355 0.4458 0.4350 0.4412 0.4481 0.4563 0.4455 0.4451 0.4488 0.4487 0.4447 0.4458 0.4461 0.4379 0.4300 0.4333 0.4101 0.3842 0.3870 0.3871 0.3886 0.3744 0.3522 0.3402 0.3316 0.3193 0.3164 0.3172 0.2919 0.2848 0.2758 0.2424 0.2319 0.2133 0.1945 0.1661 0.1596 0.1571 …	1689	0.8918
none	real	descending	None	1000	LinearFINALRANK.rnk	na_as_pre_ranked	gene_sets.gmt#GO_TOLL_LIKE_RECEPTOR_SIGNALING_PATHWAY	0.4494	1.6076	0	0.1139	1	0.3156 0.3042 -0.2339 0.2446 -0.3598 -0.2921 -0.3151 0.2438 0.3001 0.2364 -0.2675 -0.2238 0.2869 0.3422 0.2799 -0.2463 0.3833 0.3066 -0.2506 0.2775 -0.2963 0.1687 -0.2349 0.3134 0.2650 0.2758 0.3531 -0.3277 -0.2160 -0.2462 -0.2431 0.2892 0.2134 0.2386 0.2877 0.3042 -0.3492 0.2628 0.2406 0.2119 0.3011 0.2700 -0.2288 -0.2556 0.3016 0.2428 0.2678 -0.2521 0.2640 0.3229 -0.2153 0.2219 0.2861 0.3110 0.…	218 314 350 352 504 542 544 594 659 688 709 713 715 770 825 879 908 921 926 1116 1126 1145 1321 1490 1500 1710 2092 2162 2189 2243 2298 2334 2355 2458 2557 2562 2628 2647 2732 2745 3029 3049 3238 3395 3595 3815 3872 3943 4134 4150 4365 4380 4388 4428 4475 4727 5143 5148 5378 5423 5591 5723 5754 6033 6152 6363 6391 6476 6621 6783 6805 6941 7231 7366 7379 7449 8045 8103 8570 8818 9168 9320 9784 981…	0.0208 0.0445 0.0708 0.0994 0.1133 0.1343 0.1578 0.1767 0.1931 0.2115 0.2301 0.2498 0.2696 0.2851 0.2999 0.3141 0.3297 0.3462 0.3632 0.3657 0.3803 0.3941 0.3958 0.3968 0.4086 0.4056 0.3889 0.3933 0.4004 0.4055 0.4104 0.4164 0.4234 0.4243 0.4253 0.4326 0.4356 0.4418 0.4431 0.4494 0.4362 0.4411 0.4339 0.4285 0.4198 0.4091 0.4095 0.4088 0.3995 0.4022 0.3908 0.3931 0.3958 0.3963 0.3962 0.3817 0.3553 …	2745	0.5523
none	real	descending	None	1000	LinearFINALRANK.rnk	na_as_pre_ranked	gene_sets.gmt#GO_NEGATIVE_REGULATION_OF_SMOOTH_MUSCLE_CELL_PROLIFERATION	0.5398	1.6067	0.0112	0.1144	1	0.3643 -0.3878 -0.2947 0.3736 -0.3067 -0.3439 0.2826 -0.2633 -0.2689 -0.2507 0.3011 0.2207 -0.2317 -0.3934 -0.3093 -0.3523 -0.3362 -0.4720 -0.3527 -0.3186 0.3180 -0.2826 0.3059 -0.2347 0.4186 0.4121 0.3382 0.3219 0.2915 -0.3469 -0.1864 0.4869 -0.2102 0.2673 0.3642 0.6005 -0.3954 0.1862 0.3975 0.4175 -0.3695 0.3423 -0.4463 -0.1823 -0.4311 -0.2933 0.4257 -0.3467 0.4905 0.2671 0.2550 0.2140 0.3232 0…	64 84 185 559 560 922 978 1090 1179 1360 2000 2189 2194 2570 2911 3114 3175 3286 3508 3755 3797 5633 5670 9752 10026 11035 11516 11580 11852 12995 13038 13252 13518	0.1178 0.2307 0.3127 0.3425 0.3976 0.4144 0.4506 0.4803 0.5095 0.5292 0.5090 0.5176 0.5386 0.5312 0.5236 0.5242 0.5341 0.5398 0.5368 0.5307 0.5384 0.4165 0.4170 0.1478 0.1387 0.0838 0.0672 0.0793 0.0788 0.0276 0.0517 0.0667 0.0818	3286	0.4351
none	real	descending	None	1000	LinearFINALRANK.rnk	na_as_pre_ranked	gene_sets.gmt#REACTOME_PRE_NOTCH_PROCESSING_IN_GOLGI	0.646	1.6048	0.0203	0.1162	1	-0.1500 -0.4023 -0.3005 -0.2860 -0.5434 0.4396 -0.3842 -0.4586 0.3108 -0.3865 -0.3661 -0.3129 0.6720 -0.3753 -0.5036 0.4524 -0.3420 0.2865 -0.3817 0.5047 0.3377 0.5754 -0.4513 -0.3536 -0.3123 -0.2918 -0.3231 -0.3230 -0.3719 -0.3505 -0.2851 0.4400 0.3805 0.3337 0.3163 -0.3438 -0.3468 0.2283 -0.5303 0.2566 0.5238 -0.3344 -0.3887 -0.4059 -0.2475 0.2684 0.4931 0.3038 -0.3235 -0.5224 0.3816 0.4909 0.3…	255 275 483 549 778 2351 2513 4640 5134 8032 8044 9034 9856 9955 9977 14138	0.1585 0.3276 0.4434 0.5616 0.6460 0.5829 0.6125 0.4825 0.4595 0.2697 0.2763 0.2228 0.1867 0.2004 0.2195 0.0396	778	1.4938
none	real	descending	None	1000	LinearFINALRANK.rnk	na_as_pre_ranked	gene_sets.gmt#GO_HORMONE_BIOSYNTHETIC_PROCESS	0.5012	1.6044	0.01	0.1162	1	0.2751 -0.2869 -0.2699 -0.3110 0.2888 0.2950 0.5383 -0.2209 0.1983 0.5012 0.2570 0.4812 0.5114 0.3339 -0.3254 -0.3881 -0.3214 0.3238 0.3281 0.3954 -0.2553 -0.2727 0.3386 -0.1991 0.3884 -0.2962 0.4243 0.2847 0.2631 0.3384 0.3331 -0.2268 -0.1528 -0.2277 0.3116 -0.2753 0.3576 -0.2481 -0.3025 0.2971 -0.2892 -0.2756 -0.2099 0.2495 -0.2437 0.3261 -0.2177 0.4141 0.3481 -0.2637 -0.1936 -0.3690 0.3036 -0.…	49 185 298 322 475 584 753 780 898 914 1122 1181 1856 1954 2152 2439 2783 2825 2914 2987 3083 3093 3227 3331 3575 3790 3917 4340 4919 5334 6345 6863 7035 7059 7646 7778 7809 8229 8620 8819 9111 9153 10748 10986 11000 11250 11761 11988 12834 13177 13236 13557 14367	0.0982 0.1582 0.2079 0.2617 0.2977 0.3320 0.3565 0.3902 0.4149 0.4463 0.4606 0.4840 0.4577 0.4697 0.4732 0.4686 0.4582 0.4680 0.4742 0.4811 0.4859 0.4965 0.4981 0.5012 0.4937 0.4873 0.4864 0.4637 0.4287 0.4037 0.3356 0.3005 0.2893 0.2882 0.2500 0.2431 0.2431 0.2175 0.1948 0.1857 0.1709 0.1733 0.0743 0.0686 0.0783 0.0727 0.0515 0.0507 0.0127 0.0116 0.0305 0.0350 0.0241	3331	0.4264
none	real	descending	None	1000	LinearFINALRANK.rnk	na_as_pre_ranked	gene_sets.gmt#REACTOME_METABOLISM_OF_STEROID_HORMONES	0.6275	1.6043	0.0269	0.1153	1	0.3478 0.5451 -0.4838 -0.4670 0.3173 0.4190 -0.5722 0.4528 -0.3367 0.3681 -0.4517 -0.3285 -0.2894 -0.4908 0.4910 0.4632 0.4087 -0.3498 0.4213 -0.2119 -0.5633 0.3630 0.4512 0.4616 -0.2659 0.2680 0.3195 -0.3104 0.2774 0.6564 0.4210 -0.3641 -0.4324 0.3785 0.4230 -0.2506 -0.3580 -0.3482 -0.3693 0.3238 0.4859 -0.3284 0.5259 0.4456 -0.5193 -0.3970 -0.3912 0.4717 0.4341 -0.3493 0.4066 -0.5114 0.5618 -0.…	322 584 753 1954 2370 2439 2914 2987 3083 3331 3575 5116 6863 8819 9153 10986 11250	0.1818 0.3176 0.4384 0.4254 0.4538 0.5040 0.5165 0.5549 0.5901 0.6106 0.6275 0.5367 0.4185 0.3016 0.2980 0.2121 0.2360	3575	0.382
none	real	descending	None	1000	LinearFINALRANK.rnk	na_as_pre_ranked	gene_sets.gmt#REACTOME_INTERLEUKIN_2_FAMILY_SIGNALING	0.5666	1.6043	0.0198	0.1157	1	-0.5061 -0.4150 0.5804 -0.3617 0.3715 -0.3772 -0.3475 0.3296 -0.3223 -0.2572 -0.3515 0.3162 0.3538 -0.2782 0.3682 -0.4511 0.4354 0.3408 -0.2753 0.2434 -0.2058 -0.2427 0.3675 0.2684 0.3670 0.3884 0.2888 -0.3649 -0.2851 0.4009 -0.3464 -0.2257 0.2662 -0.3583 -0.2930 0.2323 0.3230 0.2889 -0.2341 0.4992 -0.2404 0.3500 0.4270 0.4998 -0.2235 -0.4701 -0.3570 -0.3042 0.2647 0.2622 0.3567 -0.3733 0.4435 0.…	74 353 423 1006 1105 1404 1505 2154 2362 2986 3152 4281 4979 5023 5964 5998 6066 6100 6499 6808 7495 7525 7992 8496 8574 9087 9851 10910 11135 14092	0.1965 0.2933 0.3949 0.4221 0.4780 0.5107 0.5541 0.5470 0.5666 0.5498 0.5626 0.4997 0.4614 0.4673 0.4069 0.4081 0.4066 0.4073 0.3814 0.3605 0.3168 0.3180 0.2917 0.2653 0.2684 0.2444 0.2077 0.1580 0.1667 0.0427	2362	0.6503
none	real	descending	None	1000	LinearFINALRANK.rnk	na_as_pre_ranked	gene_sets.gmt#GO_REGULATION_OF_EPITHELIAL_CELL_DIFFERENTIATION	0.4601	1.6042	0.0034	0.1149	1	0.3729 0.2306 -0.2771 -0.2523 0.2176 0.3546 -0.2182 -0.2966 -0.3207 0.3092 0.2318 -0.2614 0.3185 -0.2309 -0.2295 -0.2230 0.2452 0.3766 0.3399 -0.2532 0.3254 0.2504 -0.2174 -0.2169 -0.2504 -0.2352 0.2980 0.2237 0.2299 0.3792 -0.3383 -0.2309 0.4647 0.2699 -0.2452 0.2352 -0.2935 0.2568 -0.2457 0.2648 0.3142 0.2285 0.2273 0.2642 0.3971 0.2655 0.2654 -0.2789 0.3115 -0.3256 -0.2891 0.2285 0.2557 0.3490…	7 97 127 139 230 243 290 437 657 1033 1090 1230 1264 1548 1571 1675 1783 1834 1851 2185 2240 2261 2319 2363 2526 2591 2698 2726 2751 3258 3426 3738 3790 4065 4100 4310 4340 4380 4535 4706 4794 4847 5134 5662 5865 5883 6230 6286 6518 6791 7059 7495 7525 7551 7743 7951 7979 8360 8363 8405 8432 8555 8702 8959 9515 10036 10339 10538 10692 11099 11192 11316 12095 12329 12398 12435 12449 12699 13011 13…	0.0853 0.1324 0.1798 0.2275 0.2617 0.3001 0.3333 0.3532 0.3623 0.3553 0.3696 0.3766 0.3907 0.3853 0.3976 0.4038 0.4090 0.4179 0.4290 0.4166 0.4230 0.4316 0.4375 0.4441 0.4419 0.4463 0.4473 0.4537 0.4601 0.4320 0.4267 0.4106 0.4122 0.3980 0.4000 0.3896 0.3914 0.3925 0.3854 0.3768 0.3738 0.3730 0.3558 0.3212 0.3086 0.3086 0.2856 0.2824 0.2670 0.2484 0.2304 0.2015 0.2005 0.1997 0.1879 0.1752 0.1749 …	2751	0.5503
none	real	descending	None	1000	LinearFINALRANK.rnk	na_as_pre_ranked	gene_sets.gmt#GO_MYELOID_LEUKOCYTE_DIFFERENTIATION	0.4343	1.6041	0.0016	0.1146	1	0.2927 -0.3139 0.2347 0.2373 0.2969 0.2579 0.3379 0.1927 -0.2401 -0.2532 0.2347 0.2982 0.2423 0.3403 0.2201 -0.2969 0.4072 -0.2726 0.2874 -0.2162 0.3204 -0.2103 0.2885 0.3135 0.2390 0.2480 0.2437 0.2348 0.2666 0.3245 0.2788 -0.2939 0.3059 -0.2934 0.3304 -0.2490 0.2658 -0.2368 0.2975 -0.2216 0.2482 -0.2644 0.2472 0.2806 -0.2149 -0.2584 0.3345 0.2589 0.2979 -0.2149 -0.2329 0.2382 0.2948 0.2205 0.26…	26 74 109 177 208 290 297 299 345 381 393 540 549 604 610 624 688 758 879 892 901 909 928 1005 1031 1093 1126 1185 1293 1295 1540 1643 1710 1735 2031 2093 2101 2166 2196 2557 2629 2664 2726 2732 2911 3200 3366 3475 3628 3668 3738 3992 3998 4056 4064 4115 4279 4331 4386 4388 4580 4590 4622 4862 4893 4904 5214 5351 5388 5420 5583 5716 5754 5846 5969 6033 6066 6156 6535 6692 6747 6808 6821 7059 7131…	0.0414 0.0724 0.1010 0.1226 0.1455 0.1616 0.1824 0.2036 0.2203 0.2368 0.2547 0.2609 0.2765 0.2879 0.3025 0.3164 0.3260 0.3345 0.3385 0.3499 0.3614 0.3730 0.3836 0.3898 0.3992 0.4057 0.4140 0.4202 0.4224 0.4319 0.4235 0.4245 0.4278 0.4338 0.4202 0.4224 0.4284 0.4302 0.4343 0.4149 0.4151 0.4178 0.4185 0.4231 0.4154 0.3996 0.3920 0.3881 0.3809 0.3814 0.3798 0.3652 0.3676 0.3664 0.3686 0.3678 0.3589 …	2196	0.6984
none	real	descending	None	1000	LinearFINALRANK.rnk	na_as_pre_ranked	gene_sets.gmt#GO_RESPONSE_TO_KETONE	0.4241	1.6038	0	0.1143	1	-0.2348 0.3121 0.3178 0.3141 -0.2997 0.2051 0.2852 -0.2472 0.3120 0.2123 -0.2372 -0.2880 -0.2010 0.2655 0.2717 -0.3122 0.2663 -0.2936 0.2682 0.1910 -0.2616 -0.3238 0.3003 0.2309 0.2856 0.2831 0.2593 -0.2359 -0.2951 -0.2314 0.2249 0.3203 0.2297 0.3551 -0.2582 0.2927 -0.2502 0.2919 -0.2548 0.3068 0.2243 0.2324 0.2094 -0.2388 -0.2613 0.2440 -0.2046 -0.2212 0.3129 -0.2784 0.3249 0.2701 0.2905 0.3394 …	0 9 55 64 84 90 121 208 222 234 265 288 397 432 486 525 584 620 879 891 951 1094 1128 1175 1524 1638 1654 1671 1834 1844 2054 2093 2268 2345 2392 2591 2596 2635 2730 2751 2752 2911 3021 3331 3448 3595 3603 3815 3831 3972 4142 4235 4286 4372 4401 4505 4569 4765 4787 4977 5174 5214 5288 5338 5347 5566 5632 5961 6120 6180 6192 6300 6332 6360 6370 6380 6551 6576 6595 6639 6655 6747 6863 7019 7028 702…	0.0612 0.1049 0.1339 0.1643 0.1920 0.2201 0.2445 0.2606 0.2811 0.3014 0.3194 0.3369 0.3458 0.3592 0.3705 0.3823 0.3919 0.4026 0.3956 0.4055 0.4117 0.4114 0.4183 0.4241 0.4076 0.4069 0.4128 0.4187 0.4140 0.4198 0.4113 0.4143 0.4076 0.4074 0.4092 0.4002 0.4045 0.4064 0.4042 0.4071 0.4113 0.4045 0.4008 0.3828 0.3780 0.3709 0.3733 0.3615 0.3631 0.3559 0.3465 0.3423 0.3410 0.3371 0.3371 0.3319 0.3293 …	1175	1.156
none	real	descending	None	1000	LinearFINALRANK.rnk	na_as_pre_ranked	gene_sets.gmt#GO_DEFENSE_RESPONSE_TO_BACTERIUM	0.4536	1.6033	0.0016	0.1143	1	0.2403 0.2740 0.1982 -0.2534 0.2162 0.2316 -0.2081 -0.3071 -0.1976 0.3048 -0.2866 0.3541 0.3670 0.2641 0.2159 0.2279 0.2049 -0.2154 -0.2446 -0.2757 0.2223 0.3221 0.3408 -0.2126 -0.2787 0.2972 0.4109 0.2789 0.3256 0.2920 0.3119 -0.2429 0.2158 0.2162 0.2267 -0.2232 0.2341 0.2404 0.3237 0.2705 -0.2409 -0.1707 0.2831 -0.2555 -0.2161 0.2515 -0.2488 -0.3114 0.2854 0.3101 0.3661 0.3533 0.2403 0.2689 -0.…	83 97 122 153 218 239 350 352 391 440 441 494 594 630 654 659 739 840 879 1015 1031 1066 1093 1105 1126 1137 1315 1343 1492 1557 1631 1648 1675 1710 1902 1929 2297 2298 2332 2376 2379 2557 2628 2709 2720 2775 3212 3270 3595 3780 3993 4379 4419 4428 4950 5143 5281 5401 5423 5828 5899 5976 5998 6007 6399 7479 7913 8131 8266 8365 8380 8651 8941 9448 9594 9597 9697 9701 9812 10229 10280 10314 11006 1…	0.0302 0.0637 0.0948 0.1229 0.1452 0.1695 0.1834 0.2047 0.2225 0.2386 0.2579 0.2727 0.2825 0.2962 0.3103 0.3256 0.3348 0.3416 0.3523 0.3553 0.3664 0.3760 0.3859 0.3967 0.4067 0.4173 0.4155 0.4238 0.4230 0.4276 0.4313 0.4389 0.4457 0.4518 0.4464 0.4523 0.4335 0.4399 0.4439 0.4472 0.4532 0.4468 0.4476 0.4474 0.4521 0.4536 0.4281 0.4284 0.4098 0.4005 0.3890 0.3651 0.3648 0.3666 0.3327 0.3211 0.3130 …	2775	0.5466
none	real	descending	None	1000	LinearFINALRANK.rnk	na_as_pre_ranked	gene_sets.gmt#GO_POSITIVE_REGULATION_OF_T_CELL_PROLIFERATION	0.51	1.6028	0.0035	0.1143	1	-0.3078 -0.4301 0.2252 0.2672 -0.3152 0.3399 0.2276 0.3384 0.2243 0.4994 -0.2873 0.3051 -0.3689 -0.2822 -0.3715 0.4450 -0.1958 0.2005 0.3739 0.3277 -0.3583 -0.3565 0.4084 -0.3098 -0.2905 0.2909 0.2443 0.2931 0.2841 -0.2659 0.2684 0.4409 -0.4885 0.2502 0.2654 0.3396 -0.2564 0.3579 -0.4069 -0.3582 0.2107 0.2352 -0.2966 0.2993 -0.2572 -0.2252 -0.3151 0.4264 -0.2653 0.3709 0.3217 -0.3873 0.3245 -0.24…	363 432 583 773 961 978 1105 1343 1378 1426 1455 1480 1514 1534 1782 2101 2184 2298 2334 2442 2732 3910 4205 4280 4281 4457 4869 5943 6007 7382 7525 7712 8214 8356 8380 8496 8570 9417 9594 10102 10624 11305 12055 12597 14274 14652	0.0411 0.0973 0.1397 0.1716 0.1984 0.2366 0.2641 0.2797 0.3084 0.3354 0.3632 0.3909 0.4175 0.4448 0.4534 0.4536 0.4690 0.4813 0.4986 0.5100 0.5069 0.4365 0.4248 0.4278 0.4358 0.4311 0.4087 0.3377 0.3354 0.2432 0.2353 0.2250 0.1946 0.1892 0.1919 0.1886 0.1884 0.1381 0.1340 0.1090 0.0852 0.0535 0.0213 0.0072 -0.0556 0.0046	2442	0.6271
none	real	descending	None	1000	LinearFINALRANK.rnk	na_as_pre_ranked	gene_sets.gmt#GO_NEGATIVE_REGULATION_OF_CYSTEINE_TYPE_ENDOPEPTIDASE_ACTIVITY	0.4744	1.6016	0.005	0.1152	1	0.2037 0.2895 0.3222 -0.4536 -0.3004 0.2531 -0.2621 0.3199 -0.2967 -0.3085 -0.2851 -0.2547 0.3408 0.3202 0.2570 0.2364 -0.2374 0.2988 0.2508 0.2174 0.2556 0.3959 -0.3545 0.2070 0.2624 -0.3023 0.3423 -0.2708 0.2823 0.2393 0.4596 0.2554 0.3389 0.2639 0.3005 -0.2372 -0.3118 -0.2353 0.2061 0.2863 0.2227 0.2834 -0.3092 0.3021 0.3110 -0.2857 -0.3403 0.2623 0.3796 -0.2393 0.2900 0.4195 -0.2483 0.3215 0.…	84 240 256 294 303 369 442 478 713 755 769 951 1018 1126 1219 1225 1953 1972 2090 2307 2409 2673 2825 2896 3068 3343 3395 3404 3412 3422 3434 3634 3783 3972 4028 4051 4569 4754 5474 5665 5925 6363 6476 6878 7022 7423 7543 7872 8049 8440 8513 8757 9078 9857 10351 10481 10687 10719 10754 11108 11308 11340 12717 13103 13153 13277 13362 13434 14137 14394	0.0623 0.1004 0.1470 0.1889 0.2320 0.2671 0.2989 0.3319 0.3442 0.3689 0.3952 0.4070 0.4258 0.4401 0.4543 0.4744 0.4390 0.4519 0.4573 0.4546 0.4592 0.4516 0.4510 0.4556 0.4526 0.4416 0.4457 0.4526 0.4596 0.4664 0.4731 0.4662 0.4624 0.4553 0.4571 0.4612 0.4300 0.4211 0.3742 0.3630 0.3467 0.3174 0.3102 0.2830 0.2736 0.2472 0.2402 0.2195 0.2095 0.1856 0.1835 0.1701 0.1521 0.1043 0.0770 0.0748 0.0681 …	1225	1.1243
none	real	descending	None	1000	LinearFINALRANK.rnk	na_as_pre_ranked	gene_sets.gmt#GO_POSITIVE_REGULATION_OF_CELL_ADHESION_MEDIATED_BY_INTEGRIN	0.6457	1.6015	0.0113	0.1149	1	0.5913 0.3768 -0.2994 -0.4070 -0.4686 -0.3968 0.3630 0.3794 -0.3626 0.3942 -0.3347 -0.4826 -0.2015 0.3184 0.4565 0.4427 -0.3678 0.4616 -0.3663 0.3057 0.4601 0.2277 -0.3383 -0.2574 -0.4498 0.4030 -0.3039 0.4031 0.2411 0.2994 0.2944 0.2921 0.2330 0.4627 -0.6197 0.4358 0.3092 -0.2536 -0.4014 0.2077 0.3590 -0.4206 -0.4948 0.2734 -0.4478 0.4246 0.3690 -0.3245 0.3263 0.4091 -0.3288 0.3496 -0.4962 -0.30…	240 984 1015 1105 1638 1689 1782 3675 4522 7870 7992 8240 10089 10735 13610	0.2085 0.2679 0.3736 0.4688 0.5091 0.5805 0.6457 0.5475 0.5095 0.2898 0.2903 0.2842 0.1854 0.1756 0.0755	1782	0.8517
none	real	descending	None	1000	LinearFINALRANK.rnk	na_as_pre_ranked	gene_sets.gmt#GO_REGULATION_OF_OSTEOCLAST_DIFFERENTIATION	0.5222	1.6011	0.0074	0.1148	1	-0.3470 -0.1958 0.3602 0.3129 0.3637 0.2523 -0.2821 0.3212 0.2645 -0.3988 0.3511 -0.4207 -0.3565 0.2761 0.4709 0.4607 0.3962 0.2417 0.4779 -0.2032 -0.2411 0.2619 -0.2877 -0.2602 -0.4594 -0.2662 0.3414 0.4335 0.2653 0.2157 -0.2856 0.4812 0.3854 0.4252 -0.2546 0.2658 -0.2502 -0.2165 0.2139 -0.5052 -0.4091 0.3031 -0.2764 -0.3571 0.4798 -0.2612 0.2471 -0.3001 0.3914 0.3481 0.4730 -0.3095 0.3902 -0.23…	26 74 208 297 299 549 610 892 1126 1185 1540 1710 2166 2664 2732 3475 3992 3998 4064 4386 5214 5969 6156 6535 7546 7559 7868 8101 8713 8914 9071 9527 9851 10400 10403 12022 12244 13092 13352 14117 14325 14494	0.1209 0.2147 0.2765 0.3308 0.3910 0.4197 0.4580 0.4734 0.4873 0.5121 0.5117 0.5222 0.5089 0.4893 0.4986 0.4580 0.4307 0.4382 0.4413 0.4257 0.3731 0.3234 0.3120 0.2868 0.2196 0.2204 0.2017 0.1888 0.1515 0.1427 0.1373 0.1127 0.0980 0.0695 0.0782 -0.0164 -0.0147 -0.0499 -0.0425 -0.0568 -0.0259 0.0154	1710	0.883
none	real	descending	None	1000	LinearFINALRANK.rnk	na_as_pre_ranked	gene_sets.gmt#GO_POSITIVE_REGULATION_OF_HEMOPOIESIS	0.4331	1.6	0.0016	0.1155	1	0.2510 -0.2758 -0.2458 0.2952 -0.2153 0.2749 0.2077 0.2631 0.3430 -0.3297 0.3655 0.2001 0.3080 -0.2049 0.3588 0.2787 0.3435 0.2640 0.2594 -0.2494 0.2378 0.2893 -0.2246 0.2881 0.2344 -0.2529 -0.2654 -0.2099 -0.2669 0.4052 -0.2922 -0.2577 0.1946 -0.3542 0.3634 0.3847 -0.2565 -0.2218 -0.2409 0.2804 0.3210 0.2632 -0.1858 0.4064 0.2574 -0.3034 -0.2357 0.2275 -0.2307 0.2744 0.2763 0.2757 0.2863 0.3090 …	26 66 74 208 290 297 299 304 381 432 548 583 604 892 961 1092 1105 1264 1295 1323 1426 1455 1480 1514 1595 1734 1735 1782 1924 2031 2093 2101 2154 2185 2196 2275 2298 2326 2334 2565 2613 2662 2732 2963 3609 3628 3653 3787 3823 3902 3992 4281 4388 4401 4812 4862 4904 5035 5037 5086 5420 5474 5587 5716 5754 5768 5846 5969 6062 6156 6518 6718 7059 7495 7522 7525 7559 7844 8229 8356 8570 8580 9452 95…	0.0479 0.0854 0.1242 0.1438 0.1631 0.1871 0.2114 0.2354 0.2519 0.2689 0.2796 0.2950 0.3110 0.3053 0.3140 0.3174 0.3288 0.3291 0.3380 0.3470 0.3502 0.3583 0.3666 0.3740 0.3779 0.3773 0.3861 0.3916 0.3900 0.3903 0.3935 0.4004 0.4040 0.4091 0.4154 0.4169 0.4221 0.4269 0.4331 0.4233 0.4260 0.4285 0.4294 0.4187 0.3783 0.3808 0.3829 0.3773 0.3783 0.3763 0.3733 0.3563 0.3516 0.3533 0.3272 0.3257 0.3247 …	2334	0.6576
none	real	descending	None	1000	LinearFINALRANK.rnk	na_as_pre_ranked	gene_sets.gmt#GO_SALIVARY_GLAND_DEVELOPMENT	0.5541	1.5987	0.0163	0.1165	1	0.4659 0.4055 -0.2534 0.5351 0.3300 -0.3066 0.2809 0.3002 0.2643 -0.3137 -0.3236 0.3285 0.4388 0.4527 0.3194 -0.3605 -0.2404 -0.3079 -0.4536 0.4466 0.3788 -0.3957 0.2216 -0.3640 0.3711 -0.3366 0.4095 -0.2397 0.3972 0.2944 0.3811 -0.1846 0.4169 -0.2939 -0.2953 0.2540 0.1883 0.3034 -0.2938 -0.3353 0.3006 0.2974 0.3515 -0.2904 0.5324 -0.2844 -0.2504 -0.3173 -0.2291 0.3080 0.4229 -0.2712 0.2787 0.267…	85 169 234 304 673 967 1219 1638 2093 2824 3255 3909 3983 6729 6814 6900 7198 7582 7646 8360 8609 10974 11141 11516 11538 11916 12844 13392 13796	0.1411 0.2558 0.3589 0.4489 0.4874 0.5193 0.5467 0.5541 0.5521 0.5235 0.5116 0.4800 0.4875 0.3008 0.2952 0.2897 0.2708 0.2473 0.2459 0.2029 0.1924 0.0489 0.0558 0.0512 0.0707 0.0689 0.0383 0.0414 0.0629	1638	0.9111
none	real	descending	None	1000	LinearFINALRANK.rnk	na_as_pre_ranked	gene_sets.gmt#GO_ASPARTATE_FAMILY_AMINO_ACID_METABOLIC_PROCESS	0.5321	1.5983	0.0141	0.1165	1	0.2761 0.2564 0.4720 0.4449 -0.2629 -0.3109 0.4251 0.3985 -0.3746 0.3528 0.2941 -0.2969 0.1958 0.3237 0.2710 0.2618 -0.2771 -0.4143 -0.2522 0.2801 0.2590 -0.2876 -0.4025 0.3310 -0.2616 0.2768 0.4604 0.2863 0.2549 0.4073 -0.3203 0.2593 -0.3066 0.3069 -0.2385 0.3696 0.3290 -0.3450 0.4612 -0.3485 -0.3256 0.4234 -0.3064 -0.2470 0.3879 -0.3017 0.3298 0.3131 -0.2792 -0.2110 -0.2794 0.2213 0.2843 0.3594…	39 78 554 726 943 1254 1291 1654 1795 1905 2268 2584 2851 2870 4163 4839 4842 5233 5545 6009 6385 6604 7244 7264 7398 7814 8116 9180 9249 9409 10542 10831 10990 11455 11681 11958 12494 12813 13403	0.1598 0.2946 0.3284 0.3727 0.4064 0.4256 0.4626 0.4708 0.4920 0.5136 0.5135 0.5135 0.5144 0.5321 0.4544 0.4154 0.4221 0.4009 0.3837 0.3545 0.3301 0.3158 0.2735 0.2736 0.2663 0.2412 0.2249 0.1605 0.1641 0.1621 0.0986 0.0941 0.0994 0.0865 0.0913 0.0947 0.0847 0.0925 0.0897	2870	0.5223
none	real	descending	None	1000	LinearFINALRANK.rnk	na_as_pre_ranked	gene_sets.gmt#GO_TRANSFORMING_GROWTH_FACTOR_BETA_RECEPTOR_SIGNALING_PATHWAY	0.4223	1.5969	0	0.1173	1	-0.3441 0.3756 0.2304 0.3295 -0.2581 0.2755 0.2756 0.2561 -0.2560 0.1832 0.3193 -0.3124 0.2507 0.2737 -0.2587 -0.2284 0.2363 0.2969 -0.2122 -0.2721 0.2188 0.2182 -0.3310 -0.2142 0.2246 0.3070 0.2134 -0.2008 0.2800 -0.2292 0.2822 0.2476 -0.2589 -0.1940 0.2059 0.2251 0.1915 0.1744 0.2837 -0.2419 -0.2435 -0.2812 -0.3035 0.2804 0.2122 -0.2731 0.2598 0.2162 0.3402 0.2828 -0.1897 0.2172 0.2208 0.2858 -…	7 26 47 100 142 144 151 196 197 208 213 388 475 477 483 485 507 524 591 734 776 929 984 986 1116 1165 1230 1334 1487 1490 1638 1646 1951 2093 2101 2109 2327 2349 2411 2544 2609 2662 2823 2973 3022 3209 3395 3459 3551 3613 3681 3738 3872 3916 3972 3980 4106 4134 4430 4442 4522 4527 4627 4645 4794 4930 4965 4976 5086 5186 5197 5488 5582 5597 5749 5892 6068 6228 6230 6293 6414 6418 6428 6505 6747 67…	0.0436 0.0795 0.1107 0.1343 0.1562 0.1807 0.2043 0.2230 0.2449 0.2657 0.2867 0.2909 0.2997 0.3144 0.3287 0.3433 0.3562 0.3693 0.3779 0.3798 0.3883 0.3881 0.3943 0.4041 0.4043 0.4098 0.4139 0.4149 0.4118 0.4191 0.4159 0.4223 0.4073 0.4032 0.4082 0.4132 0.4033 0.4068 0.4074 0.4029 0.4030 0.4037 0.3968 0.3903 0.3907 0.3814 0.3718 0.3705 0.3672 0.3658 0.3640 0.3628 0.3562 0.3557 0.3543 0.3562 0.3499 …	1646	0.9083
none	real	descending	None	1000	LinearFINALRANK.rnk	na_as_pre_ranked	gene_sets.gmt#GO_TYPE_B_PANCREATIC_CELL_PROLIFERATION	0.6376	1.5963	0.0209	0.1175	1	-0.4933 0.4049 0.4292 0.4010 0.4914 0.4385 0.5772 0.2844 0.4362 0.2263 -0.2765 -0.3698 0.4628 -0.4220 -0.3391 -0.2157 -0.4178 0.2484 0.4238 -0.3249 -0.4475 -0.3236 0.2776 0.3056 0.2836 -0.3912 0.3179 0.3668 -0.5351 -0.5762 0.4026 -0.1281 0.4582 -0.3457 0.4279 -0.2517 0.3658 -0.2936 -0.3777 -0.2613 -0.4107 0.2362 0.2715 0.3546 -0.2067 0.3023 0.5983 -0.3338 -0.3365 0.2554 0.3204 0.5937 -0.4037 -0.2…	17 143 603 1583 1834 1851 2079 3049 3508 3755 5214 8989 10394 11768 12095 12482	0.3009 0.4793 0.5466 0.5335 0.5645 0.6108 0.6376 0.5994 0.5908 0.5941 0.5035 0.2584 0.1831 0.1225 0.1369 0.1522	2079	0.738
none	real	descending	None	1000	LinearFINALRANK.rnk	na_as_pre_ranked	gene_sets.gmt#REACTOME_RAF_INDEPENDENT_MAPK1_3_ACTIVATION	0.6074	1.5962	0.0224	0.1171	1	0.4406 0.3500 0.3548 -0.3327 -0.3624 -0.4475 -0.1890 0.6275 0.4530 0.3907 0.5290 0.2932 -0.3112 -0.4681 0.3640 -0.4319 0.2690 0.4317 0.2401 -0.2694 -0.4462 0.4814 0.4937 0.3062 -0.2509 0.3379 0.3022 -0.3810 0.3120 0.2927 0.3166 0.4186 -0.3648 -0.3758 -0.3768 0.2159 -0.3278 -0.3093 0.5344 0.2788 -0.2991 0.2332 -0.6182 -0.3935 0.3321 -0.3954 -0.3002 0.3469 -0.4278 0.5448 0.4486 0.4065 0.2730 -0.312…	146 249 265 423 838 1343 1378 1595 3185 6499 7460 9100 9426 9447 9569 10251 10327 11909 13864 14375	0.1432 0.2629 0.3859 0.4735 0.5138 0.5303 0.5776 0.6074 0.5211 0.2969 0.2342 0.1328 0.1225 0.1331 0.1373 0.1071 0.1185 0.0398 -0.0316 0.0235	1595	0.9304
none	real	descending	None	1000	LinearFINALRANK.rnk	na_as_pre_ranked	gene_sets.gmt#GO_RESPONSE_TO_MINERALOCORTICOID	0.606	1.596	0.0185	0.1169	1	-0.3361 0.4786 0.3409 -0.3056 -0.2317 -0.2652 -0.3663 0.5351 -0.3124 -0.5351 -0.2084 0.2443 0.4087 0.4208 0.3572 0.6314 -0.3215 -0.4714 -0.5195 -0.5300 0.3357 0.4424 -0.2161 -0.3906 0.2777 -0.3679 -0.3554 -0.2569 -0.4949 -0.4843 -0.2862 -0.3028 -0.2136 -0.4438 0.2842 -0.3514 -0.2604 0.5409 -0.2069 0.4700 0.3433 -0.4161 0.2393 0.2550 0.3416 -0.5414 0.4711 -0.5109 0.3362 -0.2769 -0.2581 0.4191 -0.2…	0 64 208 525 1128 1524 2751 3595 4401 4787 5174 5961 6576 6793 7019 11846 12123 12564 12975 14137 14251	0.2990 0.4460 0.5435 0.5927 0.5967 0.6060 0.5434 0.5002 0.4549 0.4362 0.4157 0.3649 0.3237 0.3090 0.2944 -0.0117 -0.0062 -0.0077 -0.0031 -0.0240 0.0319	1524	0.9597
none	real	descending	None	1000	LinearFINALRANK.rnk	na_as_pre_ranked	gene_sets.gmt#GO_ISOPRENOID_METABOLIC_PROCESS	0.4928	1.5949	0.0069	0.1178	1	0.4223 0.2570 -0.2876 0.3741 0.2574 0.3080 0.2492 -0.2389 0.2924 0.2863 -0.1931 0.2974 -0.3390 0.4015 -0.2198 0.2616 0.2711 0.3287 -0.2306 0.3753 0.3574 -0.2244 0.2358 0.2861 0.2684 0.3232 0.3823 0.2884 0.3316 0.3315 -0.2884 -0.3656 -0.2934 0.2805 -0.2551 -0.1963 0.2677 0.2734 0.4537 0.2079 0.2657 -0.2907 0.3406 0.4782 -0.2470 -0.2345 0.3076 -0.4121 -0.2289 -0.2772 0.3176 0.4736 0.3004 -0.3320 0.…	153 157 234 378 490 505 575 584 684 710 720 794 945 1129 1220 1722 3060 3083 3588 3600 3950 4268 4521 4771 4895 5174 5533 6016 6438 6805 6975 7250 7520 7778 8023 8487 8912 9914 9939 10138 10196 10228 10340 10619 10906 10986 11079 11626 11731 12076 12565 12774 13038 13374 13442 13480 13639 13750 13900 14134	0.0535 0.1170 0.1671 0.2010 0.2324 0.2699 0.3012 0.3362 0.3618 0.3918 0.4226 0.4476 0.4645 0.4761 0.4928 0.4764 0.3949 0.4031 0.3764 0.3833 0.3660 0.3498 0.3373 0.3244 0.3197 0.3039 0.2817 0.2502 0.2220 0.1971 0.1858 0.1679 0.1507 0.1349 0.1205 0.0920 0.0670 0.0048 0.0093 0.0023 0.0052 0.0098 0.0093 -0.0018 -0.0126 -0.0090 -0.0060 -0.0322 -0.0279 -0.0385 -0.0565 -0.0544 -0.0544 -0.0568 -0.0402 -0…	1220	1.1275
none	real	descending	None	1000	LinearFINALRANK.rnk	na_as_pre_ranked	gene_sets.gmt#GO_REGENERATION	0.4269	1.5945	0	0.1177	1	0.3279 -0.2812 0.2690 0.2493 -0.2040 0.1992 0.2983 0.3258 -0.2598 0.2135 0.2437 0.2405 0.3156 -0.2839 0.2113 0.2783 -0.2628 -0.2315 0.2260 0.2937 -0.2539 0.2641 -0.2767 -0.1910 -0.2481 0.4179 -0.2733 -0.2627 0.2581 0.3152 0.2886 0.2436 0.2707 0.3448 0.2405 0.3108 -0.2351 0.2451 -0.2279 0.2690 0.2614 0.2799 -0.2495 0.2549 -0.2524 -0.2459 -0.2438 0.3048 -0.2828 0.2189 0.3416 0.2127 0.2530 0.2921 -0…	5 9 59 64 83 84 143 222 234 236 514 523 603 865 922 1037 1090 1113 1122 1128 1152 1219 1312 1455 1524 1571 1595 1596 1605 1699 1781 1964 2000 2093 2101 2178 2184 2440 2469 2570 2591 2751 2819 2824 2911 2912 2963 3002 3259 3286 3331 3335 3553 3600 3757 3777 3859 4185 4253 4660 4754 5105 5120 5134 5147 5304 5343 5405 5457 5474 5558 5578 5584 5601 5662 5792 5854 6078 6180 6499 6551 6561 7028 7035 70…	0.0495 0.0975 0.1286 0.1621 0.1924 0.2239 0.2474 0.2654 0.2876 0.3103 0.3072 0.3224 0.3315 0.3254 0.3330 0.3358 0.3425 0.3511 0.3606 0.3703 0.3786 0.3836 0.3863 0.3849 0.3883 0.3930 0.3993 0.4071 0.4143 0.4154 0.4170 0.4111 0.4152 0.4150 0.4207 0.4214 0.4269 0.4147 0.4180 0.4162 0.4198 0.4135 0.4134 0.4176 0.4160 0.4203 0.4211 0.4227 0.4088 0.4107 0.4112 0.4146 0.4030 0.4030 0.3952 0.3968 0.3941 …	2184	0.7016
none	real	descending	None	1000	LinearFINALRANK.rnk	na_as_pre_ranked	gene_sets.gmt#GO_REGULATION_OF_MYOTUBE_DIFFERENTIATION	0.5483	1.594	0.0209	0.1179	1	0.3976 0.4755 0.4672 0.2561 0.2135 -0.2808 0.2920 -0.5234 0.3412 0.2698 0.3717 -0.4824 0.2482 0.3068 -0.3235 0.3456 0.2778 -0.4234 -0.3290 -0.2643 -0.3720 0.3196 -0.3120 -0.2455 0.4102 0.2991 -0.5293 -0.2387 0.3441 0.3129 -0.2955 0.6029 0.2324 0.2058 -0.3352 0.2652 -0.3335 -0.3688 -0.1502 -0.2177 -0.3576 -0.2005 -0.1695 -0.4657 0.3752 -0.4161 0.2044 -0.4061 0.4492 -0.2924 0.2736 0.2510 0.4574 0.3…	112 151 304 514 954 1323 1584 2205 2558 3486 3758 3796 4453 5037 5045 5134 5150 5303 5420 5497 5524 6304 6775 7872 9527 9698 11461 11634 12208 13929	0.1527 0.2955 0.3955 0.4680 0.4990 0.5231 0.5483 0.5381 0.5416 0.4967 0.4944 0.5076 0.4741 0.4422 0.4494 0.4507 0.4569 0.4529 0.4508 0.4510 0.4544 0.4031 0.3712 0.3009 0.2001 0.2012 0.1050 0.1184 0.1098 0.0538	1584	0.9345
none	real	descending	None	1000	LinearFINALRANK.rnk	na_as_pre_ranked	gene_sets.gmt#GO_POSITIVE_REGULATION_OF_CYTOKINE_BIOSYNTHETIC_PROCESS	0.546	1.5938	0.0165	0.1173	1	0.4533 0.3067 -0.2773 0.3467 0.3786 -0.3633 0.2762 0.3746 0.3970 -0.3695 0.4790 0.3023 0.3716 -0.4306 0.2426 0.2762 0.3466 -0.2498 -0.3498 0.3081 0.4298 0.3425 -0.2642 -0.3440 0.2936 -0.4339 -0.4158 -0.3015 0.3193 0.2757 0.2468 0.3885 -0.3036 0.3404 0.2730 -0.3092 -0.3666 -0.4488 -0.4015 -0.4610 -0.4382 0.2901 0.4550 0.2641 0.1858 -0.3375 0.4395 0.2143 -0.3532 0.3000 -0.4253 0.2201 0.4299 0.3252 …	49 314 525 892 980 1105 1145 1480 1710 2000 2154 2243 2490 2732 3972 4034 4115 4415 4505 5378 5423 7525 9417 9594 9812 11967 12055 12244 12597 14274	0.1631 0.2371 0.2956 0.3246 0.3697 0.4082 0.4514 0.4669 0.4856 0.4958 0.5131 0.5337 0.5408 0.5460 0.4739 0.4817 0.4878 0.4771 0.4802 0.4259 0.4278 0.2872 0.1680 0.1663 0.1628 0.0401 0.0588 0.0720 0.0776 0.0304	2732	0.5549
none	real	descending	None	1000	LinearFINALRANK.rnk	na_as_pre_ranked	gene_sets.gmt#GO_POSITIVE_REGULATION_OF_PROTEIN_TARGETING_TO_MEMBRANE	0.6071	1.5938	0.033	0.1177	1	0.2932 -0.3918 0.4444 -0.4653 -0.3637 0.1887 0.4886 -0.4098 0.2652 -0.4658 0.4514 0.4267 -0.2834 0.5486 0.3606 0.3918 -0.3731 -0.5717 -0.4905 0.6208 -0.2853 0.2463 -0.3281 -0.3823 0.3491 0.5031 0.4789 0.3545 -0.2654 0.4338 -0.3990 0.4404 -0.3757 -0.1942 0.5536 0.5295 -0.2429 0.4301 0.3539 -0.4610 0.2049 -0.3921 0.1620 0.3825 -0.2670 -0.4952 -0.3154 -0.3827 -0.3236 0.4615 0.4900 -0.3156 0.5145 -0.…	73 307 1588 1661 1687 1854 2458 3675 4289 6179 6639 6943 7040 7042 7115 7512 8089 9882 10453 10569 13504	0.2840 0.4443 0.4262 0.4880 0.5522 0.6021 0.6071 0.5512 0.5292 0.4043 0.3739 0.3542 0.3491 0.3504 0.3473 0.3248 0.2940 0.1940 0.1820 0.2023 0.0827	2458	0.6228
none	real	descending	None	1000	LinearFINALRANK.rnk	na_as_pre_ranked	gene_sets.gmt#REACTOME_NONSENSE_MEDIATED_DECAY_NMD_INDEPENDENT_OF_THE_EXON_JUNCTION_COMPLEX_EJC	0.4527	1.5932	0.0082	0.1167	1	-0.2121 0.3227 0.2630 0.3219 0.2103 -0.2428 0.2878 0.2376 -0.2410 0.2461 0.2431 0.2095 -0.2594 0.2552 0.1900 -0.2529 0.4284 -0.2295 0.2829 -0.2656 0.2552 -0.2402 0.3736 -0.2618 0.2629 -0.2194 0.2944 -0.1903 0.2957 0.2367 0.2415 0.2466 0.3773 -0.2409 0.4009 0.2479 0.2917 0.2202 -0.2465 0.3234 0.2315 -0.2896 0.3322 0.2360 0.2717 0.2560 -0.2509 -0.2098 0.3026 -0.3115 -0.2313 0.4058 0.2537 0.2632 0.2…	316 416 421 637 733 877 968 1065 1101 1152 1318 1519 1537 1549 1653 1719 1849 2106 2181 2367 2384 2525 2583 2666 2692 2763 2850 2886 2897 3172 3279 3317 3358 3399 3572 3585 3646 3772 3872 3888 3926 3993 4102 4251 4329 4419 4530 4952 4959 5078 5087 5100 5110 5589 5757 5767 5777 5943 6272 6290 6361 6616 6932 7291 7323 7388 7450 7648 7695 7739 8058 8304 8365 8708 8817 9171 9477 9784 10015 10297 1058…	0.0276 0.0638 0.1064 0.1264 0.1520 0.1713 0.1926 0.2120 0.2349 0.2560 0.2670 0.2734 0.2921 0.3111 0.3229 0.3368 0.3453 0.3429 0.3525 0.3534 0.3657 0.3687 0.3772 0.3835 0.3935 0.4002 0.4053 0.4137 0.4238 0.4146 0.4165 0.4229 0.4290 0.4349 0.4311 0.4382 0.4418 0.4405 0.4406 0.4464 0.4506 0.4527 0.4515 0.4471 0.4472 0.4463 0.4436 0.4186 0.4219 0.4172 0.4201 0.4227 0.4254 0.3949 0.3854 0.3866 0.3878 …	3993	0.3142
none	real	descending	None	1000	LinearFINALRANK.rnk	na_as_pre_ranked	gene_sets.gmt#REACTOME_FOXO_MEDIATED_TRANSCRIPTION_OF_CELL_CYCLE_GENES	0.6622	1.5932	0.0262	0.1171	1	-0.4591 0.4093 0.4503 0.2830 0.4451 -0.4582 0.3861 0.5062 0.3757 0.5374 0.3415 0.5928 -0.3474 -0.3776 0.4505 -0.3237 -0.3782 0.4600 -0.5134 0.3853 -0.4550 -0.3123 0.4795 -0.3977 0.2439 0.3100 -0.3878 -0.2494 0.3453 0.5150 -0.3491 -0.4700 0.4135 -0.3329 -0.2889 0.3328 -0.2241 -0.4020 0.4942 0.5440 0.4603 -0.5025 0.4401 0.3773 0.5957 -0.1764 0.4574 -0.3474 -0.4922 -0.4374 0.6253 -0.3481 -0.6183 -0.…	64 84 776 1090 2526 2916 4401 6844 7226 8624 9181 9438 9948 11194 13199	0.2773 0.5393 0.5974 0.6622 0.6070 0.6165 0.5332 0.3675 0.3439 0.2604 0.2381 0.2381 0.2248 0.1731 0.1034	1090	1.2256
none	real	descending	None	1000	LinearFINALRANK.rnk	na_as_pre_ranked	gene_sets.gmt#GO_SMOOTH_MUSCLE_CELL_PROLIFERATION	0.4371	1.5932	0.0049	0.1175	1	0.2396 -0.2217 -0.2417 -0.2486 0.2564 0.3397 0.4111 -0.1935 0.3952 0.2924 0.2756 -0.2288 -0.2486 -0.2251 0.2949 0.2526 -0.2230 0.2332 -0.2349 0.3059 -0.3130 -0.2935 0.2917 0.2676 0.2165 -0.2428 0.2752 0.2460 -0.2989 0.3241 0.2102 -0.2336 -0.2766 0.2023 0.2196 0.2743 0.2682 -0.2699 0.2362 -0.3085 -0.2497 0.3827 0.2698 0.2946 0.2842 0.2999 -0.2313 0.2707 -0.2946 0.2038 0.3433 0.2276 -0.2552 -0.3417…	64 84 85 143 185 234 344 445 559 560 583 609 922 978 1090 1179 1269 1289 1343 1360 1375 1668 1687 1866 2000 2028 2101 2184 2189 2194 2570 2673 2732 2911 2992 3008 3029 3114 3175 3286 3374 3508 3595 3755 3797 3972 4242 4365 4412 4430 4517 4977 5210 5633 5670 5709 5753 5846 5875 6042 6499 6775 6862 7136 7495 8363 8405 8492 8684 9098 9527 9661 9752 9856 10026 10440 10529 10974 10986 11031 11035 1119…	0.0434 0.0868 0.1312 0.1662 0.1981 0.2273 0.2468 0.2640 0.2778 0.2994 0.3188 0.3374 0.3322 0.3441 0.3511 0.3589 0.3659 0.3776 0.3867 0.3981 0.4095 0.4002 0.4096 0.4073 0.4073 0.4144 0.4182 0.4210 0.4290 0.4371 0.4185 0.4183 0.4210 0.4149 0.4153 0.4202 0.4246 0.4245 0.4258 0.4235 0.4225 0.4181 0.4167 0.4100 0.4113 0.4032 0.3880 0.3827 0.3825 0.3843 0.3812 0.3519 0.3378 0.3101 0.3088 0.3074 0.3055 …	2194	0.6985
none	real	descending	None	1000	LinearFINALRANK.rnk	na_as_pre_ranked	gene_sets.gmt#GO_ALPHA_AMINO_ACID_METABOLIC_PROCESS	0.4316	1.5925	0.0031	0.117	1	0.2704 -0.2030 0.3508 -0.2678 0.2774 0.3126 0.3369 0.3066 -0.3102 0.2572 -0.2596 -0.2408 0.2825 -0.2281 -0.2669 -0.3635 -0.2213 0.3439 -0.2705 0.3235 -0.2150 0.2629 0.2866 -0.2231 0.3940 0.2630 0.3091 0.2997 0.3243 -0.2101 0.2989 -0.1944 0.2333 0.2510 -0.2534 -0.2391 0.3432 0.2433 0.2370 0.3365 0.2207 0.2393 0.2854 -0.2905 -0.2879 0.2542 0.2267 -0.2266 0.2720 -0.3147 -0.3255 0.2313 -0.2581 -0.245…	39 78 94 116 458 517 554 601 621 627 659 676 719 726 788 904 943 976 1191 1254 1291 1418 1517 1605 1654 1696 1795 1886 1895 1905 2112 2194 2268 2441 2466 2584 2731 2741 2814 2851 2870 3136 3163 3237 3420 3720 3743 4163 4286 4547 4556 4719 4817 4839 4842 5233 5253 5267 5367 5545 5599 6009 6037 6078 6281 6311 6385 6604 6991 7171 7189 7192 7244 7264 7398 7402 7744 7783 7814 7889 7928 8060 8116 8207 …	0.0474 0.0872 0.1270 0.1643 0.1632 0.1803 0.1982 0.2143 0.2318 0.2502 0.2663 0.2832 0.2976 0.3145 0.3269 0.3344 0.3467 0.3592 0.3573 0.3655 0.3752 0.3779 0.3820 0.3863 0.3932 0.4003 0.4031 0.4060 0.4145 0.4228 0.4168 0.4191 0.4216 0.4168 0.4221 0.4207 0.4169 0.4225 0.4236 0.4270 0.4316 0.4186 0.4220 0.4220 0.4141 0.3976 0.4000 0.3745 0.3691 0.3539 0.3559 0.3471 0.3426 0.3433 0.3453 0.3202 0.3205 …	2870	0.5223
none	real	descending	None	1000	LinearFINALRANK.rnk	na_as_pre_ranked	gene_sets.gmt#GO_POSITIVE_REGULATION_OF_TISSUE_REMODELING	0.615	1.5913	0.019	0.1178	1	0.3446 -0.3401 -0.4146 -0.2084 0.2602 0.2600 -0.3436 0.3514 -0.4392 0.3070 -0.2490 -0.2964 -0.3291 0.4459 0.3385 0.4497 0.4538 0.3753 0.3380 -0.3134 -0.2770 0.4828 -0.2918 0.3758 -0.4088 0.4600 0.5202 0.3599 0.4764 -0.2636 -0.5022 -0.4940 0.3832 0.2856 0.5743 -0.3414 -0.4250 -0.4125 0.3060 0.3238 0.4705 -0.3254 0.6096 0.5097 -0.5343 -0.4622 -0.4495 0.3254 -0.3425 -0.3915 -0.3709 0.2442 -0.4124 0.…	9 234 297 299 583 1105 1312 1415 4340 4753 5035 5969 5978 7613 9515 10339 10403 11381 14565 14652	0.2215 0.3119 0.4013 0.4947 0.5437 0.5550 0.5826 0.6150 0.4261 0.4059 0.3933 0.3325 0.3346 0.2262 0.1068 0.0642 0.0737 0.0266 -0.1008 0.0046	1415	1.0162
none	real	descending	None	1000	LinearFINALRANK.rnk	na_as_pre_ranked	gene_sets.gmt#GO_REGULATION_OF_SUPEROXIDE_ANION_GENERATION	0.6339	1.5912	0.015	0.1175	1	0.4227 0.2729 -0.2114 0.2990 0.3948 -0.3515 -0.3506 -0.3150 0.2582 -0.5731 -0.3836 0.2303 0.3634 -0.4265 0.4137 0.3930 -0.4062 0.2324 0.3920 -0.2362 0.4164 0.3689 -0.4040 0.3218 0.3495 0.5463 0.4024 0.3680 0.4371 -0.3358 0.4375 0.4434 0.3128 -0.2561 0.4418 0.5491 -0.5029 -0.3327 -0.2441 0.5108 0.4325 -0.4073 0.2693 -0.5019 0.4750 -0.3465 0.3762 0.4399 -0.3478 0.2405 -0.1616 0.1720 -0.2350 -0.4508…	234 414 892 922 1105 1137 1668 2093 2164 2458 2557 3212 3595 6665 6862 10890 14416	0.1472 0.2587 0.3091 0.3883 0.4482 0.5170 0.5348 0.5498 0.5875 0.6048 0.6339 0.6164 0.6130 0.4049 0.3919 0.1436 0.0207	2557	0.5972
none	real	descending	None	1000	LinearFINALRANK.rnk	na_as_pre_ranked	gene_sets.gmt#GO_POSITIVE_REGULATION_OF_INSULIN_SECRETION	0.4846	1.5911	0.0134	0.1172	1	-0.2720 0.2706 0.3516 0.3226 -0.2532 -0.4443 0.2132 -0.2505 0.2399 0.4010 0.3675 0.3878 0.2021 0.3210 0.4206 0.3266 0.1920 -0.2321 0.2927 -0.3495 0.2719 0.3847 -0.2225 0.2730 0.3527 0.2821 0.2649 0.2577 0.3130 0.2276 -0.2935 -0.3056 0.2853 -0.2513 0.2267 0.5438 -0.4795 0.3176 0.2756 0.4085 -0.2845 -0.2395 0.2068 -0.2371 0.3801 -0.3298 -0.2562 0.4226 0.2642 0.3641 -0.3355 -0.2874 -0.2806 0.2247 -0…	59 94 121 442 651 659 1013 1228 1253 1280 1375 1586 1851 1941 1987 3055 3600 3788 3992 4081 5401 5843 5992 6074 6192 6499 6526 7300 7720 8229 8364 8628 8924 9221 9606 9638 9836 10001 10005 10031 10164 10307 10340 10475 10536 10834 11056 11179 11204 11511 11805 11907 12024 12095 12134 12276 12885 13038 13525	0.0957 0.1821 0.2638 0.2912 0.3169 0.3561 0.3633 0.3760 0.4014 0.4263 0.4452 0.4535 0.4557 0.4688 0.4846 0.4235 0.3956 0.3912 0.3850 0.3863 0.2995 0.2714 0.2629 0.2589 0.2521 0.2317 0.2305 0.1788 0.1521 0.1205 0.1148 0.1009 0.0855 0.0708 0.0510 0.0554 0.0491 0.0454 0.0528 0.0587 0.0577 0.0563 0.0626 0.0623 0.0674 0.0573 0.0532 0.0563 0.0661 0.0580 0.0521 0.0599 0.0672 0.0780 0.0911 0.0979 0.0769 …	1987	0.7733
none	real	descending	None	1000	LinearFINALRANK.rnk	na_as_pre_ranked	gene_sets.gmt#GO_EXTRINSIC_APOPTOTIC_SIGNALING_PATHWAY	0.4125	1.5897	0	0.1182	1	0.2963 0.2835 0.2504 0.2439 0.2898 0.2206 -0.2615 0.2669 0.3816 0.3236 -0.2600 0.2480 0.3239 -0.2671 -0.2117 -0.2278 0.2733 0.2360 0.2477 0.2231 0.1949 0.2607 -0.2119 -0.3077 0.2035 -0.2210 0.2567 0.2888 0.2657 0.2270 -0.2666 0.2730 0.2274 0.2542 0.3887 -0.2851 0.2812 0.3027 -0.2502 0.2788 -0.2426 0.2279 -0.2231 0.2520 0.3250 0.2109 0.2767 -0.2579 0.2885 0.2484 0.2552 0.2860 0.1960 0.3566 -0.2606…	31 45 97 101 240 292 298 303 364 507 514 517 555 604 620 654 751 776 798 846 849 894 922 962 1003 1007 1069 1074 1219 1343 1375 1389 1415 1425 1488 1490 1517 1557 1638 1668 1675 1689 1693 1710 1717 1745 1854 1972 2000 2093 2184 2189 2243 2377 2450 2508 2561 2591 2786 2804 2824 3286 3422 3451 3475 3573 3634 3675 3715 3725 3783 3801 3972 4134 4258 4388 4401 4505 4556 4694 4753 4754 4788 4865 4882 4…	0.0314 0.0612 0.0831 0.1081 0.1175 0.1314 0.1480 0.1647 0.1761 0.1797 0.1926 0.2057 0.2160 0.2248 0.2357 0.2450 0.2490 0.2579 0.2669 0.2737 0.2836 0.2903 0.2980 0.3046 0.3110 0.3199 0.3244 0.3329 0.3310 0.3300 0.3352 0.3415 0.3470 0.3535 0.3561 0.3629 0.3679 0.3719 0.3728 0.3772 0.3831 0.3885 0.3945 0.3997 0.4055 0.4097 0.4081 0.4056 0.4091 0.4079 0.4067 0.4113 0.4125 0.4079 0.4074 0.4077 0.4084 …	2243	0.6841
none	real	descending	None	1000	LinearFINALRANK.rnk	na_as_pre_ranked	gene_sets.gmt#GO_NEGATIVE_REGULATION_OF_LEUKOCYTE_MIGRATION	0.5763	1.5891	0.0139	0.1185	1	-0.3507 0.3410 -0.3397 -0.4565 0.2669 0.5011 0.3690 -0.3035 0.5166 -0.4477 0.3396 -0.3218 0.3669 -0.3219 -0.2805 -0.2783 0.3776 0.2387 -0.2670 0.3379 0.2711 0.3812 -0.3340 0.2887 -0.2592 -0.2804 -0.3401 0.2945 0.2970 0.1446 0.4439 0.4554 0.3124 -0.2774 0.2982 -0.3925 -0.2948 0.5302 -0.3959 0.4003 0.2755 0.3736 -0.2713 0.3758 0.3545 0.2620 0.3525 0.3784 -0.4620 0.3929 0.3467 0.2356 0.5290 -0.3983 …	232 265 298 397 1313 1448 1646 1648 1929 2000 2417 2570 3338 3994 4562 5148 5464 6062 6360 6362 6561 7091 7585 12101 13103 13487 13999	0.1081 0.2236 0.3311 0.4205 0.4070 0.4431 0.4710 0.5121 0.5292 0.5592 0.5596 0.5763 0.5434 0.5131 0.4848 0.4521 0.4362 0.3983 0.3796 0.3811 0.3684 0.3334 0.3029 0.0247 -0.0022 0.0206 0.0491	2570	0.5953
none	real	descending	None	1000	LinearFINALRANK.rnk	na_as_pre_ranked	gene_sets.gmt#GO_DITERPENOID_METABOLIC_PROCESS	0.5017	1.589	0.0065	0.1181	1	-0.3128 0.2405 0.3235 -0.3611 0.3715 -0.2560 0.3296 0.4030 0.2421 0.4328 -0.3069 0.1874 0.2845 0.3303 -0.2955 0.2856 0.3189 0.2305 0.2028 0.2862 -0.3256 -0.2384 -0.3547 -0.2434 0.2751 -0.2256 0.2006 0.3189 -0.3070 -0.4493 0.2790 0.2731 -0.3263 0.1964 0.4349 0.3106 0.2839 0.4110 0.2638 0.2618 0.4056 0.2533 0.3796 0.3150 -0.2232 0.2417 0.3039 0.3256 -0.3648 0.3836 -0.2099 0.2861 0.3640 0.3138 0.341…	153 157 234 378 490 575 584 684 720 794 1129 1220 1722 3600 3950 4268 4521 4771 5533 6016 6438 6805 6975 7250 7520 7778 8023 8487 8912 9914 9939 10138 10196 10228 10340 10619 10906 10986 11079 11731 12076 12774 13038 13374 13442 13480 13639 13900 14134	0.0677 0.1454 0.2077 0.2514 0.2915 0.3297 0.3727 0.4055 0.4415 0.4733 0.4800 0.5017 0.4893 0.3707 0.3549 0.3400 0.3285 0.3165 0.2674 0.2361 0.2081 0.1832 0.1720 0.1542 0.1374 0.1220 0.1080 0.0802 0.0561 -0.0047 0.0012 -0.0042 0.0001 0.0062 0.0072 -0.0021 -0.0109 -0.0053 -0.0003 -0.0307 -0.0384 -0.0660 -0.0620 -0.0598 -0.0384 -0.0145 0.0031 0.0179 0.0399	1220	1.1275
none	real	descending	None	1000	LinearFINALRANK.rnk	na_as_pre_ranked	gene_sets.gmt#GO_RENAL_SYSTEM_DEVELOPMENT	0.4038	1.5887	0	0.118	1	-0.1964 0.2409 -0.2573 0.2148 0.2744 -0.2229 0.2686 -0.2701 -0.2359 0.2230 0.2487 0.2061 -0.2229 0.2747 0.2351 0.2576 -0.2122 -0.1997 0.2595 0.2519 -0.2477 0.2402 0.2631 -0.2373 0.2693 0.2693 0.3321 0.2546 0.2848 0.2323 -0.2607 -0.1987 0.2240 0.2221 0.2120 0.2874 0.2470 -0.2130 0.2700 0.2437 0.3162 0.2717 0.3139 0.2018 -0.2117 0.2268 -0.2384 -0.2369 -0.2420 0.2834 0.2843 0.2334 0.2146 0.2514 0.26…	5 7 8 49 54 55 85 109 157 228 230 243 258 297 300 375 381 417 427 437 445 492 504 512 514 704 775 776 782 967 980 1181 1240 1264 1309 1343 1389 1540 1571 1626 1638 1654 1668 1670 1689 1699 1779 1951 1971 2029 2093 2119 2140 2152 2158 2206 2213 2261 2411 2420 2501 2591 2656 2797 2824 2860 2894 2992 3018 3022 3237 3426 3451 3475 3518 3573 3859 3870 3909 3921 3951 4090 4164 4203 4412 4420 4430 4471 …	0.0300 0.0598 0.0896 0.1087 0.1299 0.1512 0.1683 0.1847 0.1976 0.2069 0.2208 0.2336 0.2461 0.2558 0.2681 0.2741 0.2847 0.2929 0.3027 0.3125 0.3223 0.3290 0.3380 0.3472 0.3568 0.3518 0.3546 0.3623 0.3696 0.3636 0.3695 0.3616 0.3634 0.3674 0.3699 0.3731 0.3753 0.3698 0.3725 0.3735 0.3774 0.3810 0.3847 0.3893 0.3926 0.3965 0.3955 0.3877 0.3904 0.3903 0.3897 0.3917 0.3940 0.3969 0.4001 0.4005 0.4036 …	2261	0.6792
none	real	descending	None	1000	LinearFINALRANK.rnk	na_as_pre_ranked	gene_sets.gmt#GO_REGULATION_OF_LEUKOCYTE_DIFFERENTIATION	0.4107	1.5879	0	0.1185	1	0.2388 0.2402 0.2354 0.2785 0.3282 0.2303 0.2503 -0.2153 -0.2628 -0.2489 0.2962 0.2234 0.3298 0.3262 0.2815 -0.2371 0.2485 0.2903 0.2665 0.2405 -0.2474 0.2322 0.2782 0.2250 -0.2471 0.1999 0.2506 0.2432 0.2418 0.2533 0.2546 0.3918 -0.2475 -0.2419 0.2596 0.2682 0.2758 0.2267 0.3084 0.2751 0.2593 0.2077 0.2288 -0.2867 0.2797 0.3142 -0.2512 -0.2239 0.2542 -0.2137 0.2345 0.2133 0.2555 0.2308 0.3282 0.…	26 66 74 109 208 290 297 299 304 381 432 549 583 604 610 624 688 892 961 965 1092 1105 1126 1185 1230 1293 1295 1323 1404 1426 1455 1480 1514 1520 1540 1595 1640 1661 1710 1717 1735 1782 1924 1929 2031 2093 2101 2166 2185 2196 2208 2275 2298 2326 2334 2565 2613 2630 2662 2664 2726 2732 2963 2988 3475 3609 3628 3653 3787 3823 3902 3944 3992 3998 4064 4115 4281 4386 4388 4453 4622 4812 4862 4904 50…	0.0335 0.0594 0.0868 0.1097 0.1233 0.1354 0.1524 0.1696 0.1866 0.1967 0.2079 0.2130 0.2234 0.2343 0.2462 0.2573 0.2644 0.2604 0.2652 0.2744 0.2745 0.2824 0.2895 0.2938 0.2988 0.3024 0.3101 0.3159 0.3178 0.3236 0.3288 0.3341 0.3388 0.3453 0.3509 0.3538 0.3573 0.3624 0.3654 0.3713 0.3764 0.3794 0.3754 0.3808 0.3793 0.3803 0.3851 0.3858 0.3896 0.3939 0.3981 0.3984 0.4017 0.4046 0.4088 0.3972 0.3982 …	2732	0.5549
none	real	descending	None	1000	LinearFINALRANK.rnk	na_as_pre_ranked	gene_sets.gmt#GO_CELLULAR_RESPONSE_TO_GAMMA_RADIATION	0.5676	1.587	0.0216	0.1191	1	-0.2852 0.2933 -0.3988 0.3325 -0.3344 0.4581 -0.4757 0.3452 0.3881 -0.2717 -0.3470 -0.3171 0.3222 0.4436 0.5551 0.4239 -0.2739 -0.4214 0.3961 -0.1798 0.2350 0.2517 0.3098 -0.2166 0.3420 0.2344 0.3637 -0.3409 0.2193 -0.3634 0.3492 0.3360 0.3392 -0.2368 0.3778 -0.2476 -0.2673 0.2754 0.4883 -0.3663 0.3146 0.4476 0.4092 -0.4556 0.3984 -0.3278 -0.2500 -0.5021 -0.4564 -0.3929 0.4294 -0.2567 0.3600 -0.2…	49 294 1019 1673 1779 1836 2395 2591 2673 2823 2897 3018 3595 3737 3954 4040 4765 6370 7401 7512 8285 8684 9513 9573 11522 13727	0.2320 0.3500 0.3713 0.3763 0.4161 0.4583 0.4556 0.4748 0.5007 0.5199 0.5434 0.5622 0.5437 0.5537 0.5566 0.5676 0.5294 0.4220 0.3547 0.3505 0.3052 0.2875 0.2452 0.2555 0.1521 0.0676	4040	0.3063
none	real	descending	None	1000	LinearFINALRANK.rnk	na_as_pre_ranked	gene_sets.gmt#GO_MESONEPHRIC_TUBULE_MORPHOGENESIS	0.517	1.5868	0.0054	0.1189	1	-0.2673 -0.2638 -0.2922 -0.3772 0.3463 -0.3024 -0.4238 0.2622 0.2477 0.2076 -0.3442 0.4219 0.2144 0.2530 0.2364 0.2842 -0.3405 0.3426 -0.3275 -0.3082 -0.2219 0.2621 -0.3632 -0.2915 -0.3795 0.2610 0.4972 0.2388 0.2696 0.3782 -0.4587 0.2955 0.3098 -0.4220 -0.2297 -0.3133 0.3823 0.3831 0.3653 0.3006 0.4845 -0.2819 -0.3127 -0.1612 -0.2124 -0.3456 0.2832 -0.3435 0.3471 -0.3528 0.3027 0.4230 0.3208 -0.…	8 54 109 228 437 504 514 704 775 967 1181 1571 1668 1971 2093 2152 2992 3870 3921 4928 5200 5601 5721 5865 6791 7602 7980 8049 8363 9334 9833 9948 10276 11035 11664 12345 12675 12995 13999 14084 14325 14520 14622	0.1212 0.2055 0.2754 0.3250 0.3533 0.3885 0.4274 0.4473 0.4738 0.4883 0.4979 0.4910 0.5033 0.4990 0.5061 0.5170 0.4702 0.4174 0.4207 0.3560 0.3407 0.3156 0.3095 0.3014 0.2384 0.1846 0.1611 0.1587 0.1404 0.0792 0.0514 0.0500 0.0348 -0.0075 -0.0387 -0.0706 -0.0767 -0.0802 -0.1194 -0.0941 -0.0727 -0.0406 0.0067	2152	0.7132
none	real	descending	None	1000	LinearFINALRANK.rnk	na_as_pre_ranked	gene_sets.gmt#GO_POSITIVE_REGULATION_OF_KIDNEY_DEVELOPMENT	0.5758	1.586	0.0258	0.1192	1	-0.3760 0.3866 0.2701 -0.4173 0.2898 -0.3230 -0.2532 -0.3836 -0.2638 0.5290 0.4410 0.2889 -0.2637 -0.3152 -0.2749 0.3106 0.2353 -0.2842 0.4469 -0.4640 0.3870 0.5673 -0.2803 -0.4570 0.3098 0.2383 0.3816 0.5685 -0.3451 0.2947 0.5460 0.4059 0.3740 -0.5209 -0.4619 0.3121 0.1965 0.3693 0.3702 0.4678 0.4835 -0.3608 0.2015 0.4541 -0.5160 0.4502 -0.4222 0.3030 0.3501 0.2809 0.3552 0.1223 -0.2303 0.2497 0…	49 109 243 437 504 1181 1343 1668 1689 2093 3870 3909 3921 4164 4412 5865 7872 8049 8363 10529 12345 13999 14084 14230	0.1571 0.2851 0.3760 0.4390 0.5058 0.5031 0.5319 0.5436 0.5757 0.5758 0.4674 0.4770 0.4884 0.4827 0.4752 0.3794 0.2465 0.2386 0.2226 0.0893 -0.0083 -0.0685 -0.0184 0.0333	2093	0.7333
none	real	descending	None	1000	LinearFINALRANK.rnk	na_as_pre_ranked	gene_sets.gmt#GO_REGULATION_OF_HUMORAL_IMMUNE_RESPONSE	0.5221	1.5856	0.0174	0.1192	1	0.3527 0.3950 -0.2215 0.3124 0.3428 -0.2981 0.4762 0.3998 0.5023 -0.3286 0.2921 0.3163 0.4875 0.3682 -0.3003 0.2862 0.2670 -0.4281 -0.3529 0.2860 -0.5297 0.3601 0.4293 -0.4107 0.2787 0.4940 -0.3598 0.3689 -0.4242 0.3728 0.3375 0.4527 0.3936 0.3498 0.3078 0.2619 -0.3927 -0.4026 0.3388 0.3353 0.2783 0.1967 0.3030 -0.2420 -0.3037 -0.3233 0.3371 0.3356 -0.4735 0.3737 0.2090 0.3474 0.2709 -0.2463 -0.3…	308 535 551 623 624 675 865 961 983 992 1015 1417 1553 2260 2610 2613 2833 2854 2862 3270 3338 3934 4468 4823 4987 5091 7913 7992 8064 9453 9860 10036 10229 10624 10678 12937 14155 14609	0.0529 0.0951 0.1508 0.1982 0.2505 0.2970 0.3278 0.3623 0.4016 0.4415 0.4799 0.4841 0.5043 0.4773 0.4718 0.4898 0.4914 0.5064 0.5221 0.5080 0.5167 0.4861 0.4573 0.4392 0.4335 0.4315 0.2424 0.2404 0.2390 0.1522 0.1337 0.1315 0.1288 0.1141 0.1229 -0.0044 -0.0390 0.0076	2862	0.523
none	real	descending	None	1000	LinearFINALRANK.rnk	na_as_pre_ranked	gene_sets.gmt#GO_GROWTH_PLATE_CARTILAGE_DEVELOPMENT	0.5524	1.5843	0.0209	0.1203	1	-0.5350 0.2403 -0.2822 -0.3495 -0.2749 -0.3906 0.3003 0.3730 0.2997 0.3855 -0.2797 0.3967 0.2920 -0.4631 -0.3174 -0.2965 0.3278 0.3263 0.2775 -0.3624 0.4688 -0.2700 -0.2594 0.2950 0.3538 0.3698 0.3897 0.3267 -0.3312 0.2925 -0.3620 0.3501 0.4159 -0.4476 -0.3322 -0.3131 0.3465 0.2989 -0.2611 0.3409 -0.5153 0.3488 -0.3202 0.4597 0.4866 0.4410 0.5596 0.4180 0.4812 -0.3479 0.3344 -0.2597 -0.3243 0.250…	381 393 561 735 821 871 889 1779 2101 2825 4253 4541 4739 4772 5653 5709 7459 7996 8063 8348 8886 9848 10592 10725 10913 10935 14286	0.0850 0.1941 0.2762 0.3437 0.4130 0.4820 0.5524 0.5359 0.5517 0.5301 0.4471 0.4395 0.4365 0.4446 0.3899 0.3910 0.2748 0.2437 0.2450 0.2328 0.2061 0.1559 0.1252 0.1371 0.1467 0.1678 0.0295	889	1.3858
none	real	descending	None	1000	LinearFINALRANK.rnk	na_as_pre_ranked	gene_sets.gmt#GO_REGULATION_OF_MYELOID_LEUKOCYTE_DIFFERENTIATION	0.4616	1.5822	0.0016	0.1221	1	0.2939 -0.2055 0.3238 0.2644 0.2931 -0.3330 0.3703 0.3057 0.2607 0.3154 0.3591 -0.2795 -0.2938 0.3444 0.2817 0.3777 0.2607 0.2189 0.2645 -0.2349 -0.2799 0.2197 0.2543 0.3419 0.3524 0.2875 -0.2873 -0.2410 -0.3135 -0.2699 -0.3303 -0.3140 0.3410 0.3802 0.2997 0.3059 0.2735 0.3960 0.2302 0.3136 0.2435 0.1861 0.3199 0.3952 -0.4529 0.3062 0.3327 -0.2476 0.2987 0.4282 0.3451 0.2069 -0.2164 -0.2726 0.323…	26 74 109 208 290 297 299 381 549 604 610 624 688 892 1126 1185 1293 1295 1540 1710 1735 2031 2093 2166 2196 2664 2726 2732 3475 3628 3992 3998 4064 4115 4386 4388 4622 4862 4904 5214 5351 5754 5846 5969 6033 6156 6535 7546 7559 7868 8101 8570 8713 8914 9071 9452 9527 9594 9851 10026 10279 10400 10403 10423 11031 11779 11888 12022 12244 12257 12506 12757 12995 13092 13352 14078 14117 14325 14494 …	0.0654 0.1153 0.1611 0.1933 0.2214 0.2540 0.2869 0.3107 0.3243 0.3441 0.3670 0.3891 0.4066 0.4116 0.4120 0.4238 0.4314 0.4462 0.4425 0.4430 0.4533 0.4434 0.4493 0.4540 0.4616 0.4375 0.4410 0.4482 0.4030 0.3977 0.3772 0.3811 0.3808 0.3814 0.3664 0.3698 0.3569 0.3431 0.3429 0.3238 0.3163 0.2901 0.2850 0.2776 0.2741 0.2665 0.2410 0.1729 0.1729 0.1532 0.1389 0.1091 0.1018 0.0908 0.0830 0.0604 0.0588 …	2196	0.6984
none	real	descending	None	1000	LinearFINALRANK.rnk	na_as_pre_ranked	gene_sets.gmt#REACTOME_GLUTATHIONE_CONJUGATION	0.5474	1.5815	0.0215	0.1225	1	0.2826 -0.2968 -0.3161 -0.3384 0.2989 0.2396 0.2325 0.3793 -0.2755 -0.2799 0.3497 -0.3534 -0.2235 0.2344 0.2762 0.2646 0.2241 0.3608 -0.2460 0.2746 0.3162 -0.2350 0.2917 -0.2480 -0.3125 -0.2492 -0.2952 0.2844 0.3835 -0.5438 0.4288 -0.3322 -0.4524 0.2966 -0.3297 -0.2166 -0.3466 0.3181 0.3560 0.2027 0.4095 0.3175 -0.2247 0.4201 0.3320 0.4102 -0.4701 0.3773 -0.3561 -0.2760 -0.3376 0.3204 -0.4021 -0.…	305 342 517 597 740 922 969 1054 1193 1304 1543 1744 2112 2134 2168 2893 4556 4734 4817 5253 5905 6252 6325 8354 8786 9410 9967 11679 13532 13877 13886 14539	0.0629 0.1392 0.1930 0.2478 0.2914 0.3264 0.3690 0.4070 0.4375 0.4677 0.4846 0.5012 0.5014 0.5250 0.5474 0.5161 0.4109 0.4060 0.4071 0.3825 0.3408 0.3188 0.3151 0.1819 0.1589 0.1250 0.0978 0.0006 -0.0873 -0.0656 -0.0209 0.0123	2168	0.7064
none	real	descending	None	1000	LinearFINALRANK.rnk	na_as_pre_ranked	gene_sets.gmt#GO_POSITIVE_REGULATION_OF_CYTOKINE_PRODUCTION	0.3974	1.5814	0	0.1221	1	0.2769 -0.2038 -0.2458 0.1913 0.2249 0.2765 -0.2578 0.2832 0.2241 0.1952 0.2446 0.2557 0.3045 -0.2083 0.2371 0.2652 0.3117 0.2699 0.2061 0.2258 0.2078 -0.2602 -0.2050 0.2140 0.1973 -0.2337 0.2703 -0.2255 -0.2362 -0.2573 0.2015 -0.2179 -0.2645 -0.2601 0.1979 0.2278 -0.2184 -0.2365 -0.2324 -0.2289 0.2284 0.2310 0.2554 0.2684 0.2907 0.2885 0.2444 0.2548 -0.2311 0.2351 -0.2182 0.2627 -0.2092 0.2982 0…	5 6 49 97 143 152 291 296 304 314 381 397 432 443 483 492 525 583 594 630 675 684 713 773 776 840 879 892 961 978 980 984 1031 1079 1105 1116 1145 1155 1219 1315 1323 1343 1378 1419 1426 1455 1480 1492 1513 1520 1557 1629 1631 1648 1668 1670 1682 1710 1866 1924 1986 2000 2031 2092 2093 2145 2154 2243 2260 2297 2298 2312 2322 2323 2334 2379 2403 2408 2441 2490 2557 2589 2604 2628 2662 2699 2711 27…	0.0285 0.0569 0.0748 0.0890 0.1018 0.1166 0.1190 0.1305 0.1417 0.1525 0.1584 0.1676 0.1751 0.1843 0.1910 0.1998 0.2067 0.2113 0.2190 0.2248 0.2296 0.2368 0.2424 0.2456 0.2527 0.2553 0.2594 0.2653 0.2670 0.2723 0.2786 0.2847 0.2877 0.2905 0.2946 0.2997 0.3035 0.3086 0.3097 0.3083 0.3131 0.3169 0.3196 0.3218 0.3263 0.3291 0.3322 0.3362 0.3395 0.3438 0.3459 0.3454 0.3498 0.3531 0.3562 0.3605 0.3641 …	2732	0.5549
none	real	descending	None	1000	LinearFINALRANK.rnk	na_as_pre_ranked	gene_sets.gmt#GO_CHONDROCYTE_DIFFERENTIATION	0.4627	1.5812	0.0064	0.122	1	-0.2832 0.2722 0.2400 -0.3332 0.2335 0.2555 0.3978 -0.2887 0.3840 0.2875 0.3336 0.2920 -0.2558 0.2174 -0.3364 -0.2610 -0.2280 0.2273 0.3632 0.2854 0.3137 0.1598 0.4500 0.2389 -0.2775 0.3234 -0.1626 0.3915 -0.2692 0.3163 -0.1990 0.3645 0.2272 -0.3118 -0.2699 0.2655 0.2774 -0.2832 0.3951 -0.3222 -0.2802 0.4518 -0.2073 -0.1880 -0.2577 0.2916 0.3385 -0.3828 -0.2633 -0.2590 0.3334 0.2463 0.2595 -0.270…	5 228 240 318 393 403 437 561 735 776 821 871 889 1309 1381 1670 1713 1806 2093 2101 2152 2604 2825 3008 3343 3374 3870 3983 4253 4505 4739 4772 4794 4812 4961 5105 5420 5489 5653 5709 5875 6053 6145 6414 6505 6839 7459 7757 7901 7996 8134 8308 8348 8363 8886 8976 9638 9718 9833 9848 10043 10658 10913 10935 11538 11579 11916 12652 12759 13116 13450 13557 13670 13956 13999 14286 14325	0.0999 0.1314 0.1760 0.2104 0.2414 0.2762 0.3083 0.3305 0.3447 0.3672 0.3888 0.4091 0.4314 0.4210 0.4337 0.4292 0.4413 0.4493 0.4422 0.4540 0.4627 0.4418 0.4358 0.4317 0.4161 0.4211 0.3929 0.3906 0.3768 0.3636 0.3512 0.3523 0.3542 0.3563 0.3492 0.3422 0.3229 0.3202 0.3108 0.3086 0.2987 0.2877 0.2823 0.2645 0.2587 0.2361 0.1947 0.1759 0.1677 0.1631 0.1557 0.1462 0.1458 0.1473 0.1148 0.1122 0.0716 …	2152	0.7132
none	real	descending	None	1000	LinearFINALRANK.rnk	na_as_pre_ranked	gene_sets.gmt#GO_MESONEPHROS_DEVELOPMENT	0.4641	1.5796	0.0118	0.1233	1	-0.2587 0.2835 0.2828 0.2335 -0.3040 0.3433 0.3134 0.3694 -0.3112 -0.2040 0.2242 0.1808 -0.2597 -0.2856 0.2285 0.3814 -0.3068 -0.2808 0.3560 0.2113 -0.3116 0.3891 0.2577 -0.2533 -0.3039 0.1998 -0.2996 -0.2724 -0.1805 -0.2372 0.4232 0.3075 0.3339 0.3451 0.3203 0.4224 -0.2764 0.3229 0.4690 0.3668 0.3979 -0.3660 0.3786 -0.2592 -0.2866 -0.3605 0.4006 0.2416 0.2376 0.2713 0.2284 -0.2606 0.2345 0.3274 …	8 54 85 109 157 228 381 437 504 514 704 775 776 967 1181 1264 1309 1571 1668 1689 1971 2093 2152 2420 2824 2992 3022 3870 3921 4772 4812 4928 5200 5214 5601 5721 5865 6360 6791 7602 7921 7980 8049 8133 8363 9181 9334 9833 9948 10036 10276 10578 10882 10980 11035 11538 11541 11664 11781 11837 12345 12461 12675 12995 13158 13637 13999 14084 14325 14520 14622 14704	0.0776 0.1307 0.1786 0.2243 0.2633 0.2956 0.3141 0.3375 0.3586 0.3833 0.3915 0.4068 0.4268 0.4315 0.4325 0.4418 0.4532 0.4480 0.4535 0.4641 0.4554 0.4570 0.4626 0.4528 0.4325 0.4277 0.4323 0.3789 0.3799 0.3245 0.3245 0.3191 0.3026 0.3037 0.2787 0.2719 0.2632 0.2299 0.2005 0.1462 0.1258 0.1232 0.1200 0.1159 0.1022 0.0494 0.0422 0.0121 0.0084 0.0067 -0.0051 -0.0205 -0.0355 -0.0361 -0.0338 -0.0609 -…	1689	0.8918
none	real	descending	None	1000	LinearFINALRANK.rnk	na_as_pre_ranked	gene_sets.gmt#GO_DIVALENT_INORGANIC_CATION_HOMEOSTASIS	0.388	1.5783	0	0.1245	1	0.2596 0.2808 0.3308 0.2714 -0.2587 0.2259 0.2570 0.1934 0.2052 -0.2033 0.2242 0.3064 -0.2004 0.2254 0.3039 0.2925 0.2540 -0.2060 0.2886 -0.2346 -0.2278 -0.2296 -0.2379 0.2802 0.2351 0.2250 -0.2346 -0.2163 0.2766 0.2843 -0.2301 0.2198 0.2434 -0.2220 -0.2409 0.2058 -0.2206 0.1936 -0.2598 0.2139 0.2658 -0.1946 0.2063 0.2547 -0.2739 0.2816 0.2116 0.2490 0.2733 -0.2138 0.2643 0.2598 0.2173 0.2346 0.2…	13 53 58 99 110 141 156 175 201 215 218 232 234 256 320 345 350 352 382 393 397 410 411 514 538 540 545 546 575 580 585 594 603 617 669 688 691 721 760 768 776 783 815 903 973 980 1014 1015 1074 1122 1146 1151 1362 1367 1385 1466 1479 1490 1506 1507 1557 1565 1602 1621 1668 1690 1699 1737 1746 1854 1860 1941 1983 2071 2077 2083 2093 2215 2219 2221 2253 2260 2321 2334 2390 2495 2496 2505 2508 2557…	0.0207 0.0345 0.0503 0.0616 0.0746 0.0854 0.0967 0.1072 0.1167 0.1268 0.1375 0.1473 0.1579 0.1667 0.1715 0.1786 0.1871 0.1958 0.2022 0.2098 0.2179 0.2252 0.2333 0.2336 0.2392 0.2464 0.2533 0.2605 0.2655 0.2721 0.2787 0.2849 0.2911 0.2968 0.2996 0.3046 0.3106 0.3147 0.3179 0.3233 0.3287 0.3341 0.3377 0.3370 0.3374 0.3421 0.3448 0.3498 0.3507 0.3521 0.3551 0.3594 0.3489 0.3527 0.3556 0.3539 0.3569 …	2710	0.5601
none	real	descending	None	1000	LinearFINALRANK.rnk	na_as_pre_ranked	gene_sets.gmt#GO_SUPEROXIDE_METABOLIC_PROCESS	0.5111	1.5782	0.0142	0.1242	1	-0.3295 0.2371 -0.3558 0.3826 0.3569 -0.3345 -0.2202 -0.3204 -0.4660 -0.3422 -0.3926 -0.3039 0.3503 0.3556 0.1952 0.2600 -0.2603 -0.3584 0.2817 0.2249 -0.2994 0.2615 -0.2933 0.2743 0.2565 -0.3643 0.3421 0.3554 -0.3691 0.3704 -0.2800 -0.2611 0.3237 -0.1835 0.2970 0.2770 0.3287 0.2125 -0.3472 0.3377 0.3795 0.2678 -0.3022 0.2430 0.2985 0.2228 0.2997 -0.2892 0.5340 0.3246 0.2780 0.3907 0.2878 -0.3354…	43 234 414 513 525 594 892 922 1105 1111 1137 1517 1593 1668 1696 1699 2093 2164 2211 2398 2458 2557 3212 3595 3797 5583 5766 6665 6862 7644 7708 9028 9533 10315 10890 11136 11575 11946 11988 12164 12564 13153 14416 14713	0.0992 0.1492 0.1848 0.2217 0.2642 0.2997 0.3114 0.3408 0.3562 0.3837 0.4094 0.4058 0.4222 0.4379 0.4566 0.4770 0.4671 0.4787 0.4916 0.4937 0.5040 0.5111 0.4770 0.4597 0.4539 0.3348 0.3244 0.2634 0.2502 0.1987 0.1962 0.1111 0.0826 0.0374 0.0081 0.0021 -0.0153 -0.0264 -0.0149 -0.0117 -0.0215 -0.0401 -0.0810 0.0005	2557	0.5972
none	real	descending	None	1000	LinearFINALRANK.rnk	na_as_pre_ranked	gene_sets.gmt#REACTOME_EUKARYOTIC_TRANSLATION_INITIATION	0.4334	1.5774	0.005	0.1247	1	0.3267 0.2844 -0.2865 -0.2358 -0.2169 -0.2742 0.3295 0.2862 0.2653 -0.3276 -0.2181 0.2524 0.2881 -0.2321 0.2915 0.3633 -0.2319 0.3181 0.4174 0.4442 -0.2280 0.3379 0.3064 -0.2906 -0.2558 -0.2649 -0.2544 0.3360 -0.2320 -0.2988 0.2787 0.2233 0.2783 -0.2281 0.2689 -0.2863 0.3157 0.3144 -0.2722 -0.3046 -0.2831 -0.2546 0.3200 0.3179 -0.3872 -0.2082 0.2426 0.3075 0.3274 -0.2439 0.3725 -0.2726 0.2682 -0.…	316 416 421 637 733 877 968 1065 1094 1101 1152 1318 1424 1519 1537 1549 1719 1849 2035 2082 2106 2367 2384 2481 2525 2583 2666 2692 2757 2763 2838 2850 2886 2897 3172 3260 3317 3358 3360 3399 3572 3585 3587 3646 3772 3872 3888 3926 3993 4102 4251 4329 4419 4530 4744 4852 4947 4952 5087 5100 5110 5350 5455 5589 5757 5767 5777 5943 6080 6154 6272 6290 6361 6616 6859 6932 7142 7291 7323 7388 7450 7…	0.0206 0.0508 0.0874 0.1025 0.1235 0.1387 0.1561 0.1719 0.1918 0.2131 0.2307 0.2386 0.2495 0.2603 0.2762 0.2924 0.2966 0.3026 0.3034 0.3134 0.3249 0.3187 0.3291 0.3336 0.3414 0.3481 0.3527 0.3611 0.3666 0.3761 0.3805 0.3892 0.3961 0.4046 0.3941 0.3960 0.3999 0.4047 0.4122 0.4170 0.4120 0.4180 0.4248 0.4274 0.4250 0.4242 0.4291 0.4323 0.4334 0.4314 0.4261 0.4255 0.4238 0.4205 0.4095 0.4056 0.4023 …	3993	0.3142
none	real	descending	None	1000	LinearFINALRANK.rnk	na_as_pre_ranked	gene_sets.gmt#GO_NEGATIVE_REGULATION_OF_EPITHELIAL_CELL_MIGRATION	0.4862	1.5773	0.0137	0.1243	1	-0.2878 -0.3936 0.1927 0.3127 0.3792 -0.2302 0.2006 0.3483 0.3844 -0.3677 0.2833 -0.2822 0.2696 0.2568 -0.3293 0.2896 -0.2620 0.2646 0.2124 0.2906 0.3154 0.3075 -0.2926 0.2685 -0.4200 0.2843 -0.3987 -0.2608 -0.2482 -0.2635 -0.2563 0.3675 0.2663 -0.2553 0.3596 -0.4144 0.1981 0.4066 0.3899 0.2374 0.2965 -0.2481 -0.2531 -0.3368 0.2018 -0.2815 -0.2988 -0.3041 -0.4094 0.2202 -0.2222 0.3950 -0.2976 0.3…	55 84 176 303 364 575 704 1015 1190 1396 1595 2093 2158 2334 2609 2792 2911 2992 3286 3972 3996 4228 4541 4660 4794 5086 5134 5315 6360 6729 6994 7068 7192 7302 7829 7989 8001 8359 8385 8875 9423 9651 10377 10555 10569 10933 10946 13009 13554 13929 13943 14384	0.1005 0.1926 0.2615 0.3132 0.3642 0.3944 0.4251 0.4362 0.4531 0.4649 0.4747 0.4592 0.4727 0.4772 0.4733 0.4745 0.4793 0.4862 0.4772 0.4384 0.4447 0.4359 0.4204 0.4177 0.4136 0.3978 0.3986 0.3898 0.3194 0.2945 0.2768 0.2724 0.2648 0.2584 0.2248 0.2165 0.2184 0.1976 0.1994 0.1709 0.1398 0.1311 0.0905 0.0879 0.0965 0.0827 0.0929 -0.0257 -0.0351 -0.0272 0.0055 0.0229	2992	0.4945
none	real	descending	None	1000	LinearFINALRANK.rnk	na_as_pre_ranked	gene_sets.gmt#REACTOME_SRP_DEPENDENT_COTRANSLATIONAL_PROTEIN_TARGETING_TO_MEMBRANE	0.4415	1.577	0.0049	0.1243	1	-0.2506 -0.2411 0.2486 0.3781 0.2128 0.3192 0.2981 -0.2149 -0.1837 0.2691 0.2429 0.2997 0.3533 -0.2921 -0.2958 0.3076 0.2840 -0.2449 0.3941 0.3255 -0.2373 0.3005 0.2568 -0.2435 -0.2243 0.3007 -0.2904 0.2544 -0.3757 0.2764 0.2734 0.2673 -0.3558 -0.2504 -0.1949 -0.2961 0.3170 0.2180 0.2604 -0.2412 0.2602 0.2629 0.1786 -0.3169 -0.2079 0.2586 0.3439 0.2305 -0.2324 0.2865 -0.2384 0.3330 0.4065 -0.3004…	316 416 421 637 733 818 877 968 1065 1101 1150 1152 1447 1499 1519 1537 1549 1719 1849 2056 2106 2293 2367 2384 2431 2525 2583 2666 2692 2734 2763 2850 2886 2897 3101 3172 3317 3358 3399 3491 3572 3585 3646 3772 3872 3888 3926 3993 4102 4251 4329 4391 4419 4530 4920 4942 4952 5087 5100 5110 5502 5569 5589 5757 5767 5777 5805 5943 6272 6290 6361 6423 6616 6932 7291 7323 7388 7450 7648 7695 7739 80…	0.0207 0.0510 0.0877 0.1029 0.1240 0.1444 0.1655 0.1829 0.1988 0.2181 0.2360 0.2570 0.2548 0.2687 0.2847 0.3007 0.3169 0.3212 0.3272 0.3265 0.3362 0.3355 0.3421 0.3526 0.3608 0.3652 0.3720 0.3766 0.3850 0.3922 0.4001 0.4037 0.4106 0.4192 0.4138 0.4173 0.4151 0.4199 0.4246 0.4255 0.4269 0.4329 0.4354 0.4331 0.4323 0.4372 0.4404 0.4415 0.4395 0.4343 0.4337 0.4340 0.4366 0.4333 0.4099 0.4117 0.4143 …	3993	0.3142
none	real	descending	None	1000	LinearFINALRANK.rnk	na_as_pre_ranked	gene_sets.gmt#GO_METANEPHRIC_NEPHRON_MORPHOGENESIS	0.6485	1.5768	0.019	0.1241	1	-0.2918 -0.5998 -0.3194 -0.4022 -0.3270 0.3672 0.4031 0.5415 0.4559 -0.4274 0.2965 0.2352 0.4760 0.4070 0.2219 -0.2747 0.4247 0.3559 0.2975 -0.5500 0.4574 0.4750 -0.2767 -0.3340 0.2627 0.6225 0.4344 0.2733 0.4361 -0.4546 -0.4590 0.3313 0.5552 -0.5281 0.3327 0.4305 -0.4571 0.1848 0.5736 0.4880 0.3710 -0.2849 0.3031 0.3601 0.3766 -0.5153 -0.4079 0.5211 -0.5137 -0.4746 0.2994 0.5446 0.3971 0.6124 -0…	8 54 228 437 504 1181 5865 7495 7980 8363 10529 11541 13999 14325 14520	0.2372 0.4047 0.5056 0.5743 0.6474 0.6485 0.3333 0.2249 0.1962 0.1760 0.0440 -0.0031 -0.1133 -0.0618 0.0136	1181	1.1538
none	real	descending	None	1000	LinearFINALRANK.rnk	na_as_pre_ranked	gene_sets.gmt#GO_RENAL_TUBULE_DEVELOPMENT	0.4838	1.5757	0.0103	0.1249	1	0.3561 0.3489 0.3977 -0.2576 -0.3255 -0.2401 0.2751 -0.2088 -0.2485 -0.3082 0.2373 0.3964 0.2499 -0.2520 -0.2834 0.2677 -0.3144 -0.3164 -0.3313 0.2349 0.2928 0.2251 0.3451 0.2401 -0.2324 -0.2256 0.4083 -0.2884 -0.3618 -0.3605 0.2790 -0.3140 0.2138 -0.2468 -0.3008 -0.2427 -0.2510 0.2716 -0.1993 -0.2346 0.3663 0.2780 -0.2484 -0.2801 0.2158 0.3384 -0.2441 0.3254 0.2509 0.3768 -0.2478 -0.2912 0.3730 …	8 54 109 228 243 258 437 504 514 704 775 967 1181 1240 1571 1668 1971 2093 2152 2261 2591 2797 2992 3426 3870 3921 3951 4203 4565 4928 5134 5200 5601 5721 5865 6518 6791 7495 7602 7951 7980 8049 8363 8476 9334 9596 9833 9948 10276 11035 11541 11664 12345 12461 12675 12995 13999 14084 14193 14325 14520 14622	0.0951 0.1606 0.2147 0.2520 0.2948 0.3368 0.3580 0.3847 0.4151 0.4280 0.4478 0.4564 0.4608 0.4752 0.4681 0.4763 0.4685 0.4723 0.4800 0.4838 0.4711 0.4660 0.4609 0.4381 0.4133 0.4152 0.4184 0.4059 0.3850 0.3633 0.3519 0.3500 0.3244 0.3178 0.3094 0.2652 0.2467 0.1997 0.1936 0.1715 0.1713 0.1685 0.1494 0.1442 0.0897 0.0762 0.0649 0.0621 0.0453 0.0010 -0.0247 -0.0239 -0.0590 -0.0550 -0.0567 -0.0642 -…	2261	0.6792
none	real	descending	None	1000	LinearFINALRANK.rnk	na_as_pre_ranked	gene_sets.gmt#GO_NEGATIVE_REGULATION_OF_STEROID_METABOLIC_PROCESS	0.6156	1.5754	0.0239	0.1248	1	0.2825 -0.2576 0.4460 -0.2527 -0.4176 -0.1739 0.3351 0.4486 0.4106 -0.3279 -0.5290 0.3776 0.3430 -0.5720 -0.5042 0.6545 0.3061 -0.3904 -0.3571 0.3764 -0.6368 0.3528 0.3183 0.2061 -0.3790 -0.2541 -0.3471 -0.3336 -0.5228 -0.2931 -0.3784 0.2508 -0.3028 0.3795 0.4440 -0.3617 -0.4125 -0.2561 0.3928 0.4000 -0.3257 0.6047 0.2681 0.2831 -0.3232 -0.3503 0.4740 0.4424 -0.3035 0.2999 -0.3164 0.4975 0.4377 0…	298 475 575 659 898 934 1181 1361 2066 2152 3735 3790 5471 8620 9111 10890 11916 12512 14068	0.1096 0.2027 0.2915 0.3735 0.4315 0.5015 0.5469 0.5910 0.5830 0.6156 0.5271 0.5419 0.4341 0.2288 0.2069 0.1090 0.0719 0.0709 0.0443	2152	0.7132
none	real	descending	None	1000	LinearFINALRANK.rnk	na_as_pre_ranked	gene_sets.gmt#GO_INTERLEUKIN_2_PRODUCTION	0.4997	1.5753	0.0216	0.1246	1	-0.3476 -0.3382 0.4263 0.3418 -0.2725 -0.2171 -0.2466 -0.2777 -0.3486 -0.2128 0.2350 -0.3794 -0.3097 -0.3455 0.2669 0.3175 0.3684 0.3546 -0.2962 -0.2904 0.3424 -0.2544 -0.2689 0.3008 0.2235 0.3275 -0.5242 0.3450 0.2851 -0.4211 0.3982 -0.3295 -0.1931 -0.3573 0.3697 0.3053 0.3549 0.4021 0.3234 0.3696 -0.2604 -0.3317 -0.2559 0.2612 -0.2385 0.2378 0.1944 -0.3582 0.3167 0.3360 0.3009 0.2036 -0.3020 -0…	6 139 583 659 992 1031 1116 1208 1426 1455 1480 1514 1563 1924 2189 2298 2375 2643 2732 3309 4034 4428 4918 5943 6459 6714 7040 7382 7525 8356 8939 9417 9504 9594 10134 10699 11103 11321 12306 14274 14302 14358 14400	0.1520 0.2287 0.2443 0.2817 0.2931 0.3235 0.3491 0.3725 0.3841 0.4080 0.4320 0.4548 0.4761 0.4724 0.4726 0.4827 0.4943 0.4912 0.4997 0.4717 0.4304 0.4100 0.3815 0.3136 0.2791 0.2620 0.2403 0.2183 0.2103 0.1574 0.1228 0.0967 0.0975 0.0983 0.0701 0.0421 0.0266 0.0247 -0.0245 -0.1138 -0.0696 -0.0253 0.0218	2732	0.5549
none	real	descending	None	1000	LinearFINALRANK.rnk	na_as_pre_ranked	gene_sets.gmt#GO_REGULATION_OF_FIBROBLAST_GROWTH_FACTOR_RECEPTOR_SIGNALING_PATHWAY	0.6275	1.5752	0.0221	0.1242	1	0.3856 -0.5473 0.4444 -0.4387 -0.5826 0.4097 -0.2473 0.6035 -0.3886 0.5383 -0.2232 -0.3242 -0.2915 -0.4921 0.3192 -0.3886 0.3730 -0.3771 -0.3579 -0.2363 -0.4233 0.5191 -0.4597 0.5315 0.3424 0.6161 0.3201 -0.3099 0.3193 0.3977 0.4714 -0.2908 -0.4301 0.4072 -0.4771 -0.3906 -0.2743 -0.3823 -0.3791 -0.3175 0.3868 0.2769 -0.4874 0.3446 -0.4082 0.4203 -0.2451 -0.6214 0.2752 -0.4876 0.2922 -0.5801 -0.29…	5 68 85 980 1181 1670 2781 3546 3972 5533 7758 9956 11311 11441 12306 12390 14325	0.2583 0.4269 0.5883 0.5847 0.6215 0.6275 0.5759 0.5408 0.5257 0.4245 0.2769 0.1407 0.0700 0.0836 0.0547 0.0797 0.0269	1670	0.8998
none	real	descending	None	1000	LinearFINALRANK.rnk	na_as_pre_ranked	gene_sets.gmt#REACTOME_REGULATED_NECROSIS	0.632	1.5749	0.0203	0.1241	1	0.3726 -0.3974 0.3910 -0.4323 0.3558 0.2992 0.2824 0.5461 -0.5237 -0.3555 0.2088 0.4323 -0.4187 -0.1831 0.3526 -0.3077 0.5217 -0.2198 -0.2709 -0.4123 -0.3799 -0.5037 0.3614 0.3669 0.3993 -0.3829 -0.3128 -0.4033 0.1854 -0.5295 -0.4174 0.3770 -0.2389 -0.2488 0.4682 0.4215 -0.6107 0.5755 -0.4078 -0.2640 0.3722 0.2700 0.2102 -0.3219 0.3456 0.2907 0.4844 -0.1918 0.5338 -0.5422 0.2804 -0.4319 -0.5033 0…	31 713 751 3552 3872 4388 5185 5754 6476 6767 7872 8570 8939 9609 9784 10754 13313	0.4132 0.5025 0.6320 0.4752 0.4823 0.4693 0.4284 0.3976 0.3507 0.3312 0.2643 0.2308 0.2229 0.2005 0.2136 0.1833 0.0957	751	1.5143
none	real	descending	None	1000	LinearFINALRANK.rnk	na_as_pre_ranked	gene_sets.gmt#REACTOME_UNFOLDED_PROTEIN_RESPONSE_UPR	0.4525	1.5746	0.0067	0.124	1	0.2259 0.3185 -0.2388 0.3022 0.2876 0.3079 -0.1748 0.2724 -0.2817 0.3275 0.3026 0.3408 0.3741 -0.3090 0.2246 0.3012 0.2553 -0.2685 0.2614 -0.2138 0.2534 -0.4324 -0.2135 0.2644 -0.2051 -0.3021 0.2886 0.2201 0.2595 -0.2436 0.3428 -0.1864 0.2698 0.3314 -0.2580 0.2329 0.2966 -0.2536 -0.2340 0.3182 0.2463 -0.2858 0.2904 0.2912 -0.2008 -0.3528 0.2811 0.2562 0.2555 0.2268 0.2833 0.3374 -0.2275 0.2032 0.…	68 101 256 304 399 403 526 651 831 1007 1174 1197 1260 1265 1279 1313 1341 2469 2604 2757 2823 3170 3248 3319 3420 3587 3640 3699 3774 4029 4224 4320 4415 4699 4947 5125 5181 5502 5805 5998 6009 6046 6073 6834 6956 6977 7154 7548 8432 8692 8729 8733 8820 8857 8959 9014 9168 9386 9858 9974 10240 10266 11193 11218 11472 11503 11528 11600 11786 11863 12226 12286 12372 12382 12410 12572 12775 12911 1…	0.0653 0.1264 0.1621 0.2013 0.2321 0.2690 0.2936 0.3142 0.3273 0.3381 0.3471 0.3658 0.3812 0.4004 0.4189 0.4356 0.4525 0.3865 0.3877 0.3870 0.3920 0.3765 0.3791 0.3819 0.3823 0.3776 0.3806 0.3830 0.3840 0.3721 0.3637 0.3619 0.3598 0.3442 0.3305 0.3212 0.3202 0.3003 0.2812 0.2693 0.2697 0.2684 0.2676 0.2158 0.2078 0.2066 0.1951 0.1694 0.1117 0.0970 0.0976 0.1005 0.0979 0.0987 0.0953 0.0952 0.0886 …	1341	1.0621
none	real	descending	None	1000	LinearFINALRANK.rnk	na_as_pre_ranked	gene_sets.gmt#GO_MATURE_B_CELL_DIFFERENTIATION_INVOLVED_IN_IMMUNE_RESPONSE	0.6413	1.574	0.0209	0.1242	1	-0.3981 -0.2111 -0.3725 0.2990 -0.4503 -0.2430 0.3600 -0.5368 0.3325 0.3937 -0.4006 -0.2830 -0.2633 -0.4249 0.2623 -0.5828 0.4549 -0.3414 -0.3363 -0.3624 -0.3031 -0.3438 0.3989 0.3756 0.3611 -0.6294 -0.3108 0.3260 -0.3242 0.3529 0.5915 -0.4326 0.3960 0.3124 0.4077 0.2765 -0.3394 -0.2450 -0.3325 -0.3755 0.5285 0.6172 -0.2296 -0.3967 -0.4081 0.4670 0.3664 0.3967 -0.4672 -0.5369 -0.3429 0.2335 0.411…	255 304 549 901 1561 1643 2261 2986 4667 5626 6062 8032 8797 10148 10627 13098	0.1765 0.3506 0.4691 0.5469 0.5716 0.6332 0.6413 0.6287 0.5302 0.4725 0.4474 0.3214 0.2829 0.2151 0.2115 0.1103	2261	0.6792
none	real	descending	None	1000	LinearFINALRANK.rnk	na_as_pre_ranked	gene_sets.gmt#GO_NEGATIVE_REGULATION_OF_INFLAMMATORY_RESPONSE	0.4499	1.5736	0.0016	0.1242	1	0.2731 0.2539 -0.2590 0.2316 0.3044 0.3059 -0.1924 0.3164 -0.2443 0.3509 -0.3057 0.3334 0.2653 0.2373 -0.2686 0.3237 0.2113 0.2158 0.2714 -0.2553 0.2165 0.3322 -0.3674 -0.3225 -0.2248 -0.2090 0.2174 -0.2935 -0.2282 0.3968 0.2236 -0.2649 -0.2106 -0.2730 0.2697 -0.2780 0.2643 0.2793 0.2433 0.4100 0.3174 0.2485 0.3633 0.3216 0.2603 -0.2114 0.2730 0.2240 -0.1721 -0.3082 0.2798 -0.2921 0.2403 0.2399 -…	55 84 198 355 389 397 559 575 659 707 776 922 926 1021 1067 1137 1219 1277 1293 1336 1595 1675 1929 2140 2162 2184 2189 2208 2570 2865 2911 3023 3212 3218 3270 3434 3616 3815 4100 4419 4622 4680 4754 4788 4816 4904 5094 5260 5351 5516 5921 6007 6062 6230 6396 6783 7091 7136 7188 7585 8045 8103 8316 8356 8620 9448 9661 9668 9687 9941 10090 10307 10834 10890 11014 11057 11610 12010 12101 12212 1259…	0.0549 0.1058 0.1387 0.1594 0.1873 0.2166 0.2311 0.2551 0.2724 0.2913 0.3078 0.3170 0.3358 0.3475 0.3620 0.3740 0.3843 0.3959 0.4102 0.4224 0.4178 0.4251 0.4190 0.4148 0.4233 0.4318 0.4414 0.4499 0.4337 0.4209 0.4251 0.4244 0.4179 0.4239 0.4266 0.4212 0.4141 0.4054 0.3902 0.3719 0.3612 0.3603 0.3581 0.3587 0.3595 0.3562 0.3456 0.3363 0.3320 0.3224 0.2959 0.2910 0.2881 0.2774 0.2665 0.2401 0.2195 …	2208	0.6948
none	real	descending	None	1000	LinearFINALRANK.rnk	na_as_pre_ranked	gene_sets.gmt#GO_PROTEIN_HOMOTETRAMERIZATION	0.4738	1.5733	0.0134	0.124	1	0.3766 0.3382 0.2895 0.4419 0.3361 0.2973 -0.2946 0.3126 0.3514 -0.3076 0.2972 0.2570 0.5418 0.3291 0.2484 0.3547 0.2315 0.2082 0.4315 -0.2670 0.2385 0.3006 0.1880 0.3654 0.4250 0.3525 -0.3127 -0.1987 -0.2803 0.3245 -0.2580 0.2544 0.3030 -0.3136 0.3600 -0.3069 0.2898 -0.2096 0.3578 0.3429 0.4258 0.3032 -0.2774 0.2653 0.1956 -0.2766 0.2748 0.2462 0.4160 -0.3170 -0.2069 0.2131 -0.3329 -0.2583 -0.37…	39 78 154 357 579 603 605 676 809 1396 1560 2178 2278 2800 3055 3163 3389 3797 3954 3988 4276 4503 4598 4613 4991 4999 5176 5326 5408 5824 5948 5972 6078 6753 6783 6894 6939 7285 7887 7976 7980 9180 9391 9399 9435 9852 9890 10227 10280 10372 10578 10771 10800 11292 11293 11337 12279 12588 12753 13401 13556 13988	0.1055 0.1944 0.2652 0.3048 0.3323 0.3722 0.4135 0.4474 0.4738 0.4585 0.4701 0.4450 0.4545 0.4320 0.4263 0.4301 0.4247 0.4052 0.4023 0.4076 0.3945 0.3848 0.3837 0.3881 0.3666 0.3703 0.3620 0.3551 0.3526 0.3263 0.3197 0.3197 0.3140 0.2681 0.2661 0.2588 0.2561 0.2335 0.1948 0.1913 0.1936 0.1171 0.1086 0.1140 0.1176 0.0963 0.1009 0.0861 0.0907 0.0930 0.0882 0.0850 0.0930 0.0712 0.0829 0.0919 0.0440 …	809	1.4671
none	real	descending	None	1000	LinearFINALRANK.rnk	na_as_pre_ranked	gene_sets.gmt#GO_NEGATIVE_REGULATION_OF_ERK1_AND_ERK2_CASCADE	0.495	1.5723	0.0066	0.1247	1	-0.2731 0.2529 -0.3251 -0.3347 0.4880 0.2736 -0.3162 -0.3073 0.2704 0.3452 0.2808 0.3254 0.3417 0.3525 0.2797 0.3784 0.3161 -0.2531 0.2720 0.3371 0.3756 -0.1999 0.4611 -0.2563 -0.3353 0.2685 -0.2513 0.3168 0.3560 0.2985 0.3923 0.2899 -0.4090 0.4637 0.3777 0.2570 -0.2876 0.2847 0.2794 -0.2178 -0.3235 0.4083 -0.2981 0.2575 -0.2612 0.3931 -0.2996 -0.2853 0.2668 0.2752 -0.3089 -0.2142 -0.3512 0.3970 …	84 101 265 422 442 688 838 922 1067 1345 1406 1595 1646 1805 1834 1951 1971 2375 2407 2481 2647 2792 2976 3012 3158 3286 3593 3809 5351 5427 5633 5672 6291 8073 8875 9139 9447 9681 9836 9860 9895 9948 9956 10134 10152 10569 12244 12739 12968 13554 14400 14584	0.0791 0.1591 0.2067 0.2425 0.2870 0.3063 0.3285 0.3535 0.3719 0.3770 0.3960 0.4043 0.4214 0.4298 0.4468 0.4567 0.4730 0.4602 0.4724 0.4814 0.4832 0.4857 0.4845 0.4932 0.4938 0.4950 0.4827 0.4757 0.3737 0.3714 0.3597 0.3594 0.3181 0.1992 0.1489 0.1359 0.1206 0.1109 0.1070 0.1121 0.1165 0.1198 0.1262 0.1215 0.1277 0.1080 0.0090 -0.0066 -0.0027 -0.0175 -0.0318 0.0093	3286	0.4351
none	real	descending	None	1000	LinearFINALRANK.rnk	na_as_pre_ranked	gene_sets.gmt#GO_ENDOPLASMIC_RETICULUM_UNFOLDED_PROTEIN_RESPONSE	0.4422	1.5715	0.0048	0.1253	1	-0.2788 -0.2054 0.2930 -0.2466 0.3794 0.3136 0.3252 0.3443 -0.3010 -0.2369 0.2596 0.3206 0.2122 -0.1973 0.2810 -0.2995 -0.2102 0.3118 0.2370 0.2800 0.3039 0.2204 -0.2218 0.2108 -0.2934 -0.2967 0.3497 0.2628 0.3111 -0.2164 0.2953 0.2092 0.3030 0.2863 0.2425 0.3580 0.2408 -0.2405 0.2232 0.3347 -0.2602 -0.2249 0.1951 0.2581 -0.2281 -0.2908 0.2505 0.2406 -0.2257 -0.1897 0.2950 -0.2818 0.2306 -0.3985 …	35 68 101 112 256 304 399 403 651 676 831 1007 1174 1197 1260 1265 1279 1313 1341 1526 1593 2394 2469 2604 2751 2756 2783 2823 3170 3209 3248 3319 3402 3420 3573 3640 3699 3774 4029 4224 4320 4392 4699 4753 4947 5125 5351 5502 5805 5998 6009 6045 6081 6228 6249 6443 6501 6977 7154 7167 7730 8176 8352 8432 8530 8729 8733 8820 8857 8959 9047 9168 9386 9519 9681 9730 9822 9851 9974 10102 10240 10266…	0.0609 0.1124 0.1588 0.2054 0.2312 0.2606 0.2827 0.3110 0.3164 0.3365 0.3455 0.3510 0.3553 0.3693 0.3801 0.3948 0.4088 0.4211 0.4337 0.4341 0.4422 0.3962 0.3995 0.3984 0.3958 0.4030 0.4086 0.4132 0.3958 0.3993 0.4027 0.4037 0.4037 0.4081 0.4029 0.4034 0.4043 0.4040 0.3907 0.3812 0.3783 0.3768 0.3587 0.3578 0.3471 0.3371 0.3235 0.3149 0.2954 0.2831 0.2833 0.2818 0.2802 0.2708 0.2700 0.2572 0.2536 …	1593	0.9326
none	real	descending	None	1000	LinearFINALRANK.rnk	na_as_pre_ranked	gene_sets.gmt#GO_RETINA_MORPHOGENESIS_IN_CAMERA_TYPE_EYE	0.5256	1.5713	0.0146	0.1251	1	0.3242 0.3029 0.4833 -0.2698 0.5154 -0.3939 0.3073 0.2770 -0.3473 0.3050 -0.4364 0.3037 -0.3084 0.3002 0.3291 -0.4082 0.4638 0.3567 0.2941 -0.2011 -0.3801 0.4235 0.3682 0.4024 0.3559 -0.3951 -0.4507 -0.2769 -0.2949 -0.3523 -0.3433 0.2134 -0.4353 -0.2922 -0.3186 -0.2710 -0.2547 0.2737 -0.2966 0.4447 0.4610 -0.3635 0.3768 -0.2728 0.5158 -0.2551 -0.2710 -0.3222 0.3417 -0.2340 0.4101 0.2967 -0.2965 -…	3 195 243 437 685 736 973 2096 2261 2556 3335 3368 4999 5348 5684 6089 6438 7722 7750 7827 7951 9423 10198 10340 10742 11000 11138 11619 12455 12461 12512 13837 13979 14151	0.2088 0.2876 0.3691 0.4205 0.4545 0.4999 0.5256 0.4725 0.4829 0.4819 0.4425 0.4536 0.3482 0.3287 0.3090 0.2833 0.2605 0.1757 0.1764 0.1741 0.1690 0.0767 0.0345 0.0359 0.0216 0.0183 0.0236 0.0083 -0.0257 -0.0031 0.0169 -0.0329 0.0011 0.0387	973	1.3129
none	real	descending	None	1000	LinearFINALRANK.rnk	na_as_pre_ranked	gene_sets.gmt#GO_REACTIVE_OXYGEN_SPECIES_METABOLIC_PROCESS	0.4324	1.5711	0.0047	0.1249	1	-0.2561 0.3227 0.3606 -0.3062 -0.2899 -0.3608 0.2128 0.2669 -0.2943 0.3206 0.3027 0.3393 -0.2866 -0.3330 0.2644 0.2533 -0.2305 0.2316 -0.3018 -0.3222 0.2113 0.2521 0.3025 0.1912 0.2261 0.2644 -0.2382 0.3718 -0.2300 0.2720 0.2135 -0.2396 0.3127 0.4034 0.2178 0.2182 0.3173 0.2147 0.1854 0.2849 0.2475 0.3561 0.3949 0.2672 -0.2296 0.2829 -0.2605 -0.2937 0.2481 0.2351 -0.2831 0.2115 0.2298 -0.2746 -0.…	43 64 127 234 294 414 492 513 514 525 594 621 663 684 879 885 892 922 1105 1111 1137 1315 1517 1557 1593 1602 1622 1668 1696 1699 1717 1721 1752 2093 2101 2164 2208 2211 2353 2398 2458 2557 2618 2635 2710 2716 2786 3046 3077 3212 3270 3331 3552 3595 3686 3797 3950 3954 3972 4373 4388 4428 4517 4905 5420 5426 5583 5766 5855 6399 6476 6665 6862 7091 7182 7226 7644 7708 7778 8229 8513 8574 8624 8640…	0.0411 0.0796 0.1087 0.1286 0.1489 0.1613 0.1752 0.1926 0.2114 0.2293 0.2420 0.2569 0.2703 0.2848 0.2853 0.2988 0.3122 0.3237 0.3232 0.3349 0.3449 0.3435 0.3393 0.3460 0.3529 0.3616 0.3694 0.3753 0.3823 0.3910 0.3986 0.4071 0.4137 0.3977 0.4045 0.4073 0.4113 0.4180 0.4148 0.4182 0.4203 0.4196 0.4213 0.4260 0.4265 0.4317 0.4324 0.4195 0.4222 0.4175 0.4180 0.4181 0.4069 0.4078 0.4052 0.4011 0.3938 …	2786	0.5454
none	real	descending	None	1000	LinearFINALRANK.rnk	na_as_pre_ranked	gene_sets.gmt#REACTOME_REGULATION_OF_INSULIN_LIKE_GROWTH_FACTOR_IGF_TRANSPORT_AND_UPTAKE_BY_INSULIN_LIKE_GROWTH_FACTOR_BINDING_PROTEINS_IGFBPS	0.4486	1.5698	0.0034	0.1258	1	0.3324 -0.2279 0.4604 0.2725 0.3326 0.2368 0.2566 0.2891 -0.2367 0.2234 -0.3516 -0.2578 -0.2508 -0.3241 0.3282 0.2789 -0.2884 0.2438 0.2076 -0.2419 0.2625 -0.2640 -0.3103 -0.2291 0.2184 0.2846 0.2090 -0.2398 -0.2930 0.2479 0.2796 -0.3070 0.2300 -0.1987 -0.2459 -0.3132 0.2688 0.2108 -0.2794 0.2817 -0.2338 0.2435 0.2702 -0.2426 -0.2255 0.2577 -0.2474 -0.2179 0.3360 -0.2248 -0.2578 0.2303 0.2068 0.3…	9 71 75 257 344 376 404 575 656 675 719 891 1095 1319 1341 1344 1371 1385 1488 1540 1583 2184 2226 2272 2417 2442 2469 2783 2891 3270 3359 3508 3755 3859 3860 3890 4009 4100 4273 4367 4468 4502 4699 4819 5218 5474 6156 6188 6413 6716 6805 7032 7313 7758 7996 8096 8131 8363 8651 8741 8936 9168 9506 9775 10234 10394 10627 10731 10734 11009 11637 11786 11967 12662 12925 13065 13092 13248 13297 13341…	0.0791 0.1294 0.1829 0.2069 0.2324 0.2603 0.2876 0.3007 0.3180 0.3391 0.3577 0.3653 0.3684 0.3680 0.3813 0.3959 0.4086 0.4221 0.4287 0.4385 0.4486 0.4173 0.4241 0.4304 0.4294 0.4364 0.4433 0.4295 0.4294 0.4096 0.4095 0.4048 0.3929 0.3905 0.3951 0.3977 0.3940 0.3920 0.3840 0.3811 0.3776 0.3787 0.3682 0.3627 0.3376 0.3218 0.2760 0.2746 0.2596 0.2391 0.2331 0.2179 0.1993 0.1701 0.1554 0.1502 0.1495 …	1583	0.9345
none	real	descending	None	1000	LinearFINALRANK.rnk	na_as_pre_ranked	gene_sets.gmt#GO_FIBROBLAST_PROLIFERATION	0.4673	1.5695	0.0066	0.1254	1	0.2642 -0.2481 -0.3649 -0.1985 0.3010 0.2585 0.2666 -0.3230 0.3737 -0.2722 0.2803 -0.2737 0.2213 0.3580 0.3148 -0.2500 -0.2802 -0.2557 0.2296 0.2425 -0.2977 0.3984 -0.3012 0.2282 0.3295 -0.2770 0.2009 0.3394 0.2930 0.2763 0.2512 -0.2458 -0.2201 -0.3666 -0.3312 0.2367 0.4126 -0.2927 0.2119 -0.2013 0.3611 0.2600 -0.2593 -0.3051 0.3211 0.2186 0.2741 -0.2990 -0.2520 0.3230 0.2477 0.2139 -0.1745 0.368…	22 64 109 234 346 393 398 404 461 781 922 951 980 1208 1484 1668 1680 1779 2031 2050 2093 2184 2809 2824 2911 3280 3475 3686 3909 3954 4143 4412 4436 4437 4442 4753 4801 4884 5148 5214 5266 5474 6128 6152 6153 6180 6196 7559 7614 8348 9433 9539 9540 9925 10529 10653 10839 12506 12718 13267 13308 13554 13874 14230 14325 14403 14507 14602	0.0786 0.1388 0.1912 0.2255 0.2534 0.2837 0.3167 0.3493 0.3767 0.3784 0.3901 0.4091 0.4278 0.4302 0.4268 0.4285 0.4418 0.4485 0.4432 0.4537 0.4624 0.4673 0.4331 0.4406 0.4428 0.4245 0.4176 0.4089 0.3989 0.4009 0.3926 0.3782 0.3805 0.3844 0.3880 0.3700 0.3698 0.3672 0.3517 0.3496 0.3483 0.3361 0.2924 0.2916 0.2924 0.2914 0.2912 0.1992 0.1967 0.1488 0.0787 0.0756 0.0797 0.0582 0.0229 0.0207 0.0147 …	2184	0.7016
none	real	descending	None	1000	LinearFINALRANK.rnk	na_as_pre_ranked	gene_sets.gmt#GO_ACTIVATION_OF_IMMUNE_RESPONSE	0.3753	1.5695	0	0.1257	1	0.2627 0.2148 0.2222 0.2180 0.2340 0.2848 0.2152 0.2928 0.2006 -0.2339 0.2400 0.2295 0.2207 0.2415 0.1741 0.2209 -0.2026 0.2705 -0.2082 0.2024 0.2926 0.2065 0.2030 0.2135 -0.2244 -0.2264 0.2487 -0.2335 -0.2519 0.2229 0.3186 0.2321 0.2247 0.2196 -0.2660 0.2275 0.1890 0.2186 0.2213 0.2253 0.2475 0.2505 -0.2275 0.2456 0.2397 0.2765 0.2611 -0.2270 0.2035 0.2484 0.2109 -0.2774 0.2805 -0.2185 0.2462 0.…	2 6 33 74 143 149 168 210 218 223 254 291 308 314 350 352 363 443 467 504 514 518 535 542 544 551 594 623 624 659 664 675 688 709 713 715 770 806 825 837 862 865 879 908 921 926 961 983 992 1024 1031 1092 1104 1105 1116 1126 1145 1208 1233 1293 1321 1376 1390 1400 1417 1444 1454 1478 1490 1500 1506 1513 1520 1553 1631 1648 1655 1682 1687 1710 1782 1793 1825 1854 1924 1948 2025 2092 2114 2162 2185…	0.0232 0.0426 0.0566 0.0669 0.0731 0.0834 0.0924 0.0990 0.1079 0.1169 0.1237 0.1294 0.1362 0.1438 0.1489 0.1563 0.1630 0.1643 0.1693 0.1731 0.1788 0.1849 0.1900 0.1958 0.2019 0.2076 0.2105 0.2142 0.2198 0.2229 0.2280 0.2327 0.2372 0.2411 0.2461 0.2512 0.2525 0.2550 0.2585 0.2626 0.2656 0.2702 0.2739 0.2766 0.2803 0.2846 0.2866 0.2895 0.2933 0.2954 0.2993 0.2992 0.3025 0.3065 0.3098 0.3132 0.3159 …	2748	0.5514
none	real	descending	None	1000	LinearFINALRANK.rnk	na_as_pre_ranked	gene_sets.gmt#GO_METANEPHROS_DEVELOPMENT	0.4896	1.569	0.0084	0.1255	1	0.2120 -0.1950 0.2085 0.2879 -0.2242 0.2539 0.3463 -0.2470 -0.2947 0.2578 -0.2774 -0.2989 0.2962 0.2790 0.3844 -0.3221 0.3586 -0.2531 0.2440 -0.3643 0.3872 0.3251 -0.2223 -0.2422 -0.3492 0.2589 0.2717 0.3476 -0.2918 0.2325 0.2595 0.3491 -0.2759 0.3708 0.3123 -0.2391 -0.2244 -0.2313 0.2815 0.2439 0.2854 0.4402 -0.3187 -0.3301 0.3191 -0.2089 -0.3819 0.2361 -0.2421 0.3321 0.2653 -0.2237 0.3489 0.322…	8 49 54 109 228 417 427 437 504 514 775 1181 1240 1309 1571 1689 2411 2591 2797 2824 3426 3475 3518 3859 3909 3921 5200 5846 5865 6791 7495 7595 7980 8363 8476 9833 9948 10036 10529 10839 10986 11174 11541 11837 12076 12461 12675 12825 13092 13637 13999 14084 14230 14325 14358 14520	0.0941 0.1608 0.2285 0.2820 0.3188 0.3395 0.3721 0.4044 0.4308 0.4609 0.4674 0.4585 0.4727 0.4856 0.4830 0.4896 0.4507 0.4481 0.4429 0.4498 0.4155 0.4187 0.4222 0.4044 0.4064 0.4109 0.3262 0.2836 0.2836 0.2206 0.1736 0.1679 0.1434 0.1196 0.1144 0.0267 0.0239 0.0230 -0.0044 -0.0187 -0.0215 -0.0266 -0.0429 -0.0535 -0.0594 -0.0739 -0.0757 -0.0726 -0.0761 -0.0945 -0.0965 -0.0781 -0.0613 -0.0384 -0.01…	1689	0.8918
none	real	descending	None	1000	LinearFINALRANK.rnk	na_as_pre_ranked	gene_sets.gmt#GO_REGULATION_OF_MYELOID_LEUKOCYTE_MEDIATED_IMMUNITY	0.5338	1.5689	0.0107	0.1252	1	0.4602 -0.3592 0.2838 -0.3498 -0.3134 -0.2803 -0.3967 -0.3991 -0.3049 0.3083 -0.4339 0.3164 0.3616 0.4195 0.2751 -0.2471 0.4667 0.2482 -0.4011 0.2578 -0.2974 0.3987 -0.2287 -0.3367 -0.4439 -0.2810 -0.2669 -0.2390 -0.4683 0.3402 0.3662 -0.3567 0.3460 -0.2320 -0.2992 0.2900 0.2397 -0.3113 0.3969 0.3453 -0.2365 0.2415 0.4696 -0.4026 -0.3295 0.2892 -0.2399 -0.2767 0.4661 0.2546 0.3177 -0.2212 -0.3965…	309 420 675 688 703 1031 1105 1323 1490 1631 1721 2000 2140 2312 2458 2557 3696 4281 4286 4379 4950 5148 6446 6808 7091 7394 7585 7886 8138 8380 9452 9699 10031 10423 10448 12733 13830 14530	0.0679 0.1375 0.1805 0.2392 0.2971 0.3222 0.3624 0.3877 0.4130 0.4376 0.4644 0.4742 0.4915 0.5047 0.5181 0.5338 0.4698 0.4400 0.4497 0.4529 0.4208 0.4133 0.3259 0.3014 0.2830 0.2643 0.2538 0.2370 0.2243 0.2132 0.1496 0.1431 0.1323 0.1191 0.1311 0.0053 -0.0219 0.0129	2557	0.5972
none	real	descending	None	1000	LinearFINALRANK.rnk	na_as_pre_ranked	gene_sets.gmt#GO_RESPONSE_TO_DIETARY_EXCESS	0.6379	1.5687	0.0295	0.1247	1	-0.4419 -0.2772 -0.3212 0.2806 -0.3920 -0.3018 -0.3403 0.4599 0.4125 0.4822 0.3825 -0.3431 0.3899 0.3733 0.3428 0.4260 -0.5146 -0.5348 -0.5078 -0.5569 -0.4843 0.3087 0.3377 0.4361 -0.3100 0.4692 0.4991 -0.2674 -0.3620 -0.3320 0.5470 -0.4183 0.4388 0.4901 0.5283 -0.1708 0.2389 0.5242 0.4983 -0.3060 0.3784 0.4449 0.3912 -0.3557 -0.2127 0.3338 0.3791 -0.5233 0.2840 0.2784 0.5428 0.3910 -0.3962 -0.65…	28 151 185 575 1059 1874 3159 4127 4579 5666 6783 7858 8651 13288 14623	0.2461 0.3981 0.5437 0.6072 0.6379 0.6241 0.5602 0.5093 0.4900 0.4212 0.3453 0.2770 0.2316 -0.0339 0.0066	1059	1.2539
none	real	descending	None	1000	LinearFINALRANK.rnk	na_as_pre_ranked	gene_sets.gmt#GO_POSITIVE_REGULATION_OF_TYROSINE_PHOSPHORYLATION_OF_STAT_PROTEIN	0.5692	1.5687	0.0296	0.1251	1	-0.3838 0.4554 -0.4399 -0.3435 0.3289 0.3299 0.2108 -0.3988 -0.3606 -0.4885 0.2286 -0.3540 -0.3736 -0.5245 -0.3381 -0.2490 -0.1879 0.4553 0.4836 -0.2448 0.2427 0.4699 -0.3061 0.3581 0.3520 0.3036 0.3913 0.2718 0.3757 0.2008 -0.3397 0.5048 -0.2862 0.5521 -0.2947 -0.4357 -0.3441 -0.3557 0.2809 0.2306 -0.3617 0.3838 -0.2322 0.3643 0.3513 0.2956 -0.2369 -0.2594 -0.2751 -0.3352 0.3799 -0.2848 0.5327 0…	355 583 688 928 1343 1378 1675 1735 1776 1854 2154 2184 2420 2650 2820 3661 4331 4470 4765 5091 6499 7598 8745 10834 11699 12953 14192	0.0840 0.1541 0.2243 0.2738 0.2972 0.3453 0.3688 0.4072 0.4461 0.4811 0.4953 0.5275 0.5422 0.5547 0.5692 0.5299 0.4970 0.4993 0.4890 0.4748 0.3801 0.3087 0.2393 0.1175 0.0859 0.0422 0.0359	2820	0.5354
none	real	descending	None	1000	LinearFINALRANK.rnk	na_as_pre_ranked	gene_sets.gmt#GO_REGULATION_OF_SUPEROXIDE_METABOLIC_PROCESS	0.5755	1.5675	0.0309	0.1256	1	-0.3259 0.3489 0.5076 0.2140 0.2703 0.2929 0.2885 -0.3396 0.2923 0.2600 -0.4862 0.4028 0.2739 0.2669 0.4498 0.3052 -0.2763 -0.3166 -0.5140 0.2531 0.3897 0.3262 -0.3746 0.2591 -0.3028 0.2778 0.2138 0.3039 0.2757 0.2869 0.3619 -0.2446 -0.5585 0.3573 -0.3646 -0.3926 0.3639 -0.3633 0.4216 -0.4063 -0.2613 0.2775 -0.2726 0.2666 -0.2604 -0.4036 -0.3059 0.4100 -0.2884 0.3539 0.2709 0.2627 -0.5317 -0.2551…	234 414 594 892 922 1105 1137 1593 1668 1699 2093 2164 2211 2458 2557 3212 3595 6665 6862 10890 11575 11946 12164 13153 14416	0.0991 0.1741 0.2353 0.2735 0.3288 0.3674 0.4152 0.4236 0.4566 0.4920 0.4962 0.5213 0.5474 0.5570 0.5755 0.5501 0.5400 0.3315 0.3185 0.0625 0.0387 0.0393 0.0522 0.0242 0.0207	2557	0.5972
none	real	descending	None	1000	LinearFINALRANK.rnk	na_as_pre_ranked	gene_sets.gmt#REACTOME_SIGNALING_BY_INTERLEUKINS	0.3741	1.5661	0	0.1265	1	-0.1975 -0.2104 0.2284 0.2178 -0.2157 -0.2266 -0.1924 0.2128 0.2257 0.2566 0.2726 0.2430 0.2310 0.2123 0.1883 -0.2453 -0.2448 0.2453 0.2167 0.2595 0.2212 0.2496 0.2651 0.2476 0.2368 0.3045 0.2189 0.2069 0.2309 0.2335 0.2336 0.2918 0.2053 0.3106 0.2161 0.2321 0.2363 -0.2218 0.2400 0.2973 0.2346 -0.1874 0.2757 0.2090 -0.2006 -0.2176 -0.2140 0.2248 -0.1952 0.2585 0.2089 0.2253 -0.2123 -0.2235 0.2634…	16 64 70 74 85 109 145 146 150 152 168 169 177 208 234 249 265 288 296 305 334 344 353 355 370 393 404 423 425 440 442 514 543 559 583 594 620 632 654 667 688 719 776 838 884 928 967 1003 1006 1010 1024 1073 1075 1079 1105 1106 1116 1145 1189 1215 1219 1230 1246 1269 1313 1323 1343 1345 1347 1378 1404 1455 1473 1480 1490 1500 1505 1506 1507 1524 1595 1596 1661 1675 1680 1689 1698 1730 1736 1787 1…	0.0145 0.0230 0.0342 0.0455 0.0558 0.0646 0.0717 0.0812 0.0904 0.0996 0.1076 0.1166 0.1249 0.1312 0.1375 0.1443 0.1509 0.1567 0.1633 0.1698 0.1746 0.1806 0.1867 0.1932 0.1986 0.2034 0.2088 0.2136 0.2196 0.2246 0.2305 0.2311 0.2346 0.2389 0.2425 0.2469 0.2501 0.2543 0.2577 0.2616 0.2649 0.2674 0.2678 0.2678 0.2687 0.2697 0.2709 0.2723 0.2760 0.2796 0.2824 0.2827 0.2863 0.2897 0.2916 0.2951 0.2980 …	2565	0.5961
none	real	descending	None	1000	LinearFINALRANK.rnk	na_as_pre_ranked	gene_sets.gmt#REACTOME_DISEASES_ASSOCIATED_WITH_O_GLYCOSYLATION_OF_PROTEINS	0.5084	1.5658	0.0145	0.126	1	-0.3596 -0.2960 0.2634 0.2936 -0.3775 0.2025 0.3508 -0.2854 -0.2916 0.3692 0.3839 0.2697 0.3072 -0.2361 0.3555 -0.4197 -0.3875 -0.3103 0.3533 -0.2579 -0.3519 0.2576 -0.2157 0.2706 -0.3378 0.3072 -0.3583 -0.3686 0.4175 0.2324 0.4120 0.1939 -0.3165 -0.3691 0.4426 0.2434 0.2234 0.2538 0.2282 0.3633 0.3754 -0.3135 0.2506 -0.2225 -0.2460 0.3660 -0.2153 0.4250 0.1886 0.3405 -0.3209 0.3111 0.4350 -0.393…	33 167 255 386 445 500 549 979 1444 1492 1665 1686 1948 3681 3972 4132 4298 4559 5134 5932 6654 6962 7667 7757 7913 8359 9189 9468 9781 9856 9970 11411 12448 12516 12557 12652 12712 13406 13493 13656 13796 13942	0.1228 0.1950 0.2587 0.3065 0.3559 0.4027 0.4479 0.4534 0.4482 0.4709 0.4831 0.5053 0.5084 0.4000 0.3886 0.3855 0.3813 0.3696 0.3347 0.2823 0.2335 0.2129 0.1669 0.1630 0.1551 0.1284 0.0778 0.0655 0.0518 0.0546 0.0550 -0.0297 -0.0813 -0.0664 -0.0492 -0.0351 -0.0182 -0.0381 -0.0155 0.0040 0.0274 0.0530	1948	0.7858
none	real	descending	None	1000	LinearFINALRANK.rnk	na_as_pre_ranked	gene_sets.gmt#GO_PHOSPHATIDYLSERINE_METABOLIC_PROCESS	0.6356	1.5658	0.0302	0.1264	1	0.4369 0.2532 0.5338 0.2809 -0.2847 0.4290 0.2942 -0.3278 -0.4145 -0.3582 0.3158 0.2050 0.4608 0.5325 -0.3890 -0.4305 0.2963 0.4655 0.5735 0.4450 0.4468 0.4182 -0.2658 -0.2553 -0.2693 -0.3838 -0.3938 -0.2667 -0.4260 -0.3970 -0.5225 0.5397 -0.4265 -0.1838 0.3966 -0.1854 -0.5070 -0.4289 0.4013 -0.4524 0.5943 -0.2422 -0.4851 0.5217 -0.5031 -0.4052 -0.4819 -0.3532 -0.4889 0.3046 -0.2854 0.3362 -0.496…	198 286 1086 1372 1508 1531 1683 2892 4029 4628 5406 7039 11864 12469 13298	0.1935 0.3653 0.3992 0.4544 0.5146 0.5817 0.6356 0.5907 0.5355 0.5105 0.4668 0.3572 0.0717 0.0824 0.0967	1683	0.8944
none	real	descending	None	1000	LinearFINALRANK.rnk	na_as_pre_ranked	gene_sets.gmt#GO_MESODERM_MORPHOGENESIS	0.4991	1.565	0.0107	0.1264	1	0.2616 -0.2731 0.2408 -0.3843 0.2476 -0.2524 0.4171 -0.2480 0.2110 -0.3935 0.2961 0.2202 -0.3963 -0.3874 0.2435 -0.2808 0.4404 -0.3199 0.3469 0.2208 -0.2949 0.3701 0.3118 0.2762 0.3684 -0.3200 -0.2350 -0.2365 -0.2794 -0.2979 0.4563 -0.2553 0.3948 0.2940 -0.3508 0.3088 0.2700 -0.3433 0.3332 0.3729 -0.2471 -0.3396 0.2890 -0.4019 -0.3574 0.2089 0.3651 -0.2853 0.2770 0.2714 -0.2780 0.3671 0.2214 -0.4…	84 85 143 228 240 300 604 776 980 1093 1160 1223 1264 2140 2411 2505 2737 2890 3022 3145 4569 5200 5432 5471 6505 7236 7602 8107 8363 9181 9653 9829 10100 11186 11227 11538 11630 11801 12398 12595 12699 12844 13083 13670 13780 14445 14640	0.0732 0.1517 0.2166 0.2691 0.3248 0.3716 0.3871 0.4070 0.4207 0.4389 0.4590 0.4785 0.4991 0.4545 0.4495 0.4560 0.4519 0.4525 0.4538 0.4553 0.3631 0.3233 0.3102 0.3102 0.2402 0.1912 0.1678 0.1359 0.1215 0.0704 0.0440 0.0382 0.0265 -0.0375 -0.0303 -0.0402 -0.0349 -0.0343 -0.0600 -0.0574 -0.0478 -0.0403 -0.0375 -0.0530 -0.0345 -0.0376 0.0055	1264	1.1076
none	real	descending	None	1000	LinearFINALRANK.rnk	na_as_pre_ranked	gene_sets.gmt#GO_RESPIRATORY_BURST	0.5912	1.5637	0.0221	0.1275	1	-0.2600 0.3145 -0.4912 -0.4291 -0.3621 0.5509 0.2527 -0.3509 -0.2014 -0.2990 0.1817 -0.3749 0.3051 0.2149 0.3592 -0.3916 -0.1967 -0.5693 0.5022 0.5289 -0.4936 0.4237 -0.1707 0.2419 0.2742 0.2018 -0.3951 0.3284 0.3577 -0.3405 0.3426 -0.4030 -0.3365 0.2728 -0.3373 0.3087 -0.5069 0.2889 0.3889 -0.3765 0.3815 0.4105 0.4549 -0.2923 0.4840 -0.4539 0.2664 0.4270 0.4663 0.3481 -0.3401 0.3659 0.4238 0.325…	525 1111 1146 1479 1595 1721 1837 1929 1938 2398 3595 4419 5163 5219 5855 6066 7091 9448 9533 10624 11136 12941	0.1039 0.1539 0.2394 0.2901 0.3517 0.4087 0.4632 0.5163 0.5748 0.5912 0.5380 0.5005 0.4615 0.4688 0.4316 0.4218 0.3538 0.2121 0.2255 0.1805 0.1802 0.1210	2398	0.6393
none	real	descending	None	1000	LinearFINALRANK.rnk	na_as_pre_ranked	gene_sets.gmt#GO_REGULATION_OF_CELLULAR_EXTRAVASATION	0.6168	1.563	0.0338	0.1279	1	-0.2000 -0.3505 -0.3560 0.3971 0.3620 0.5169 0.4133 -0.1933 0.2803 -0.3521 0.4113 -0.3489 -0.3591 0.5080 0.3837 -0.5054 0.3484 0.2206 0.5174 0.4919 -0.4275 -0.3633 0.3787 -0.3367 0.4703 0.3608 0.4231 -0.4159 -0.3688 0.5284 0.3724 0.5522 0.2997 0.3516 0.6923 0.3439 0.3636 0.3489 0.4883 0.2990 -0.3485 -0.5214 -0.4169 -0.2321 0.4038 0.2303 0.6098 0.2323 -0.3516 -0.4036 -0.6049 0.3052 0.3166 -0.3116 …	232 296 397 620 3034 3335 3552 4412 5035 6362 6561 7091 7585 8570 11869 12597 13828	0.1851 0.3588 0.5076 0.6168 0.4886 0.4995 0.5132 0.4731 0.4433 0.3555 0.3434 0.3091 0.2805 0.2253 0.0447 0.0512 0.0607	620	1.6883
none	real	descending	None	1000	LinearFINALRANK.rnk	na_as_pre_ranked	gene_sets.gmt#GO_EPIDERMIS_MORPHOGENESIS	0.5998	1.5628	0.0332	0.1278	1	-0.2638 0.5077 -0.3680 0.2664 0.1918 0.4393 0.4348 0.2709 -0.4482 0.4385 -0.3250 0.4118 -0.3035 0.4488 0.3381 0.2186 -0.5380 0.3369 0.2361 0.3920 -0.3973 -0.3630 0.5250 -0.4539 0.4627 -0.4014 -0.5556 0.3215 0.3497 0.2152 -0.3837 0.3241 0.3997 -0.4030 0.2595 0.3324 -0.5016 -0.2752 0.2779 -0.3292 -0.2864 0.3706 0.2772 0.4008 -0.2434 0.4912 -0.4233 -0.2635 0.4493 -0.3662 -0.3568 0.6211 0.3597 0.3721…	84 85 169 514 1263 1638 1696 2254 2824 3755 5122 5134 5471 5865 9107 9889 10990 13845 14325	0.1691 0.3429 0.4797 0.5444 0.5452 0.5623 0.5998 0.5937 0.5799 0.5330 0.4475 0.4542 0.4369 0.4139 0.2034 0.1641 0.1100 -0.0247 0.0269	1696	0.8892
none	real	descending	None	1000	LinearFINALRANK.rnk	na_as_pre_ranked	gene_sets.gmt#GO_POSITIVE_REGULATION_OF_LEUKOCYTE_MIGRATION	0.4648	1.5617	0.0118	0.1285	1	-0.3118 0.3070 0.2396 0.3813 -0.2357 0.2463 -0.3150 0.2214 0.2923 -0.2832 -0.2476 0.2549 -0.2518 -0.4193 -0.2363 0.3342 0.3581 0.3208 -0.2230 0.2860 -0.3293 0.3471 -0.2649 -0.3624 0.4356 0.2741 0.2519 0.2876 -0.2267 0.3800 0.2699 -0.2861 -0.2245 0.2187 -0.2687 -0.4268 0.3720 -0.3124 0.2277 0.2870 -0.2668 0.2597 -0.2660 -0.3880 0.3467 0.2642 -0.2415 0.3816 -0.2346 0.2340 0.2408 0.3820 -0.2726 -0.2…	97 153 156 296 352 620 909 978 980 1015 1159 1343 1371 1721 1782 1837 2031 2093 2260 2334 2379 2417 2557 2561 2986 3034 3335 3455 3699 3877 3972 4058 4281 4412 4886 5035 5037 5059 5086 5420 5474 5601 5855 6007 6156 6312 6551 6561 6941 7036 7751 8020 8049 8266 8421 8570 9052 9569 9716 9812 11025 11227 11869 11967 12372 12564 12597 12757 12937 12992 13063 13828 14625	0.0638 0.1217 0.1831 0.2208 0.2608 0.2755 0.2827 0.3037 0.3292 0.3520 0.3650 0.3733 0.3917 0.3851 0.3976 0.4102 0.4118 0.4219 0.4239 0.4317 0.4413 0.4512 0.4533 0.4648 0.4455 0.4518 0.4397 0.4394 0.4299 0.4242 0.4240 0.4241 0.4142 0.4102 0.3815 0.3747 0.3780 0.3798 0.3812 0.3609 0.3597 0.3531 0.3374 0.3284 0.3193 0.3094 0.2935 0.2933 0.2676 0.2616 0.2145 0.1982 0.1985 0.1863 0.1786 0.1716 0.1428 …	2561	0.5969
none	real	descending	None	1000	LinearFINALRANK.rnk	na_as_pre_ranked	gene_sets.gmt#GO_SULFUR_COMPOUND_BIOSYNTHETIC_PROCESS	0.4155	1.5616	0.0016	0.1282	1	-0.2555 -0.2069 0.2379 0.2638 -0.2175 0.2795 -0.2276 0.2231 -0.2487 0.3020 0.2451 -0.2876 0.3219 0.2497 0.2785 -0.2753 0.2344 0.2983 -0.1649 0.2855 0.1837 0.2356 0.3445 -0.2504 -0.2288 -0.2153 -0.2976 0.2896 0.2779 0.3548 -0.2977 0.3557 0.2602 0.2690 0.2959 0.3216 0.2652 0.2576 -0.2368 0.2268 0.2885 -0.2469 0.2173 0.2628 0.3245 -0.2188 0.3123 0.3111 -0.2800 -0.2693 0.2170 0.2129 0.2303 -0.2275 0.…	24 78 229 281 285 305 337 342 388 466 517 597 656 663 676 695 740 778 922 969 1054 1193 1240 1257 1304 1432 1543 1546 1560 1593 1744 1806 1884 1960 2112 2134 2158 2168 2206 2266 2351 2357 2466 2513 2551 2589 2618 2866 2893 3028 3175 3208 3227 3237 3382 3524 3582 3632 3868 3962 4160 4187 4198 4375 4555 4556 4631 4734 4817 4919 5233 5253 5660 5808 5871 5900 5905 6252 6325 7134 7338 7502 7538 7543 7…	0.0437 0.0743 0.0887 0.1079 0.1300 0.1503 0.1687 0.1888 0.2050 0.2175 0.2310 0.2412 0.2519 0.2661 0.2798 0.2928 0.3035 0.3144 0.3168 0.3255 0.3311 0.3319 0.3388 0.3477 0.3543 0.3546 0.3557 0.3641 0.3717 0.3779 0.3754 0.3788 0.3809 0.3828 0.3790 0.3840 0.3888 0.3945 0.3983 0.4003 0.4004 0.4060 0.4042 0.4065 0.4093 0.4121 0.4155 0.4032 0.4061 0.4013 0.3954 0.3973 0.4001 0.4035 0.3973 0.3912 0.3907 …	2618	0.5861
none	real	descending	None	1000	LinearFINALRANK.rnk	na_as_pre_ranked	gene_sets.gmt#GO_B_CELL_RECEPTOR_SIGNALING_PATHWAY	0.5367	1.5614	0.0175	0.128	1	-0.4299 0.2254 -0.2939 -0.2411 0.2572 -0.4332 0.4723 0.2699 0.3119 -0.3398 0.2026 0.2413 -0.3070 0.4331 0.5850 0.4521 0.2733 -0.3283 -0.2682 -0.3680 0.4350 0.2525 0.3495 0.3108 -0.3355 -0.2921 0.2018 -0.3845 0.3208 0.3158 -0.3120 -0.2211 -0.2468 0.4199 0.3316 0.2946 0.2491 -0.3276 -0.4078 0.3564 0.2352 0.3988 -0.2864 -0.3812 0.6202 -0.2846 0.4641 -0.3694 0.4143 -0.2732 -0.3159 0.3390 0.3854 0.292…	2 514 688 862 1105 1376 1454 1520 1782 1793 2092 2162 2185 3258 4450 4453 4753 5148 5626 6066 6192 6536 6823 7177 7992 8425 10251 10306 11031 13187 14400 14690	0.2396 0.2697 0.3126 0.3494 0.3744 0.3917 0.4207 0.4493 0.4608 0.4894 0.4943 0.5140 0.5367 0.4788 0.4061 0.4143 0.4009 0.3795 0.3505 0.3226 0.3158 0.2932 0.2738 0.2508 0.1990 0.1746 0.0619 0.0700 0.0362 -0.0781 -0.0947 0.0020	2185	0.7014
none	real	descending	None	1000	LinearFINALRANK.rnk	na_as_pre_ranked	gene_sets.gmt#GO_NEGATIVE_REGULATION_OF_GROWTH	0.4004	1.5607	0.0015	0.1284	1	0.2450 -0.2794 0.2162 -0.2466 0.3255 0.3320 0.2831 -0.2474 0.2442 0.2543 0.2195 0.2947 0.2272 0.2897 -0.1869 -0.2410 -0.2292 0.2339 -0.2894 -0.2526 0.2589 0.2859 0.1911 0.2087 0.2957 0.2152 0.2727 -0.2620 0.2259 -0.1928 0.2843 0.2464 0.2322 0.2276 0.2197 0.2129 0.3296 0.2658 -0.2214 -0.2564 -0.2114 -0.2433 0.2156 -0.2775 0.2187 0.2453 0.2557 0.2939 0.2782 0.2350 0.2252 0.3381 0.3276 0.2262 -0.274…	9 21 64 87 115 151 240 294 382 389 400 453 494 514 540 546 549 594 602 604 673 682 776 785 809 840 886 980 1010 1025 1041 1073 1085 1090 1197 1266 1466 1491 1571 1595 1638 1668 1687 1690 1805 1874 1875 1900 1951 2071 2093 2101 2148 2245 2282 2349 2501 2526 2565 2665 2711 2783 2890 2911 3286 3451 3540 3725 3755 3790 3798 3954 4065 4258 4388 4396 4750 4794 4814 4837 4843 4975 5134 5214 5226 5524 56…	0.0344 0.0648 0.0864 0.1075 0.1269 0.1438 0.1541 0.1654 0.1725 0.1852 0.1973 0.2059 0.2149 0.2251 0.2347 0.2456 0.2566 0.2642 0.2742 0.2847 0.2898 0.2990 0.3018 0.3103 0.3177 0.3243 0.3297 0.3313 0.3372 0.3440 0.3507 0.3561 0.3629 0.3701 0.3698 0.3719 0.3642 0.3685 0.3688 0.3729 0.3756 0.3791 0.3833 0.3886 0.3859 0.3862 0.3912 0.3945 0.3959 0.3922 0.3952 0.3992 0.4004 0.3979 0.3996 0.3990 0.3924 …	2148	0.7143
none	real	descending	None	1000	LinearFINALRANK.rnk	na_as_pre_ranked	gene_sets.gmt#GO_REGULATION_OF_CELL_ADHESION	0.3692	1.5601	0	0.1287	1	0.2133 0.2320 -0.1946 0.2698 -0.2134 -0.2165 -0.2350 0.2699 -0.2242 0.2177 0.2155 0.2897 0.1933 -0.2072 -0.1896 0.2182 0.2400 0.2319 0.2095 -0.1903 -0.2260 -0.2262 0.2060 0.2553 0.2177 -0.2134 -0.2155 0.2461 0.2437 0.2277 0.2425 0.2118 0.2850 0.2281 -0.2436 0.2524 0.2151 -0.2156 0.2451 0.2998 -0.2275 0.2327 0.2652 -0.2257 0.2099 -0.2233 0.2998 0.2127 -0.2295 0.2585 0.2727 0.2069 0.2196 0.2393 0.2…	8 21 35 54 66 84 97 100 143 157 171 197 230 232 236 240 265 289 303 304 349 363 380 381 404 422 432 437 478 514 583 594 613 620 684 688 704 707 723 773 776 807 865 870 961 967 978 980 984 992 1015 1019 1022 1043 1061 1067 1070 1073 1092 1093 1105 1113 1160 1181 1208 1221 1270 1299 1312 1313 1323 1343 1371 1378 1389 1426 1455 1463 1479 1480 1490 1514 1534 1540 1576 1595 1638 1646 1648 1654 1661 16…	0.0151 0.0280 0.0396 0.0496 0.0596 0.0684 0.0773 0.0868 0.0927 0.1002 0.1074 0.1134 0.1186 0.1258 0.1329 0.1399 0.1452 0.1502 0.1558 0.1623 0.1652 0.1702 0.1749 0.1807 0.1848 0.1891 0.1939 0.1991 0.2015 0.2042 0.2041 0.2081 0.2114 0.2155 0.2154 0.2195 0.2227 0.2267 0.2298 0.2304 0.2343 0.2362 0.2359 0.2394 0.2367 0.2399 0.2427 0.2461 0.2495 0.2525 0.2544 0.2576 0.2609 0.2629 0.2651 0.2681 0.2713 …	2570	0.5953
none	real	descending	None	1000	LinearFINALRANK.rnk	na_as_pre_ranked	gene_sets.gmt#GO_LYMPHOCYTE_DIFFERENTIATION	0.3977	1.5589	0.0015	0.1297	1	0.3102 0.2163 0.2683 -0.2554 0.2333 -0.2420 0.2201 0.2228 0.2449 -0.2926 -0.2364 -0.2137 0.2092 0.2353 0.3398 0.2075 0.2260 -0.1955 0.2773 -0.1987 0.2666 -0.2111 -0.2546 0.2413 0.1900 0.2294 0.2133 -0.1740 0.1833 0.2268 -0.2025 0.2904 -0.2842 0.2751 -0.2390 -0.1928 0.2440 0.2126 -0.2365 0.2059 0.3318 -0.2715 0.2317 0.2784 -0.1908 0.2318 0.2881 0.3069 -0.2785 0.3108 0.2905 0.2816 0.2968 0.2666 -0.…	49 66 74 89 100 134 255 290 304 381 397 432 514 549 583 604 632 755 806 901 928 961 965 1005 1019 1031 1079 1092 1105 1106 1181 1230 1265 1315 1323 1370 1404 1426 1455 1480 1514 1520 1561 1595 1643 1661 1696 1717 1782 1924 1929 1987 2031 2092 2093 2101 2154 2162 2185 2208 2261 2275 2298 2326 2334 2349 2565 2613 2659 2662 2711 2894 2963 2986 2988 3240 3366 3552 3609 3653 3787 3795 3823 3902 3944 3…	0.0220 0.0446 0.0673 0.0883 0.1089 0.1264 0.1337 0.1460 0.1594 0.1669 0.1785 0.1882 0.1938 0.2024 0.2105 0.2194 0.2275 0.2280 0.2333 0.2350 0.2413 0.2469 0.2545 0.2595 0.2663 0.2730 0.2771 0.2836 0.2899 0.2971 0.2988 0.3022 0.3064 0.3094 0.3153 0.3183 0.3221 0.3267 0.3306 0.3348 0.3383 0.3436 0.3465 0.3497 0.3519 0.3561 0.3590 0.3629 0.3635 0.3585 0.3630 0.3637 0.3652 0.3654 0.3698 0.3736 0.3743 …	2349	0.654
none	real	descending	None	1000	LinearFINALRANK.rnk	na_as_pre_ranked	gene_sets.gmt#REACTOME_GENE_AND_PROTEIN_EXPRESSION_BY_JAK_STAT_SIGNALING_AFTER_INTERLEUKIN_12_STIMULATION	0.5392	1.5581	0.0323	0.1302	1	-0.3906 0.5267 0.5337 -0.2120 0.2145 -0.2549 -0.2617 -0.2155 0.2503 0.2845 -0.2275 0.3092 -0.3651 -0.2656 -0.3093 -0.3699 0.4307 -0.3010 -0.2635 -0.3540 0.3009 -0.2524 -0.2842 0.2888 0.2539 0.2689 -0.3912 0.2743 -0.2238 -0.4809 0.4505 -0.3630 -0.2466 -0.3342 0.4581 0.4075 0.2116 0.4003 -0.2726 -0.4030 0.3405 -0.2333 0.3233 0.3783 0.3589 -0.3142 -0.2125 0.2278 0.3885 0.3247 0.3442 0.3404 0.2973 0.…	288 305 353 393 425 559 667 1596 1830 2186 2268 3156 3467 3634 3797 4473 5461 6325 6463 6913 7161 7323 8800 9282 9303 10744 10890 11658 12701 13735 14333	0.0762 0.1683 0.2517 0.3317 0.4091 0.4703 0.5258 0.4987 0.5154 0.5184 0.5392 0.4967 0.4912 0.4943 0.4966 0.4599 0.3975 0.3401 0.3317 0.3016 0.2859 0.2766 0.1831 0.1594 0.1671 0.0849 0.0916 0.0608 0.0204 -0.0034 0.0263	2268	0.677
none	real	descending	None	1000	LinearFINALRANK.rnk	na_as_pre_ranked	gene_sets.gmt#GO_MULTICELLULAR_ORGANISMAL_HOMEOSTASIS	0.38	1.5579	0	0.13	1	-0.2263 -0.2379 0.2264 0.2518 0.2696 0.2631 0.2118 0.2542 0.3270 0.3246 0.2535 0.2105 0.2383 -0.2404 0.1949 -0.2105 -0.2139 0.2400 -0.2500 0.2183 -0.2089 0.2908 -0.1927 0.2105 -0.2136 0.2363 0.2511 -0.2075 -0.2573 -0.2316 -0.2067 -0.2075 0.3173 0.2059 0.3038 0.2406 0.2387 0.2422 -0.2195 0.2832 0.2295 0.2114 -0.1932 -0.2140 -0.2096 -0.2315 0.2937 0.2307 0.2723 0.2325 -0.2276 0.2072 -0.2021 -0.2330…	4 9 28 49 60 74 75 121 132 143 185 222 234 237 243 295 297 299 345 346 370 424 427 437 441 448 494 504 514 583 594 605 654 662 709 732 780 783 798 855 951 1028 1059 1079 1105 1126 1137 1159 1205 1260 1264 1277 1305 1323 1413 1426 1517 1557 1560 1656 1721 1746 1752 1783 1817 1858 1874 1898 1948 1951 2055 2085 2154 2189 2256 2261 2291 2319 2330 2349 2395 2490 2505 2555 2591 2609 2618 2626 2664 2732…	0.0224 0.0439 0.0613 0.0762 0.0910 0.1049 0.1196 0.1295 0.1415 0.1532 0.1614 0.1695 0.1791 0.1892 0.1990 0.2047 0.2138 0.2229 0.2284 0.2369 0.2436 0.2477 0.2554 0.2624 0.2699 0.2771 0.2813 0.2879 0.2945 0.2964 0.3023 0.3082 0.3111 0.3167 0.3195 0.3238 0.3262 0.3317 0.3364 0.3379 0.3363 0.3359 0.3386 0.3419 0.3448 0.3479 0.3517 0.3547 0.3559 0.3564 0.3604 0.3637 0.3660 0.3689 0.3665 0.3695 0.3670 …	1951	0.7851
none	real	descending	None	1000	LinearFINALRANK.rnk	na_as_pre_ranked	gene_sets.gmt#GO_STEROID_CATABOLIC_PROCESS	0.6333	1.5572	0.0377	0.1304	1	-0.3824 0.2539 -0.4332 -0.3711 0.5111 0.4160 -0.2412 0.3679 0.3838 -0.3026 0.3737 0.5797 -0.3509 -0.2162 -0.2372 -0.4913 -0.3580 0.3606 -0.3106 -0.4133 -0.3920 0.4210 0.3722 0.2604 -0.3405 0.3807 -0.2763 -0.2915 -0.2969 0.3191 0.7044 -0.3183 0.2547 0.5219 0.2260 -0.2452 -0.4038 -0.4273 -0.3646 0.4424 -0.4268 0.2224 -0.2883 0.4850 -0.2727 0.3993 0.4051 -0.4975 -0.2942 -0.4972 0.4200 -0.2664 -0.320…	9 575 584 753 847 2506 3575 3790 3917 4822 8542 10132 11761 12392 14367	0.3239 0.3860 0.4848 0.5591 0.6333 0.5550 0.5040 0.5089 0.5186 0.4681 0.2241 0.1344 0.0559 0.0529 0.0240	847	1.4236
none	real	descending	None	1000	LinearFINALRANK.rnk	na_as_pre_ranked	gene_sets.gmt#GO_NEGATIVE_REGULATION_OF_PHOSPHORYLATION	0.3786	1.5571	0	0.1302	1	0.2490 -0.2294 -0.2409 -0.2764 0.3050 -0.2147 0.2295 -0.2127 0.2822 0.2467 -0.2192 0.2708 -0.2308 0.2223 0.2481 0.1815 -0.2215 0.2310 0.1903 0.2799 0.2255 -0.2586 -0.2038 0.2104 0.2907 0.2353 -0.2193 0.3050 -0.2340 -0.2363 0.2162 0.2989 -0.2365 0.2596 -0.2571 0.2094 0.2478 0.2605 -0.2300 0.2298 -0.2630 -0.2156 0.2269 -0.2311 0.3121 0.2102 0.2288 -0.2560 0.2215 0.2773 0.3011 -0.2437 0.2051 0.2206 …	7 21 64 84 95 101 109 127 146 159 160 176 185 235 240 245 249 265 319 355 410 422 431 442 484 492 524 547 559 575 591 602 604 625 629 639 662 688 838 868 922 1067 1073 1090 1128 1185 1202 1219 1341 1345 1406 1490 1497 1557 1563 1595 1604 1611 1646 1698 1699 1720 1730 1805 1817 1834 1917 1943 1951 1971 2054 2092 2093 2149 2162 2189 2206 2208 2233 2246 2375 2400 2407 2481 2489 2490 2557 2567 2596 2…	0.0217 0.0402 0.0525 0.0654 0.0786 0.0919 0.1048 0.1163 0.1273 0.1383 0.1501 0.1604 0.1709 0.1779 0.1878 0.1976 0.2075 0.2163 0.2215 0.2276 0.2317 0.2387 0.2459 0.2529 0.2574 0.2643 0.2692 0.2747 0.2808 0.2865 0.2921 0.2979 0.3044 0.3094 0.3156 0.3213 0.3259 0.3302 0.3253 0.3286 0.3301 0.3248 0.3292 0.3327 0.3347 0.3352 0.3384 0.3416 0.3372 0.3410 0.3407 0.3387 0.3419 0.3414 0.3447 0.3460 0.3490 …	2792	0.5431
none	real	descending	None	1000	LinearFINALRANK.rnk	na_as_pre_ranked	gene_sets.gmt#GO_POSITIVE_REGULATION_OF_ENDOCYTOSIS	0.4495	1.5566	0.0118	0.1304	1	0.2849 -0.2833 0.2112 0.3027 -0.2996 -0.2291 -0.3340 0.2411 -0.3196 -0.3550 0.2082 0.2286 -0.2030 0.2602 0.2650 -0.2153 -0.2551 0.2893 -0.2411 -0.2741 0.2465 -0.3612 0.2388 0.3752 -0.2609 -0.2329 0.2907 -0.1722 -0.2100 0.4189 -0.2238 -0.2340 -0.2684 -0.3006 0.3763 0.3037 0.2797 -0.1812 0.3580 0.3516 -0.2653 0.3702 0.3269 -0.2712 0.3274 0.2942 -0.2497 0.3205 0.1932 -0.2399 0.3320 -0.3367 0.2407 0.…	28 97 145 393 442 485 492 575 594 657 675 865 980 1105 1312 1700 1782 1807 2206 2261 2524 2557 2911 2963 3395 3600 3834 3877 4134 4255 4348 4414 4615 4823 4889 4998 5422 5594 5626 5775 6263 6391 6510 6511 6766 6783 7035 7225 7247 7543 7623 7650 7669 7951 8049 8348 8474 8540 8594 8705 8741 9085 9282 9369 9452 10395 11055 11062 11102 11207 11227 11738 12208 12815 12959 13175 13324 13487 13632 13988…	0.0801 0.1359 0.1873 0.2062 0.2368 0.2663 0.2982 0.3223 0.3502 0.3734 0.3993 0.4099 0.4241 0.4359 0.4398 0.4283 0.4370 0.4495 0.4340 0.4417 0.4339 0.4418 0.4262 0.4312 0.4087 0.4010 0.3908 0.3934 0.3808 0.3772 0.3752 0.3750 0.3650 0.3541 0.3528 0.3483 0.3215 0.3116 0.3112 0.3025 0.2700 0.2618 0.2541 0.2545 0.2372 0.2361 0.2193 0.2069 0.2061 0.1870 0.1828 0.1822 0.1822 0.1647 0.1599 0.1419 0.1359 …	1807	0.8454
none	real	descending	None	1000	LinearFINALRANK.rnk	na_as_pre_ranked	gene_sets.gmt#GO_CELLULAR_RESPONSE_TO_STEROID_HORMONE_STIMULUS	0.3971	1.5558	0.0016	0.1308	1	0.2634 -0.2975 -0.2033 0.2777 -0.2485 0.2063 0.2098 0.2583 0.3201 0.2236 -0.2045 -0.2201 0.2090 0.2091 -0.2409 0.2770 0.1980 0.2778 0.2418 0.2702 0.2214 0.2090 -0.2282 0.2787 0.2010 -0.2188 -0.2304 0.3021 0.2343 -0.2249 -0.2327 -0.2575 0.2307 0.2103 0.2217 -0.2916 -0.2167 0.2134 0.3019 0.3025 0.2605 0.2429 0.2326 0.2699 -0.2178 0.2016 0.2342 0.2192 0.3498 0.2603 0.3069 -0.2437 0.2386 0.3233 0.280…	3 17 55 59 90 139 143 185 234 258 290 299 381 408 463 485 519 580 584 591 620 659 737 855 898 922 951 1094 1106 1406 1455 1577 1626 1654 1687 1715 1726 1834 1892 2054 2093 2185 2256 2345 2392 2474 2555 2591 2596 2635 2730 2752 2774 2786 2911 3049 3094 3345 3395 3498 3573 3640 3692 3698 3815 3935 3980 3995 4020 4286 4340 4372 4401 4541 4562 4613 4684 4740 4772 4857 4904 4935 4977 5086 5206 5214 52…	0.0425 0.0759 0.1004 0.1269 0.1488 0.1668 0.1879 0.2040 0.2184 0.2339 0.2478 0.2629 0.2713 0.2831 0.2922 0.3034 0.3133 0.3207 0.3319 0.3428 0.3519 0.3599 0.3645 0.3657 0.3718 0.3790 0.3857 0.3839 0.3910 0.3770 0.3802 0.3779 0.3806 0.3846 0.3882 0.3921 0.3971 0.3952 0.3965 0.3903 0.3924 0.3907 0.3903 0.3885 0.3895 0.3880 0.3864 0.3878 0.3914 0.3925 0.3897 0.3918 0.3939 0.3967 0.3915 0.3852 0.3853 …	1726	0.8767
none	real	descending	None	1000	LinearFINALRANK.rnk	na_as_pre_ranked	gene_sets.gmt#GO_POSITIVE_REGULATION_OF_INFLAMMATORY_RESPONSE	0.4565	1.5555	0.0049	0.1308	1	0.3070 0.3027 0.2598 0.2790 -0.2967 0.2201 0.3276 -0.2182 -0.2905 -0.3440 0.3613 0.3179 0.2888 0.2705 0.3467 -0.2081 0.1843 0.4732 0.2377 0.2891 0.3107 -0.3082 0.3339 0.3579 -0.2379 -0.2916 -0.2706 0.2954 0.3162 0.2102 -0.2752 0.2266 0.2729 -0.2641 0.2792 -0.3360 0.2598 -0.2261 0.2163 0.2736 0.3288 -0.2554 0.4407 0.2650 -0.3280 -0.3330 0.3224 0.2884 -0.3419 0.2543 -0.3474 0.3440 -0.2854 -0.2481 0…	97 152 218 234 350 397 432 440 492 559 583 675 783 879 909 980 1031 1378 1479 1500 1668 1675 1710 2145 2441 2458 2647 2724 3451 3668 3696 3994 4134 4419 4457 4620 4987 5035 5143 5979 6016 6499 7036 7522 7525 7543 7613 7886 8380 8872 9054 9129 9448 9609 9658 9661 9716 10455 10538 10974 11014 11079 11227 11266 11480 11610 11967 12244 12597 12717 13153 13236 13569 13604 13830 13874 13886 14480 14538…	0.0445 0.0857 0.1209 0.1585 0.1825 0.2094 0.2359 0.2641 0.2879 0.3091 0.3325 0.3491 0.3630 0.3762 0.3937 0.4075 0.4220 0.4131 0.4202 0.4327 0.4340 0.4463 0.4565 0.4370 0.4258 0.4335 0.4289 0.4316 0.3877 0.3782 0.3814 0.3656 0.3602 0.3444 0.3453 0.3373 0.3148 0.3140 0.3089 0.2528 0.2513 0.2187 0.1824 0.1501 0.1508 0.1506 0.1468 0.1296 0.0980 0.0671 0.0577 0.0557 0.0375 0.0303 0.0309 0.0346 0.0349 …	1710	0.883
none	real	descending	None	1000	LinearFINALRANK.rnk	na_as_pre_ranked	gene_sets.gmt#GO_BLOOD_VESSEL_MORPHOGENESIS	0.3722	1.5552	0	0.1308	1	0.2648 -0.2353 -0.2298 0.2405 0.2057 0.2849 0.2152 0.2015 0.2343 -0.1968 0.2877 -0.2434 -0.2072 0.2175 -0.2192 0.2927 0.2133 0.2009 -0.2101 0.1954 0.1985 0.2744 0.2847 0.2001 0.2820 0.2871 -0.1931 0.2166 -0.1954 0.1944 0.2511 0.2613 0.2926 0.2068 0.2349 0.2725 0.2815 0.2061 -0.2163 0.2320 0.2447 0.2530 0.2251 0.2205 0.2037 0.2909 0.2387 0.2740 0.2034 0.2263 0.2476 0.2198 0.2223 -0.2005 0.2748 0.2…	17 55 66 68 83 84 85 94 97 127 145 148 177 219 230 240 254 260 272 284 290 303 304 344 364 375 376 393 404 411 423 427 470 525 536 561 575 583 623 668 675 684 778 811 849 870 921 942 951 962 967 980 1005 1015 1021 1070 1093 1105 1122 1175 1181 1190 1219 1225 1229 1264 1313 1317 1404 1434 1455 1467 1479 1488 1490 1517 1525 1593 1638 1646 1661 1665 1668 1670 1710 1752 1805 1846 1866 1875 1892 2000 …	0.0144 0.0240 0.0351 0.0467 0.0568 0.0678 0.0788 0.0890 0.0995 0.1074 0.1158 0.1250 0.1319 0.1372 0.1446 0.1519 0.1587 0.1661 0.1728 0.1794 0.1864 0.1926 0.1997 0.2036 0.2088 0.2145 0.2208 0.2260 0.2315 0.2372 0.2424 0.2483 0.2511 0.2529 0.2576 0.2613 0.2656 0.2703 0.2725 0.2742 0.2785 0.2827 0.2806 0.2827 0.2843 0.2870 0.2875 0.2901 0.2934 0.2966 0.3002 0.3032 0.3054 0.3085 0.3119 0.3122 0.3143 …	2616	0.5864
none	real	descending	None	1000	LinearFINALRANK.rnk	na_as_pre_ranked	gene_sets.gmt#GO_TRANSMEMBRANE_RECEPTOR_PROTEIN_SERINE_THREONINE_KINASE_SIGNALING_PATHWAY	0.3918	1.5549	0	0.1307	1	0.3034 0.2523 0.2609 -0.2150 0.2260 0.2388 -0.2034 0.3636 0.1977 0.2573 0.2864 0.2941 -0.1866 0.2657 0.1879 0.2392 0.2794 0.2641 -0.2103 0.2541 0.2939 0.2552 0.3054 -0.2352 0.2406 0.2355 -0.2220 0.2388 -0.2301 -0.2186 0.2578 0.3587 0.2176 0.2209 0.2558 0.3124 0.2780 0.2285 0.1996 0.2893 0.2299 0.2605 0.3153 0.2668 0.2850 0.2431 -0.2541 0.3080 0.2140 -0.2174 0.2148 0.2520 0.2284 0.3076 -0.2218 0.1…	7 26 47 48 49 71 100 142 144 151 196 197 208 213 240 298 388 426 475 477 483 485 507 524 534 559 561 591 604 657 734 776 929 980 984 986 1059 1116 1160 1165 1230 1334 1487 1490 1540 1632 1638 1646 1670 1715 1951 2093 2099 2101 2109 2152 2240 2254 2327 2349 2411 2544 2559 2562 2567 2609 2662 2823 2824 2973 2989 3022 3209 3374 3395 3426 3459 3551 3613 3681 3738 3844 3872 3916 3967 3972 3980 4009 40…	0.0273 0.0495 0.0686 0.0892 0.1095 0.1268 0.1419 0.1547 0.1701 0.1848 0.1955 0.2093 0.2221 0.2353 0.2462 0.2538 0.2578 0.2650 0.2710 0.2802 0.2891 0.2983 0.3059 0.3137 0.3219 0.3289 0.3375 0.3438 0.3511 0.3553 0.3574 0.3617 0.3576 0.3604 0.3664 0.3726 0.3736 0.3755 0.3781 0.3833 0.3843 0.3822 0.3764 0.3809 0.3820 0.3801 0.3841 0.3879 0.3906 0.3918 0.3793 0.3730 0.3762 0.3796 0.3826 0.3831 0.3803 …	1715	0.8814
none	real	descending	None	1000	LinearFINALRANK.rnk	na_as_pre_ranked	gene_sets.gmt#GO_POSITIVE_REGULATION_OF_LEUKOCYTE_PROLIFERATION	0.4639	1.5547	0.0118	0.1305	1	0.3543 0.3017 -0.3691 0.2474 -0.3480 0.2901 -0.1894 -0.3441 0.2762 -0.2359 0.2682 0.3714 0.2704 -0.2138 0.2814 0.2746 -0.2558 0.2344 0.4877 0.2442 0.2368 -0.3541 -0.2474 0.3184 -0.2179 -0.3092 0.3865 -0.1543 0.3617 -0.2928 -0.2512 0.2425 -0.3785 0.4135 -0.1923 -0.2274 0.2388 -0.2876 -0.2197 -0.3639 0.2243 -0.2673 -0.2318 -0.3193 0.2458 -0.1985 -0.3186 0.3287 -0.2820 0.2967 0.3155 0.4006 -0.2361 0…	363 432 514 583 688 773 901 961 978 1105 1343 1378 1426 1455 1480 1514 1534 1782 2031 2101 2184 2298 2334 2442 2565 2732 2820 2824 3910 4205 4280 4281 4453 4457 4869 5591 5843 5943 6007 6062 6156 6192 6823 7218 7382 7525 7712 8064 8214 8356 8380 8496 8570 9417 9594 9812 10102 10624 11115 11305 11461 11549 12055 12244 12597 12757 12859 13028 14274 14652	0.0226 0.0618 0.0969 0.1302 0.1574 0.1839 0.2049 0.2293 0.2565 0.2739 0.2806 0.3006 0.3191 0.3386 0.3581 0.3766 0.3959 0.3974 0.3967 0.4077 0.4172 0.4239 0.4357 0.4419 0.4464 0.4470 0.4526 0.4639 0.3969 0.3828 0.3835 0.3893 0.3829 0.3879 0.3638 0.3169 0.3015 0.2963 0.2934 0.2910 0.2858 0.2844 0.2415 0.2153 0.2052 0.1969 0.1859 0.1643 0.1568 0.1502 0.1517 0.1472 0.1456 0.0932 0.0868 0.0782 0.0654 …	2824	0.5342
none	real	descending	None	1000	LinearFINALRANK.rnk	na_as_pre_ranked	gene_sets.gmt#GO_UROGENITAL_SYSTEM_DEVELOPMENT	0.3944	1.5544	0.0015	0.1305	1	0.3485 -0.2555 0.2556 0.1908 0.2334 0.3138 0.2644 0.2502 0.2026 0.2405 -0.2752 0.2787 0.2447 0.2934 0.2673 0.2142 -0.2214 0.2065 0.2077 0.2199 -0.2102 -0.2341 -0.1809 -0.2402 -0.2293 0.2325 -0.2801 0.2309 0.3326 -0.2429 0.2229 0.2116 0.3142 0.2574 0.2434 0.3605 0.2771 0.2858 0.2207 0.2507 -0.1866 0.3010 0.2358 0.2718 -0.2658 0.2619 -0.2909 -0.2294 0.2068 -0.2112 0.2819 0.2715 0.2217 -0.2051 -0.27…	5 7 8 49 54 55 85 109 157 228 230 243 258 297 300 375 381 417 427 437 445 453 492 504 512 514 584 704 775 776 782 933 967 980 1070 1090 1181 1240 1264 1309 1343 1389 1452 1455 1540 1571 1626 1638 1654 1668 1670 1689 1699 1779 1951 1971 2029 2093 2119 2140 2152 2158 2206 2213 2261 2349 2411 2420 2501 2591 2656 2797 2824 2860 2894 2992 3018 3022 3237 3286 3426 3451 3475 3518 3573 3698 3859 3870 390…	0.0271 0.0539 0.0809 0.0979 0.1169 0.1362 0.1514 0.1661 0.1774 0.1853 0.1979 0.2094 0.2205 0.2291 0.2401 0.2450 0.2546 0.2617 0.2706 0.2793 0.2882 0.2969 0.3032 0.3112 0.3195 0.3281 0.3315 0.3305 0.3326 0.3395 0.3461 0.3419 0.3458 0.3510 0.3506 0.3549 0.3541 0.3552 0.3587 0.3607 0.3633 0.3650 0.3653 0.3698 0.3684 0.3706 0.3711 0.3746 0.3777 0.3810 0.3851 0.3880 0.3915 0.3899 0.3818 0.3841 0.3836 …	2213	0.6925
none	real	descending	None	1000	LinearFINALRANK.rnk	na_as_pre_ranked	gene_sets.gmt#GO_REGULATION_OF_PHAGOCYTOSIS	0.4763	1.5539	0.0166	0.1308	1	0.2643 0.2444 -0.3764 0.3206 0.3110 0.3413 -0.3126 0.2758 -0.4532 0.4201 -0.2504 -0.3524 -0.3637 0.2253 0.2390 0.3253 -0.3672 -0.2825 -0.2335 0.2404 -0.1918 -0.3077 -0.3070 -0.2787 0.2393 -0.3160 0.3126 0.2448 0.2384 0.2172 0.3192 0.3990 0.2887 -0.3295 -0.2117 0.3700 -0.3195 -0.2577 0.3058 -0.2364 0.2415 0.3800 0.2992 -0.2507 0.3489 -0.2839 0.4249 0.2547 0.2694 0.3717 0.2693 -0.3476 0.3043 -0.227…	391 535 594 675 709 879 1031 1067 1105 1313 1429 1631 1729 1782 1837 2093 2334 2508 2557 2659 2711 2833 2911 3286 3595 3600 3809 3877 4003 4134 4428 4468 4606 4998 5148 5163 5405 5436 5474 6007 6392 6642 6662 6778 6783 7091 7585 8443 8936 9302 9452 9895 10280 10455 10890 11102 11135 11227 11761 11951 12372 13063 13632	0.0323 0.0739 0.1180 0.1571 0.1981 0.2250 0.2498 0.2819 0.3128 0.3283 0.3484 0.3599 0.3775 0.3975 0.4170 0.4199 0.4217 0.4267 0.4399 0.4489 0.4609 0.4674 0.4763 0.4628 0.4522 0.4624 0.4576 0.4622 0.4623 0.4615 0.4483 0.4523 0.4491 0.4272 0.4214 0.4248 0.4119 0.4132 0.4141 0.3796 0.3542 0.3375 0.3365 0.3287 0.3284 0.3081 0.2763 0.2220 0.1938 0.1754 0.1721 0.1502 0.1334 0.1315 0.1137 0.1120 0.1226 …	2911	0.513
none	real	descending	None	1000	LinearFINALRANK.rnk	na_as_pre_ranked	gene_sets.gmt#GO_ACYLGLYCEROL_METABOLIC_PROCESS	0.4986	1.5537	0.0158	0.1305	1	0.4313 0.3026 0.3290 -0.3850 0.3523 -0.4545 0.4007 0.2093 -0.3350 0.5254 -0.3532 0.2915 0.3049 0.2305 -0.3441 -0.2676 -0.2911 0.4608 0.2205 -0.2152 0.2547 0.2725 -0.2949 0.3781 0.2997 0.3736 -0.4123 0.3515 0.3215 -0.2368 0.2602 0.2476 0.2671 0.3950 0.3862 0.2454 -0.3846 -0.3701 0.4952 -0.2703 -0.3672 0.4265 0.3093 0.2720 -0.3149 -0.3956 -0.2639 0.3576 -0.4707 0.3315 0.2159 0.5226 0.3266 0.2788 0.…	14 36 275 505 575 720 1190 1361 1643 1802 1828 2066 3036 3137 3185 3220 3386 3727 4367 4494 4507 4754 5147 6016 6615 6747 6805 6885 7200 7336 7746 7858 8294 8534 8741 10330 10578 10656 11789 12766 12834 13480 13776 14673	0.1470 0.2724 0.3258 0.3621 0.4060 0.4386 0.4381 0.4551 0.4608 0.4732 0.4945 0.4986 0.4459 0.4518 0.4611 0.4711 0.4712 0.4578 0.4212 0.4191 0.4247 0.4134 0.3910 0.3336 0.2933 0.2844 0.2806 0.2754 0.2549 0.2469 0.2212 0.2162 0.1903 0.1783 0.1690 0.0703 0.0639 0.0695 0.0082 -0.0363 -0.0184 -0.0331 -0.0196 0.0032	2066	0.7422
none	real	descending	None	1000	LinearFINALRANK.rnk	na_as_pre_ranked	gene_sets.gmt#GO_POSITIVE_REGULATION_OF_LIPID_LOCALIZATION	0.4802	1.5531	0.007	0.1308	1	0.2476 0.2849 -0.2935 -0.4736 -0.2734 0.3400 -0.2382 0.3265 -0.3400 -0.3224 0.3426 0.2381 -0.4211 -0.2861 0.3509 -0.2470 0.2511 0.3364 0.2780 0.2922 0.3008 0.2440 -0.2319 0.3720 -0.2469 0.3817 0.3592 -0.3330 0.3616 -0.2569 0.2498 0.3050 -0.2644 -0.3432 0.2813 0.3364 0.4097 0.2495 0.3023 -0.3004 0.2368 -0.2290 0.2676 -0.3344 0.2068 0.3443 -0.3043 -0.2503 0.4737 0.3816 0.3325 0.2264 0.3523 0.2370 -…	9 29 199 393 575 594 630 669 675 736 771 861 1500 1557 1560 1571 2162 2208 2295 2555 2558 2803 3212 3504 3542 3600 3815 3849 5401 5593 5925 6016 6747 6749 6805 7366 7613 8348 8620 9394 9518 10184 10307 10712 11102 11283 11761 12564 12774 12992 13216 13324 13557 14484 14515 14669	0.1037 0.1903 0.2310 0.2566 0.2766 0.3069 0.3351 0.3619 0.3908 0.4147 0.4396 0.4593 0.4335 0.4468 0.4639 0.4802 0.4529 0.4625 0.4688 0.4620 0.4727 0.4659 0.4463 0.4336 0.4381 0.4411 0.4327 0.4365 0.3331 0.3220 0.3008 0.2958 0.2461 0.2461 0.2423 0.2050 0.1895 0.1420 0.1265 0.0782 0.0745 0.0351 0.0330 0.0128 -0.0053 -0.0088 -0.0310 -0.0720 -0.0716 -0.0706 -0.0684 -0.0576 -0.0533 -0.0786 -0.0413 0.0…	1571	0.9381
none	real	descending	None	1000	LinearFINALRANK.rnk	na_as_pre_ranked	gene_sets.gmt#GO_RHYTHMIC_PROCESS	0.3955	1.5528	0	0.1308	1	-0.2218 0.2247 0.2862 -0.2335 0.2353 0.2041 -0.2879 0.2927 -0.2347 0.2634 -0.2704 -0.2093 -0.2176 0.3463 0.2356 0.2560 -0.2449 -0.1947 0.2449 0.3323 0.2430 0.2313 -0.2328 0.2660 0.2651 0.2428 0.2558 0.2203 -0.2309 0.2060 0.2337 0.2800 -0.2320 0.2343 -0.2300 0.2154 0.3616 -0.2008 0.2700 0.2230 0.2790 0.3412 0.2020 -0.2461 0.2740 0.2313 0.2878 0.2390 -0.2222 0.2216 0.2366 -0.2351 -0.2051 -0.2646 0.…	3 15 26 49 55 66 97 123 185 234 332 374 431 442 445 504 584 604 691 775 793 855 954 1041 1106 1128 1225 1235 1452 1454 1517 1584 1638 1651 1654 1715 1787 1826 1972 2028 2042 2606 2664 2730 2803 2823 2900 2911 2963 3021 3049 3107 3286 3295 3385 3395 3420 3434 3582 3603 3815 3831 3954 3995 4003 4235 4401 4580 5008 5010 5053 5064 5174 5184 5186 5272 5288 5338 5369 5408 5466 5486 5512 5604 5632 5662 …	0.0423 0.0761 0.1072 0.1334 0.1599 0.1850 0.2063 0.2266 0.2412 0.2556 0.2637 0.2749 0.2842 0.2966 0.3095 0.3177 0.3237 0.3335 0.3378 0.3417 0.3502 0.3551 0.3569 0.3592 0.3626 0.3688 0.3695 0.3761 0.3676 0.3740 0.3759 0.3774 0.3797 0.3847 0.3904 0.3920 0.3926 0.3954 0.3904 0.3915 0.3955 0.3605 0.3603 0.3594 0.3579 0.3600 0.3581 0.3608 0.3605 0.3597 0.3610 0.3601 0.3507 0.3529 0.3495 0.3515 0.3525 …	2042	0.7502
none	real	descending	None	1000	LinearFINALRANK.rnk	na_as_pre_ranked	gene_sets.gmt#REACTOME_NEGATIVE_REGULATION_OF_THE_PI3K_AKT_NETWORK	0.4524	1.5526	0.0121	0.1306	1	-0.4011 0.2609 0.2035 -0.2888 0.2301 0.3922 0.2091 0.2668 0.3359 -0.4358 0.2367 -0.3619 0.3396 0.3678 0.2807 0.3166 0.2109 0.3681 -0.2564 0.2498 -0.2259 0.2811 0.3849 -0.2508 0.2938 -0.3450 0.3736 0.3336 0.2378 0.1904 0.1907 -0.2328 0.2985 0.3700 0.3219 -0.2278 0.2817 0.2235 0.1998 0.3091 0.2914 0.2729 -0.1942 0.3374 0.2428 -0.2653 -0.2867 -0.2785 0.2646 -0.3303 -0.2235 -0.2930 -0.2913 0.3091 -0.…	70 85 145 169 234 334 715 748 928 1073 1219 1269 1480 1661 1680 1698 1721 1820 1854 1938 1999 2022 2137 2239 2519 2732 2772 2824 2992 3029 3063 3152 3185 3286 3909 4365 4574 5023 5143 5679 5773 5843 5855 5875 5964 6066 6152 6389 6459 6703 6871 6916 6919 7042 7160 7219 7233 8132 8574 9053 9087 9569 9851 9894 10251 10276 10529 10839 11111 11125 11214 11538 12628 12757 12775 12941 12957 13103 13544 …	0.0585 0.1176 0.1660 0.2136 0.2532 0.2833 0.2824 0.3046 0.3142 0.3244 0.3327 0.3471 0.3486 0.3508 0.3640 0.3772 0.3898 0.3967 0.4078 0.4149 0.4231 0.4339 0.4376 0.4418 0.4325 0.4269 0.4331 0.4382 0.4347 0.4402 0.4457 0.4471 0.4523 0.4524 0.4152 0.3882 0.3777 0.3498 0.3442 0.3092 0.3043 0.3009 0.3014 0.3014 0.2965 0.2906 0.2856 0.2700 0.2657 0.2492 0.2379 0.2350 0.2351 0.2270 0.2195 0.2161 0.2157 …	3286	0.4351
none	real	descending	None	1000	LinearFINALRANK.rnk	na_as_pre_ranked	gene_sets.gmt#GO_CONNECTIVE_TISSUE_DEVELOPMENT	0.405	1.5524	0.0031	0.1305	1	0.2961 0.2254 0.2411 -0.2248 -0.2265 0.3170 0.2405 -0.2533 0.2023 0.1812 -0.2703 -0.2361 0.2485 -0.2434 0.2722 0.2184 0.2017 -0.2270 -0.2834 0.2436 0.2228 0.2509 0.2731 -0.2312 0.2218 0.2470 0.2252 0.2839 -0.2408 0.2106 0.2669 0.2108 0.3795 0.2856 0.2640 -0.2542 0.1839 -0.2394 0.2073 0.2513 -0.2597 0.3411 0.2425 0.2947 -0.2338 0.3257 0.2638 0.2341 0.2576 0.3468 0.2361 0.2081 0.2836 0.2482 -0.2859…	5 49 182 185 228 238 240 298 304 318 358 381 393 396 403 426 437 478 513 561 659 720 735 776 821 871 889 980 1059 1106 1229 1230 1240 1309 1343 1381 1452 1670 1696 1713 1779 1806 1875 2093 2101 2152 2291 2363 2589 2604 2825 2883 2992 3008 3022 3055 3152 3343 3374 3451 3870 3971 3983 4253 4380 4412 4505 4541 4739 4772 4794 4812 4838 4857 4862 4961 5105 5134 5206 5420 5432 5471 5489 5653 5666 5683 …	0.0396 0.0655 0.0763 0.0958 0.1116 0.1292 0.1472 0.1595 0.1754 0.1903 0.2026 0.2155 0.2291 0.2433 0.2570 0.2693 0.2823 0.2927 0.3031 0.3120 0.3164 0.3227 0.3321 0.3394 0.3462 0.3523 0.3605 0.3631 0.3662 0.3712 0.3704 0.3779 0.3849 0.3874 0.3923 0.3968 0.3987 0.3898 0.3941 0.3989 0.4002 0.4041 0.4050 0.3950 0.3995 0.4008 0.3958 0.3953 0.3839 0.3869 0.3753 0.3749 0.3708 0.3731 0.3755 0.3766 0.3731 …	1875	0.8202
none	real	descending	None	1000	LinearFINALRANK.rnk	na_as_pre_ranked	gene_sets.gmt#GO_LEUKOCYTE_CELL_CELL_ADHESION	0.3997	1.5522	0	0.1303	1	0.2878 0.2119 0.2227 0.2812 0.2474 0.2545 -0.1997 0.3123 -0.2195 0.2668 -0.2709 0.2444 -0.2241 -0.2061 0.2636 0.2452 -0.2148 0.2510 -0.2161 -0.2114 0.2121 0.2120 0.2997 0.2606 0.2108 -0.2414 0.2207 -0.2097 0.2885 -0.2553 0.2134 -0.2138 -0.2244 0.2984 0.2232 -0.2571 0.2489 -0.2726 0.2592 -0.2537 0.2792 0.2418 0.2146 0.1924 0.2503 -0.1906 0.2936 0.2342 0.2417 0.2539 0.3422 0.2879 0.2755 0.2272 0.20…	66 84 143 157 218 232 288 304 350 363 381 432 478 583 620 688 707 754 773 870 961 978 992 1067 1092 1105 1208 1313 1323 1343 1378 1426 1455 1480 1490 1514 1534 1595 1648 1654 1661 1687 1700 1721 1782 1854 1924 1971 2031 2092 2093 2101 2184 2185 2208 2243 2275 2298 2324 2326 2334 2379 2407 2417 2441 2442 2458 2561 2565 2647 2662 2732 2988 3152 3185 3318 3335 3434 3502 3518 3609 3613 3634 3653 3787…	0.0211 0.0441 0.0612 0.0805 0.0944 0.1111 0.1232 0.1376 0.1490 0.1624 0.1750 0.1847 0.1941 0.1983 0.2067 0.2124 0.2212 0.2278 0.2362 0.2386 0.2409 0.2483 0.2558 0.2587 0.2649 0.2719 0.2722 0.2719 0.2782 0.2837 0.2881 0.2914 0.2958 0.3005 0.3062 0.3108 0.3156 0.3175 0.3198 0.3253 0.3307 0.3347 0.3396 0.3439 0.3452 0.3457 0.3460 0.3479 0.3487 0.3493 0.3540 0.3582 0.3571 0.3616 0.3646 0.3666 0.3688 …	2662	0.5729
none	real	descending	None	1000	LinearFINALRANK.rnk	na_as_pre_ranked	gene_sets.gmt#GO_CYTOPLASMIC_TRANSLATION	0.4487	1.5521	0.01	0.1297	1	0.2237 0.2522 0.2148 -0.2713 -0.2044 0.2826 0.2607 -0.2704 -0.2231 0.2328 -0.3477 -0.2256 0.4071 0.2719 0.2951 0.3090 -0.2432 -0.1951 -0.2694 -0.2498 -0.2346 0.2754 0.3624 -0.2822 0.2583 -0.2496 -0.3105 -0.2368 -0.2882 -0.2377 0.2863 -0.3802 0.3018 -0.3129 -0.2157 0.2476 0.2936 0.3420 0.2707 0.2215 -0.2663 0.2352 0.4769 0.3257 0.2756 -0.3608 0.2437 0.2610 0.3295 -0.2575 0.1897 -0.2518 0.3197 -0.2…	416 637 733 932 955 1094 1117 1152 1424 1537 1653 1719 1849 1969 2035 2082 2181 2345 2427 2448 2481 2525 2692 2757 2838 2897 2918 2955 3172 3264 3317 3758 3772 3993 4032 4164 4607 4744 4852 4959 5087 5100 5110 5350 5384 5455 5757 5767 5956 6154 6272 6616 6859 6932 6987 7234 7323 7416 7453 7465 7587 7739 7745 7918 8036 8238 8365 8474 9527 9978 10102 10238 10324 10389 10448 10769 10821 11420 11451 …	0.0236 0.0505 0.0828 0.1033 0.1352 0.1565 0.1852 0.2124 0.2194 0.2358 0.2508 0.2685 0.2806 0.2921 0.3066 0.3220 0.3330 0.3384 0.3488 0.3631 0.3765 0.3887 0.3916 0.4011 0.4089 0.4180 0.4295 0.4397 0.4366 0.4414 0.4487 0.4275 0.4353 0.4282 0.4334 0.4316 0.4070 0.4028 0.4003 0.3975 0.3930 0.3962 0.3997 0.3867 0.3877 0.3860 0.3677 0.3694 0.3583 0.3461 0.3392 0.3161 0.2997 0.2951 0.2917 0.2758 0.2709 …	3317	0.4291
none	real	descending	None	1000	LinearFINALRANK.rnk	na_as_pre_ranked	gene_sets.gmt#GO_PROTEIN_KINASE_B_SIGNALING	0.4079	1.5521	0.0031	0.1301	1	-0.2693 0.2165 0.2086 -0.2584 0.1937 0.2088 0.3099 -0.1983 0.2711 0.2694 -0.2818 0.2874 0.2313 0.2328 0.2187 0.2967 0.2353 -0.2845 0.2642 0.2781 0.2160 -0.2428 0.2349 0.2497 -0.1777 0.2826 0.2902 0.3297 0.2729 -0.2427 -0.2753 0.2257 0.2398 0.2905 -0.2437 0.2714 -0.2781 0.2804 0.2770 0.2290 0.3804 -0.2607 -0.2494 0.2287 0.2611 -0.2299 -0.2283 0.2652 0.2592 -0.2100 0.2365 0.2385 0.2656 0.2578 0.286…	48 70 84 85 104 127 145 151 169 234 242 290 334 437 583 715 928 941 1086 1093 1124 1219 1269 1295 1313 1375 1454 1467 1479 1480 1661 1662 1680 1689 1717 1721 1735 1820 1854 1938 1951 1971 1999 2022 2093 2184 2206 2239 2240 2274 2349 2519 2711 2820 2824 2877 2883 2915 2963 2992 3063 3152 3158 3185 3286 3295 3371 3374 3395 3451 3675 3709 3755 3809 3849 3909 3972 4040 4164 4186 4258 4562 4680 4754 4…	0.0272 0.0535 0.0792 0.1055 0.1294 0.1516 0.1735 0.1956 0.2160 0.2309 0.2493 0.2635 0.2767 0.2841 0.2866 0.2886 0.2836 0.2922 0.2910 0.2993 0.3057 0.3072 0.3116 0.3176 0.3241 0.3272 0.3289 0.3350 0.3412 0.3482 0.3422 0.3486 0.3538 0.3595 0.3639 0.3699 0.3752 0.3754 0.3790 0.3789 0.3836 0.3878 0.3914 0.3952 0.3956 0.3944 0.3979 0.4005 0.4053 0.4079 0.4074 0.4001 0.3909 0.3873 0.3908 0.3909 0.3943 …	2274	0.6758
none	real	descending	None	1000	LinearFINALRANK.rnk	na_as_pre_ranked	gene_sets.gmt#REACTOME_EXTRA_NUCLEAR_ESTROGEN_SIGNALING	0.4675	1.5518	0.0208	0.1297	1	0.3548 0.2662 -0.2229 0.2854 0.2603 -0.3095 -0.3631 -0.2819 0.2551 -0.2724 0.1989 -0.2652 0.3050 -0.3599 0.2682 0.4537 0.2126 0.3549 0.2058 -0.2869 0.2076 0.2601 0.3558 0.2239 -0.2390 -0.2621 0.2654 -0.2929 0.2375 0.2807 -0.3246 0.2663 0.2654 -0.2560 0.3062 0.2827 -0.2937 0.2811 0.2964 0.2842 -0.2183 -0.3668 -0.3780 -0.3787 -0.2978 0.4240 0.3196 -0.2307 0.2462 0.2427 -0.2639 0.2998 0.3339 -0.2291…	145 208 234 334 344 514 1085 1090 1120 1269 1351 1490 1517 1636 1680 2169 2327 2414 2490 2662 2689 2751 2772 2809 3152 3705 4401 4472 4787 5023 5432 5693 5964 5998 6152 6615 6793 6862 7042 7061 7401 7512 7551 7559 8182 8506 9132 9280 9569 9851 10251 10854 12742 12862 12957 13103 13296 13438 13521 13883 14137 14416	0.0610 0.1187 0.1764 0.2194 0.2679 0.2975 0.2854 0.3118 0.3359 0.3498 0.3673 0.3792 0.3983 0.4101 0.4267 0.4088 0.4124 0.4204 0.4286 0.4294 0.4399 0.4478 0.4583 0.4675 0.4543 0.4245 0.3825 0.3830 0.3658 0.3535 0.3284 0.3127 0.2958 0.2950 0.2857 0.2545 0.2424 0.2379 0.2261 0.2253 0.2033 0.1971 0.1959 0.1968 0.1571 0.1384 0.1004 0.0954 0.0815 0.0687 0.0488 0.0169 -0.0945 -0.0845 -0.0722 -0.0623 -0.…	2809	0.5371
none	real	descending	None	1000	LinearFINALRANK.rnk	na_as_pre_ranked	gene_sets.gmt#GO_SEMI_LUNAR_VALVE_DEVELOPMENT	0.5414	1.5515	0.0245	0.1297	1	-0.3336 0.2421 -0.4604 -0.2671 0.2788 0.3299 -0.3044 0.2643 0.2481 0.4017 0.3624 -0.3133 0.2291 -0.4105 0.4452 0.3855 -0.2367 0.3273 0.3055 0.4519 -0.3493 0.4332 -0.1948 0.4271 -0.3307 -0.3931 0.3974 -0.3257 -0.3109 -0.3196 -0.2730 -0.3364 -0.3369 0.4614 0.3302 -0.2884 0.2675 -0.5096 0.5199 0.3091 0.3995 -0.3075 -0.3976 0.2941 -0.2002 0.4445 0.4263 -0.5446 -0.3079 -0.3482 -0.3849 0.4877 0.1882 -0…	258 437 549 1517 1638 1646 1675 2093 4310 4360 4788 4904 5134 5471 5632 6360 6505 6518 7890 7989 8187 8363 8941 9515 10339 10980 11837 11916 12722	0.1468 0.2619 0.3693 0.3639 0.4129 0.4694 0.5238 0.5414 0.4071 0.4197 0.4030 0.4067 0.4011 0.3858 0.3812 0.3338 0.3254 0.3260 0.2387 0.2386 0.2328 0.2297 0.2028 0.1798 0.1456 0.1298 0.1083 0.1410 0.1360	2093	0.7333
none	real	descending	None	1000	LinearFINALRANK.rnk	na_as_pre_ranked	gene_sets.gmt#GO_RHYTHMIC_BEHAVIOR	0.5571	1.5491	0.0239	0.1321	1	0.3137 -0.3476 0.5239 -0.3809 -0.3495 0.3987 -0.3838 0.4985 -0.2616 -0.3891 0.2519 0.2586 0.2565 0.4088 0.3319 0.3937 0.2950 0.1874 -0.3524 0.2807 0.3976 -0.2900 0.1993 -0.4327 0.3907 0.3605 0.3342 -0.3961 -0.2945 -0.3854 0.2380 0.3360 -0.5635 0.3688 -0.3164 0.3494 0.4480 0.2557 -0.4445 0.3436 0.4010 -0.3883 0.2949 0.4281 0.5022 0.5197 -0.2350 0.4353 -0.3637 0.2720 0.3041 -0.4390 0.3852 0.3210 -0…	49 123 374 584 691 793 1826 2900 3286 3434 3954 5010 5174 5604 5846 6062 7247 7932 8616 8644 9373 10307 11115 11642 13169 14132 14291	0.1745 0.3113 0.3846 0.4435 0.5023 0.5571 0.5218 0.4702 0.4621 0.4691 0.4470 0.3824 0.3777 0.3528 0.3398 0.3277 0.2486 0.2062 0.1665 0.1716 0.1321 0.0828 0.0470 0.0340 -0.0308 -0.0327 0.0292	793	1.485
none	real	descending	None	1000	LinearFINALRANK.rnk	na_as_pre_ranked	gene_sets.gmt#GO_CIRCADIAN_RHYTHM	0.4049	1.5471	0.0015	0.134	1	0.2747 0.2618 0.2379 -0.2250 0.2108 -0.2555 0.2793 0.3139 0.2745 0.2307 0.1905 0.2931 -0.2374 0.2485 0.2713 -0.2326 -0.2920 0.2347 0.2400 0.2149 0.2303 -0.2234 0.2250 -0.2160 0.3814 -0.2675 0.2620 0.3122 0.2549 -0.2786 -0.2441 -0.2343 0.2312 0.2276 0.3109 0.2131 0.2671 0.2238 0.3046 -0.2555 0.2496 0.3160 -0.2901 0.2374 0.2256 0.3835 0.2371 -0.2896 -0.2819 0.2413 0.2388 -0.2214 0.3352 -0.2422 0.21…	3 15 26 49 66 97 185 234 374 504 584 691 775 793 855 954 1041 1106 1128 1225 1235 1452 1584 1654 1787 1826 1972 2028 2042 2664 2730 2900 2911 3021 3049 3107 3286 3295 3385 3420 3434 3815 3831 3954 3995 4003 4235 4580 5010 5064 5174 5272 5338 5369 5408 5486 5512 5604 5662 5824 5846 5849 5883 6062 6180 6228 6293 6326 6332 6342 6551 6629 6633 6703 6747 6769 6845 7093 7114 7164 7247 7336 7559 7595 75…	0.0591 0.1066 0.1503 0.1874 0.2223 0.2527 0.2731 0.2944 0.3044 0.3127 0.3231 0.3302 0.3380 0.3502 0.3588 0.3640 0.3695 0.3760 0.3853 0.3888 0.3983 0.3925 0.3919 0.3954 0.3940 0.3989 0.3960 0.3990 0.4049 0.3675 0.3680 0.3611 0.3650 0.3619 0.3644 0.3648 0.3565 0.3599 0.3575 0.3589 0.3616 0.3386 0.3406 0.3352 0.3352 0.3376 0.3242 0.3026 0.2748 0.2726 0.2665 0.2612 0.2579 0.2570 0.2556 0.2514 0.2507 …	2042	0.7502
none	real	descending	None	1000	LinearFINALRANK.rnk	na_as_pre_ranked	gene_sets.gmt#GO_BONE_DEVELOPMENT	0.4093	1.547	0.003	0.1337	1	0.3726 -0.2559 0.1943 0.2333 0.2581 -0.2107 0.2754 0.3257 0.3201 0.2711 -0.2604 0.2804 -0.2728 -0.2570 -0.2604 0.2617 -0.3040 -0.3087 -0.2358 0.3372 -0.2362 -0.3010 0.2155 0.2116 -0.2182 0.2286 0.2232 0.1702 -0.2434 0.2080 -0.2669 -0.2527 -0.1974 -0.2406 0.2848 0.2826 0.2626 0.3149 0.2330 0.2510 -0.2231 -0.2393 0.2544 0.4151 0.2775 -0.2672 0.3255 -0.2576 0.1828 0.2090 0.2399 -0.3843 0.3020 0.3471…	5 85 240 285 346 381 393 397 437 513 549 561 584 585 592 657 711 735 777 821 871 889 892 928 1126 1137 1142 1264 1309 1361 1501 1670 1699 1706 1779 1806 1979 2066 2093 2101 2137 2152 2184 2203 2338 2774 2813 2825 2955 3008 3022 3185 3374 3649 3713 3877 3992 4064 4115 4253 4386 4442 4541 4572 4680 4731 4739 4756 4772 4893 4975 4985 5037 5086 5432 5489 5653 5709 5779 6128 6145 6146 6228 6505 6691 6…	0.0487 0.0741 0.0857 0.1032 0.1177 0.1332 0.1500 0.1673 0.1814 0.1919 0.2046 0.2188 0.2318 0.2464 0.2603 0.2695 0.2788 0.2899 0.2994 0.3085 0.3167 0.3270 0.3383 0.3471 0.3435 0.3526 0.3621 0.3629 0.3688 0.3740 0.3724 0.3683 0.3738 0.3807 0.3828 0.3880 0.3826 0.3828 0.3871 0.3927 0.3962 0.4011 0.4048 0.4093 0.4056 0.3802 0.3820 0.3857 0.3810 0.3815 0.3846 0.3773 0.3678 0.3521 0.3507 0.3422 0.3370 …	2203	0.6968
none	real	descending	None	1000	LinearFINALRANK.rnk	na_as_pre_ranked	gene_sets.gmt#GO_AMMONIUM_ION_METABOLIC_PROCESS	0.5132	1.5467	0.0192	0.1336	1	0.2898 0.5136 0.4621 0.2575 0.3944 0.2394 -0.3425 -0.4217 0.4801 0.2580 0.2868 -0.3458 -0.5033 -0.4105 0.2668 -0.3515 -0.3830 -0.2544 0.2746 -0.2859 0.2729 0.2902 0.3082 -0.3422 0.2614 -0.4123 0.2396 0.2646 0.2626 0.5034 -0.2220 -0.2559 0.3100 0.2558 -0.2857 0.3937 0.4476 0.4628 -0.2969 -0.3605 0.3106 -0.2644 0.4468 0.3925 0.3960 -0.1906 -0.3907 -0.2758 -0.2289 -0.2335 0.2794 0.4042 -0.3006 -0.33…	135 198 199 347 429 584 683 966 1220 1531 1683 1696 2658 2702 2892 3374 4029 5401 5618 5882 6938 7019 7039 7192 7511 8081 8799 8847 9375 9638 10907 11674 13062 13271 13298 13506 13855 14028 14132	0.0858 0.1643 0.2467 0.3013 0.3542 0.3940 0.4332 0.4518 0.4669 0.4732 0.4885 0.5132 0.4642 0.4774 0.4794 0.4586 0.4229 0.3332 0.3214 0.3057 0.2342 0.2292 0.2285 0.2190 0.1991 0.1636 0.1199 0.1221 0.0931 0.0830 0.0090 -0.0273 -0.0962 -0.0824 -0.0560 -0.0390 -0.0259 0.0032 0.0400	1696	0.8892
none	real	descending	None	1000	LinearFINALRANK.rnk	na_as_pre_ranked	gene_sets.gmt#GO_APOPTOTIC_SIGNALING_PATHWAY	0.3654	1.5459	0	0.1341	1	-0.2279 -0.1991 0.2548 -0.2115 -0.2064 0.2164 0.2777 0.2443 -0.2144 0.2608 0.2412 0.2534 -0.2035 0.2939 0.2276 0.2495 0.2113 -0.2102 0.2736 0.2086 0.2915 0.2229 0.2467 -0.2109 0.2538 0.2818 0.2526 -0.2233 -0.2201 0.2134 0.2191 0.2104 0.2868 -0.2602 0.2485 0.2429 0.2123 0.2487 -0.2087 -0.2061 0.2040 0.1885 0.2037 0.2406 0.2565 -0.1896 0.2674 0.2554 0.2476 0.1822 -0.2040 0.2597 0.1930 -0.2084 0.255…	22 31 45 64 68 93 97 101 104 218 235 240 246 256 292 298 303 304 312 337 341 350 364 370 408 410 427 478 492 507 514 517 527 545 555 604 609 620 654 671 676 684 719 751 769 776 798 810 824 846 849 892 894 922 931 962 1003 1007 1019 1021 1065 1069 1074 1093 1113 1177 1181 1193 1208 1219 1343 1375 1389 1415 1425 1475 1488 1490 1516 1517 1557 1573 1593 1602 1638 1663 1668 1675 1689 1693 1710 1715 17…	0.0130 0.0260 0.0375 0.0476 0.0587 0.0674 0.0775 0.0875 0.0975 0.0975 0.1041 0.1115 0.1187 0.1255 0.1301 0.1366 0.1432 0.1500 0.1563 0.1611 0.1673 0.1732 0.1785 0.1844 0.1877 0.1936 0.1983 0.2003 0.2049 0.2093 0.2143 0.2195 0.2242 0.2282 0.2328 0.2343 0.2389 0.2430 0.2454 0.2488 0.2531 0.2572 0.2592 0.2614 0.2644 0.2683 0.2710 0.2744 0.2776 0.2802 0.2841 0.2851 0.2890 0.2910 0.2943 0.2959 0.2968 …	2395	0.6409
none	real	descending	None	1000	LinearFINALRANK.rnk	na_as_pre_ranked	gene_sets.gmt#GO_NEGATIVE_REGULATION_OF_SIGNAL_TRANSDUCTION_BY_P53_CLASS_MEDIATOR	0.5598	1.5448	0.0254	0.135	1	-0.2620 -0.2561 -0.4203 0.2375 0.3482 0.4519 0.3379 -0.3113 0.4420 -0.3016 -0.4815 -0.2700 0.3089 0.4155 0.4392 0.2623 -0.3964 -0.2824 0.1965 -0.3711 -0.3242 -0.3383 0.2101 0.2746 -0.3220 0.2890 -0.3037 -0.3430 0.2751 0.3717 -0.2871 -0.2664 -0.4884 -0.4764 -0.3848 0.4389 0.2911 0.2162 -0.3639 -0.3507 -0.2888 0.4590 0.3414 0.4390 -0.2493 0.4343 -0.3241 0.2904 -0.4185 0.5624 -0.4598 0.3871 0.2414 0…	410 478 514 671 1998 2031 2307 2395 2673 2748 2860 2955 3059 3502 3650 3783 4106 4888 5064 5471 5925 6747 10642 11340 11916 12859	0.0924 0.2008 0.3078 0.3906 0.3448 0.3863 0.4061 0.4373 0.4514 0.4783 0.5011 0.5239 0.5447 0.5375 0.5489 0.5598 0.5552 0.5128 0.5105 0.4898 0.4633 0.4076 0.1654 0.1466 0.1426 0.1266	3783	0.3447
none	real	descending	None	1000	LinearFINALRANK.rnk	na_as_pre_ranked	gene_sets.gmt#GO_PRODUCTION_OF_MOLECULAR_MEDIATOR_INVOLVED_IN_INFLAMMATORY_RESPONSE	0.4998	1.5445	0.0236	0.1349	1	-0.2733 0.4452 -0.3053 -0.3507 0.3324 -0.1498 0.3237 0.2761 0.4373 -0.3750 0.2630 0.3230 0.3159 -0.2807 0.3652 -0.3448 0.3815 -0.3869 -0.2283 -0.3192 0.2490 0.2633 0.4216 0.3494 -0.2914 -0.2237 -0.3257 -0.4291 0.2450 0.2340 -0.2339 0.2867 0.3010 0.2707 0.3089 0.2404 0.4339 -0.3275 -0.3480 -0.2717 -0.2624 -0.3684 0.3604 0.4692 0.3360 -0.3585 -0.2888 0.3267 0.3373 0.2735 0.4251 -0.2382 0.2810 0.338…	58 97 559 594 688 1031 1067 1105 1323 1595 1929 2145 2208 2441 2570 3023 3270 3696 4061 4134 4419 4457 5094 5143 5420 5921 5979 5986 6007 6552 6783 7036 7188 7479 7583 7886 9448 9716 11136 12244 12941 13830 13854 14532	0.1221 0.2300 0.2540 0.3049 0.3473 0.3628 0.3985 0.4330 0.4510 0.4610 0.4627 0.4699 0.4869 0.4903 0.4998 0.4840 0.4807 0.4628 0.4473 0.4513 0.4395 0.4444 0.4060 0.4076 0.3926 0.3608 0.3590 0.3607 0.3613 0.3248 0.3092 0.2926 0.2832 0.2652 0.2602 0.2426 0.1438 0.1341 0.0516 -0.0033 -0.0246 -0.0464 -0.0087 0.0128	2570	0.5953
none	real	descending	None	1000	LinearFINALRANK.rnk	na_as_pre_ranked	gene_sets.gmt#GO_REGULATION_OF_LYMPHOCYTE_DIFFERENTIATION	0.433	1.5444	0.0084	0.1347	1	-0.3512 -0.2488 0.2610 0.3484 -0.2694 0.2675 0.2684 -0.2326 -0.2050 -0.2411 0.3051 0.3088 -0.2629 -0.2060 0.4445 0.2472 -0.3126 -0.2520 0.3231 -0.2507 0.3930 -0.2245 0.2683 0.3418 0.2371 0.2611 -0.2237 0.2330 0.2061 0.2525 -0.2497 0.2343 -0.2735 -0.2625 0.2323 0.3045 0.2841 0.2302 0.2400 -0.2465 -0.2208 -0.2205 -0.3617 0.2457 0.2564 0.3352 0.2192 -0.2956 0.2362 0.3783 -0.2491 0.3137 -0.2990 -0.29…	66 74 290 304 381 432 583 604 961 965 1092 1105 1230 1323 1404 1426 1455 1480 1514 1520 1595 1661 1717 1782 1924 1929 2031 2093 2101 2185 2208 2275 2298 2326 2334 2565 2613 2662 2963 2988 3609 3653 3787 3823 3902 3944 4281 4453 4622 4812 5035 5037 5086 5214 5351 5378 5474 5587 5593 5716 5846 6062 6090 6204 6878 7437 7522 7525 7546 7571 7992 8356 8363 8496 9417 9476 9540 9698 9833 9978 10036 10236…	0.0477 0.0981 0.1157 0.1463 0.1692 0.1924 0.2052 0.2263 0.2192 0.2363 0.2437 0.2587 0.2649 0.2726 0.2805 0.2923 0.3034 0.3146 0.3250 0.3372 0.3443 0.3517 0.3595 0.3663 0.3670 0.3772 0.3801 0.3856 0.3947 0.3982 0.4057 0.4101 0.4173 0.4241 0.4322 0.4243 0.4287 0.4330 0.4190 0.4238 0.3863 0.3882 0.3836 0.3857 0.3846 0.3860 0.3665 0.3580 0.3494 0.3390 0.3260 0.3282 0.3270 0.3203 0.3127 0.3126 0.3077 …	2662	0.5729
none	real	descending	None	1000	LinearFINALRANK.rnk	na_as_pre_ranked	gene_sets.gmt#GO_BONE_GROWTH	0.5315	1.5434	0.0166	0.1354	1	0.2368 -0.4336 -0.3805 -0.2006 -0.2867 0.2972 -0.2938 0.3068 0.3665 0.3896 -0.3952 0.5198 0.3224 0.3349 0.2345 0.2617 -0.4110 0.3726 0.2804 0.3415 0.2659 0.3737 -0.3297 0.2237 0.2506 -0.3706 -0.3200 -0.3850 -0.2135 -0.2017 -0.5329 -0.3690 -0.3464 0.3971 0.2855 -0.3059 0.2739 0.3379 -0.2530 -0.3068 0.4731 -0.3462 -0.2812 0.4396 0.2867 -0.3186 0.3865 0.3595 -0.4519 0.5750 0.3615 -0.2399 -0.3588 0.4…	85 381 393 396 561 735 821 871 889 1779 2101 2281 2825 3374 4253 4541 4739 4772 4961 5653 5709 7459 7996 8063 8348 8886 9848 10592 10725 10913 10935 13267 14286 14603	0.1187 0.1704 0.2407 0.3113 0.3606 0.4001 0.4429 0.4864 0.5315 0.4995 0.5020 0.5124 0.4932 0.4699 0.4192 0.4074 0.4007 0.4052 0.3984 0.3546 0.3541 0.2368 0.2038 0.2030 0.1883 0.1581 0.1025 0.0648 0.0693 0.0710 0.0842 -0.0420 -0.0532 0.0080	889	1.3858
[truncated: 3,871 more rows]
