# Supplementary material for: Transcriptional analysis of islets of Langerhans from organ donors of different ages
Source: PLoS One. 2021 Mar 12;16(3):e0247888. doi: 10.1371/journal.pone.0247888 (PMC7954335; doi:10.1371/journal.pone.0247888)
Supplement: S4 Table — (XLSX) [file pone.0247888.s004.xlsx]

## Sheet: Blad1
Gene	Target	ENTREZ_GENE_ID	logFC	logCPM	F	PValue	FDR
SERPINF1	AMPL7191165	5176	0.021403090081383	5.26748582585195	20.2745212170442	6.91070574721939e-05	0.0138158082195086
CTNNA2	AMPL28405560	1496	-0.0136486017016092	4.2748454146481	19.6994565781536	8.37603701483983e-05	0.0148053010881212
ENPP2	AMPL28120547	5168	-0.0139782987594735	9.42555695421605	19.2576418267196	9.72435578556761e-05	0.0161163368690494
ARG2	AMPL6703028	384	-0.0178374728943925	6.49379976698104	17.8973779851809	0.000155296134176998	0.0203314248585355
FGF7	AMPL11326100	2252	0.0281949210916448	1.8327016858899	13.1742182776834	0.00088284915978918	0.0508205076650628
O3FAR1	AMPL10477707	.	-0.016902461710849	3.92832602582651	13.0100489668274	0.000941125470100307	0.0530309557477604
CLDN1	AMPL36117040	9076	0.0352580724283612	3.36726461395955	11.5756950914606	0.00166402851328136	0.073049370402031
PRUNE2	AMPL25187384	158471	0.02358825818095	5.02961123030794	10.7774571931472	0.00230668143467842	0.0895670476237076
WNK1	AMPL7468503	65125	-0.0173392458725788	1.9297594838663	10.5315296521072	0.00255451294500438	0.0931437171055882
GPM6A	AMPL27157434	2823	0.0155316506834428	6.19080339688083	10.3484745268997	0.00275737221135008	0.0973569558346374
UNC5D	AMPL16574514	137970	-0.0127552476778394	3.7358092115075	9.97347897871967	0.00322863559423018	0.108064332536293
ZFP36L1	AMPL27179446	677	0.0152625696005669	5.00543649321015	9.82841777805379	0.00343339880760432	0.111880400792287
SH3GL2	AMPL11425501	6456	-0.00560957487278216	6.78725704433662	9.36179824675011	0.0041917748134897	0.12647223411003
KCTD3	AMPL31827299	51133	-0.00598185754152795	7.07466162213748	9.26692058301894	0.00436684990225874	0.12793110411177
GABRB3	AMPL4274975	2562	-0.00633268898283032	6.9046525174451	9.22323241676633	0.00445008136886491	0.129851092250468
IAPP	AMPL4837769	3375	-0.0216662099630554	12.3376120842246	9.13671840885078	0.00461995099910368	0.133249139214738
VAT1L	AMPL37293406	57687	-0.00933429590908668	4.94897226125869	8.96321754225622	0.00498188950476175	0.13908486400276
RGS4	AMPL5619168	5999	-0.00963228604432952	3.73571263564305	8.80803035223141	0.00533139695952167	0.142956359443689
RASGRP1	AMPL26947091	10125	-0.00854962656408364	5.54211618762626	8.50599057173572	0.0060892256352572	0.152614861448075
STXBP1	AMPL10125724	6812	-0.00562472718399884	7.92814973027234	8.44864724701275	0.0062457224455503	0.153998696432452
EED	AMPL11585189	8726	-0.00541451919880126	4.68114817699543	8.34946641418685	0.00652666630059655	0.158287706968894
SVOP	AMPL31924382	55530	-0.0107834522212567	5.62434782075559	7.9465019525982	0.0078155704290978	0.170285049967707
PPP1R1A	AMPL13035604	5502	-0.0112218863869136	8.66192897596216	7.7251080689587	0.00863786250074358	0.178411133181439
SLC4A8	AMPL2487177	9498	-0.0087157186968194	5.91895200664518	7.64118633268314	0.00897344631280063	0.181261908375703
MTUS2	AMPL5609313	23281	-0.00842889110504381	4.48005864988706	7.63933526754519	0.00898100438281672	0.181261908375703
SOX9	AMPL5370025	6662	0.0185382736427379	1.53636627214314	7.552822207895	0.00934199112216694	0.183335610168421
TAGLN3	AMPL2246973	29114	-0.00954620497053643	7.37859456969712	7.54370417124772	0.00938093608185678	0.183335610168421
SLC5A1	AMPL5034570	6523	-0.00831180498021556	4.79958505696181	7.47654594821188	0.0096732158715467	0.185369890678319
PCSK1	AMPL3245846	5122	-0.00681434112444611	9.87882027115906	6.50111798458373	0.0152305957395178	0.22688527606013
CD36	AMPL3795622	948	0.0126817273777322	5.31493923133053	6.11801519641297	0.0182861207852932	0.249561689019952
PHTF2	AMPL3330972	57157	-0.00803418975521183	5.75306761992349	5.9621624446229	0.0197136987581045	0.25964916239757
PPIP5K1	AMPL1305026	9677	-0.0054757835429262	6.05681544308386	5.62080290519215	0.0232809536554038	0.283006103843915
WNK4	AMPL15564937	65266	-0.0117603791476055	3.60668914457401	5.49208064639387	0.0248032075923528	0.29084054390694
SGSM1	AMPL4445166	129049	-0.00695714279761609	5.33636831470687	5.35053398291524	0.0266030810185467	0.301814402291702
RPL36	AMPL16106996	25873	0.0047046274038562	9.58215280311806	5.18692338253898	0.0288625875077902	0.311770738182986
GNAS	AMPL15667151	2778	-0.00706324056290359	8.84418993565348	5.07534646504321	0.0305231121130344	0.320298900388683
UCHL1	AMPL30281465	7345	0.00684854047862236	8.58281211388658	4.56494814511534	0.0395724392099861	0.356938565924335
C22orf42	AMPL37166	150297	0.022445850842517	0.2119617098237	4.53263333290303	0.0402371359581925	0.36055008441278
KRT222	AMPL36360256	125113	0.0153722721882642	4.14037648869828	4.43623405313253	0.0422939476623799	0.368707520163376
SEMA5A	AMPL29914712	9037	-0.00614970088196092	6.34998869674171	4.28745149049617	0.0456989953938609	0.381099739490856
GLRA1	AMPL7381473	2741	0.00711650162635643	6.6653599711964	4.27105127899498	0.0460924287155125	0.381635484010437
RAB3B	AMPL8129820	5865	-0.00718095859672344	6.91817242138589	4.06695394050017	0.0513141408784298	0.397362716298624
LMNA	AMPL18426266	4000	0.00607721960125642	6.04445332477545	4.06500315994809	0.0513671011870434	0.397450258870879
MKL2	AMPL24426702	57496	-0.00385121994617782	5.85397758724267	4.02137159648343	0.0525675533658645	0.399402439139092
ATRNL1	AMPL21799547	26033	-0.0049672684877971	6.59404644471709	3.93820799109965	0.0549425644465627	0.406633419405632
SV2A	AMPL24983320	9900	-0.00691319081033792	5.69591236973857	3.88132481659382	0.0566354176836656	0.410114718165516
TH1L	AMPL21612637	.	-0.00410027662911094	6.76488914757492	3.72829457081989	0.06148395658906	0.427613714711239
CPE	AMPL10916855	1363	-0.00574503178153602	12.2067219646054	3.5213705438897	0.0687903682248258	0.447120497410596
SNAP25	AMPL8107043	6616	0.00549380493222182	7.52245422706322	3.39192428821668	0.0738516454706146	0.456992203500268
SNRPB	AMPL20768150	6628	-0.00475951363606912	6.72391743789251	3.36431329851555	0.0749843460502495	0.459497752957908
KIF5C	AMPL29865937	3800	0.00640348523212037	7.64943620866014	3.36039246203414	0.0751467652157786	0.459888300303121
RSPH1	AMPL16076690	89765	-0.00619811672602871	2.95202533972094	3.33149878759486	0.0763559083951869	0.46190430377296
FOXC1	AMPL9711475	2296	0.0121946323232271	-0.16088795276634	3.29170682026562	0.0780570030959314	0.463699452513218
CHL1	AMPL13674948	10752	-0.0116139335035875	4.09567202753539	3.28934892251456	0.0781591294029254	0.46381314094941
FAM105A	AMPL33789338	54491	-0.00665624169562186	8.10432390313437	3.28334565301319	0.0784198235227731	0.464189798012933
RNF6	AMPL27101961	6049	-0.00559873786670681	7.68039194031601	3.24085668261591	0.0802930885935894	0.469322778606702
HADH	AMPL27963651	3033	-0.00469770230248711	9.15163365455383	3.22109915731208	0.0811812536307214	0.470240981289308
PAFAH1B1	AMPL5853902	5048	-0.00318217751952926	6.61976820565196	3.19453554168524	0.082392841978077	0.47307208908514
LAMC2	AMPL27261406	3918	0.00877670994669713	2.81835661193064	3.15368407881645	0.0842960394563068	0.478173162468023
CACNA2D2	AMPL7631794	9254	-0.00579370797329119	6.64691728354545	3.11972971192809	0.0859156565173279	0.482057079661927
ATP6V1A	AMPL11720855	523	-0.00432125863728587	4.91372639524329	3.09149313453418	0.0872892935597024	0.485108117551554
44077	AMPL34549016	55964	-0.00644956568909831	5.78397333834095	3.08769553448252	0.0874759208312689	0.485901776746137
SYT4	AMPL36712003	6860	0.00517711634341167	7.74522368886824	3.08020426074684	0.0878453903353875	0.486918210798697
PDIA6	AMPL29756447	10130	-0.00496737366966663	9.44346771098223	2.78520798026013	0.10390226198619	0.519356960844376
SORL1	AMPL10156511	6653	-0.0034368605820858	7.81114690553972	2.74365705535257	0.106421621840115	0.522709652557327
SEC11A	AMPL25078956	23478	0.00843837111383599	5.42974666643404	2.74015390801485	0.106637196205923	0.523087717930578
GLP1R	AMPL8582793	2740	-0.00712671767173741	6.2639383944672	2.73413448045767	0.107008781540428	0.52352330867531
KCNMA1	AMPL10393038	3778	-0.00475784943148059	3.93997335131325	2.71055640354827	0.10847859582722	0.526835974040595
ESD	AMPL11695631	2098	0.0101290203145549	4.38802179139159	2.65261561670241	0.112189662077568	0.532327379190028
ELAVL4	AMPL36405509	1996	0.00912444540745809	3.27938454637738	2.64478262505772	0.11270243034608	0.532681972201889
CDH6	AMPL30192577	1004	-0.00791779254879671	4.72619571684005	2.54383476083749	0.119557390254173	0.542555837858968
TUBA1B	AMPL28018898	10376	-0.0045982578886988	8.73009193927093	2.42244177387413	0.128445897295112	0.557300768644569
FAM107A	AMPL5128635	11170	0.00700901988649272	4.9879568940508	2.36592433890291	0.132843442307109	0.562313558080508
KLHDC8A	AMPL33734119	55220	0.00633456047858027	3.23045258255705	2.35595906587613	0.133636815457453	0.563583062465738
INS	AMPL3865511	3630	-0.00725472442542975	16.8355241543858	2.27411371313652	0.140365559422748	0.573818001044514
ERO1LB	AMPL31286805	56605	-0.00430353298554543	9.98651210710662	2.1829832096353	0.148327932994524	0.580519428762167
CEP63	AMPL14361389	80254	-0.00717878431036811	1.4215556936084	2.16692971295363	0.149784774959473	0.582599399384273
ACLY	AMPL1076044	47	-0.00334067784696596	8.26915084042434	2.11914175753806	0.154222027846175	0.58963322401103
GRSF1	AMPL8737487	2926	-0.002546156066332	5.36953338122701	2.08543965616414	0.157444525683633	0.593127997943037
DZIP3	AMPL24407610	9666	-0.0034979106306901	8.00217266223533	2.07127046096732	0.158823016064417	0.594688194009602
GNG7	AMPL17900600	2788	-0.00421156874140471	5.23871221516181	2.0675434262271	0.159187975355999	0.594688194009602
CAPN13	AMPL34468223	92291	0.00914581216171634	2.63872803368152	2.0252796384762	0.163396699560736	0.599972889873795
ARNTL2	AMPL34093301	56938	-0.0151425427972137	0.998532450119804	2.00555269421435	0.165406188269584	0.602083102469016
GUCY1B3	AMPL2052893	2983	-0.00441467292325112	5.58598088042831	1.99607944022473	0.166381594521534	0.602723404610611
DLG1	AMPL27950990	1739	0.00571401961430254	4.63339575480075	1.99594714156551	0.166395264813877	0.602723404610611
PPP3CB	AMPL6391461	5532	0.00696932258275566	5.01035837236968	1.9752713885464	0.168548163194058	0.605365750495968
PVRL3	AMPL24502551	25945	0.00424019670296846	6.31151115724823	1.96354580212752	0.169783822289157	0.607738172500797
RAD21	AMPL27035115	5885	-0.00292785860536796	8.37117619119376	1.88988491135835	0.177798105078073	0.616583489574545
PDZD2	AMPL15579228	23037	-0.00454104697053899	4.61975943917652	1.81011769276844	0.186993155521177	0.629121067039712
HIPK1	AMPL22449777	204851	-0.00493280858429502	5.44938736807789	1.78310296916278	0.190236204514587	0.631956827696031
RUFY3	AMPL1901012	22902	0.0031120540536034	5.88924997583705	1.72911280322288	0.196923682615592	0.640001968500674
TTC3	AMPL5220732	286495.7267	0.00488349364490042	6.23538307013274	1.70919144865014	0.199462995836307	0.642244108740883
RGS9	AMPL28464942	8787	-0.00485446184765222	4.37694665889184	1.66542646230441	0.205182927086826	0.646862664464059
GRK6	AMPL11957235	2870	-0.00438724159817045	2.88381156836831	1.64775678114274	0.207548895745958	0.6498366907229
ST13	AMPL30428007	6767	0.00318248130978418	8.22177585808019	1.61953351386288	0.211397651698061	0.653198350118569
STXBP5L	AMPL25569616	9515	-0.00293869084894604	5.69554911565214	1.6119841274832	0.212441946211745	0.653776344480794
MFAP4	AMPL10948690	4239	0.00667371388772758	4.14882881037201	1.60545341813857	0.213350442766054	0.655092649744684
ARFGEF2	AMPL27028369	10564	0.00244021724510162	6.23342747921799	1.56881286529276	0.218537136868014	0.658057887813026
TMEM63C	AMPL31367605	57156	0.00354590922956128	4.99382342950739	1.56646461722228	0.218874814947839	0.658456991846753
IL7R	AMPL7334339	3575	0.0179332856331463	-0.15968548914366	1.56382087004925	0.219255756725754	0.659008881026092
PFKFB2	AMPL29825451	5208	-0.00434827901893168	9.18048665492588	1.52125801996978	0.225503058110121	0.66418647801835
GDA	AMPL10657015	9615	-0.00380750382272047	5.98966435957105	1.50967716410121	0.227240919503168	0.665703398639579
CD200	AMPL4503828	4345	-0.00249811851514668	6.77146472159905	1.49728867939048	0.229118436293772	0.667239792624027
PSMD8	AMPL8317053	5714	0.0020494049677181	8.07069384827431	1.48992479246764	0.23024360598416	0.668166991290458
HHATL	AMPL32570873	57467	-0.00696734215359656	3.70233133704871	1.47382937127566	0.232726981294964	0.669120990573493
ANXA7	AMPL27613603	310	-0.00207371376703031	8.5782006394618	1.46241832124528	0.234507868732092	0.670009542298681
ENTPD3	AMPL11990836	956	0.00472241623156512	7.57340907951853	1.45796934244569	0.235206818310133	0.670392432790146
ACADSB	AMPL7222152	36	0.00305856915757579	3.43562556592763	1.39947350918218	0.244644252441061	0.678527759769976
TMEM135	AMPL35602798	65084	-0.00212399549527543	5.50771181734127	1.38095148936775	0.247731463403535	0.680824570328834
SNX27	AMPL14228113	81609	0.00289084898009526	5.58878778941696	1.37925706466442	0.248016336115234	0.681234298876776
DPP6	AMPL15850602	1804	-0.00371867429577173	6.32898321732063	1.36219688634205	0.250907771730172	0.683250165465625
APOD	AMPL7397388	347	0.00910270867824618	4.63543879059825	1.34452117479119	0.253948732447522	0.686123366124213
ROBO2	AMPL11235307	6092	-0.00539334112184901	3.38879646931339	1.3139313973665	0.259323025011926	0.689429080414601
CLCN3	AMPL15836504	1182	0.00314119101472798	4.50144648553862	1.31246851674053	0.259583652301896	0.689429080414601
PCCB	AMPL1424957	5096	-0.00252542473544342	4.99483252318112	1.23837761359107	0.273234580767684	0.702258704891267
SESN1	AMPL24656077	27244	0.0037438721627541	5.58271910241665	1.22238667591519	0.276301391036435	0.704349989272154
NMNAT2	AMPL25299950	23057	0.00305915564250868	6.67165513793913	1.19774805306064	0.281114627757089	0.707624235373269
PNMA2	AMPL12450410	10687	-0.00321410717352136	7.80457077231264	1.18489922358091	0.283667992321094	0.708263837972982
GALC	AMPL4432583	2581	0.0037413697768854	5.06551273028286	1.12657362462209	0.295648046087467	0.717017636132033
TTC37	AMPL24824860	9652	0.00367510378591601	6.18560359505077	1.11558276930048	0.297979709033806	0.719020031878344
ARL1	AMPL6699616	400	-0.0023700429850972	9.30961698272251	1.0937727562617	0.302679183626535	0.722348095268747
ANXA10	AMPL13422619	11199	0.0116500056275013	1.43655624746305	1.09292395802626	0.302864058751347	0.722666265799204
ANKMY2	AMPL31811417	57037	0.00232172097401816	5.15303131357171	1.08007163283071	0.305681848261288	0.724141369104835
INA	AMPL18392642	9118	-0.00254248943935975	6.45048712826803	1.07742601057513	0.30626621290928	0.72442402288699
GNAO1	AMPL35107203	2775	-0.00204918316609744	7.80492265338036	1.0310950890867	0.316746563283629	0.732858543972438
IKBKAP	AMPL9445057	8518	-0.00314283709948581	5.78183210407125	1.01628938482926	0.320197245568746	0.736396919146845
IL1R2	AMPL29013600	7850	0.0103272753112885	0.104269805382615	0.998944253938593	0.324304788070651	0.738759765065673
LRBA	AMPL6684773	987	-0.00178108892846175	7.35377100701108	0.988315429401377	0.326857238160339	0.740736210377459
ABCC8	AMPL1955595	6833	-0.00287996260279423	7.94993479256488	0.981375165968333	0.328538682932822	0.741150568937316
GPR158	AMPL31131942	57512	-0.00286943989600894	4.77318463109469	0.9793144224328	0.329040218447509	0.741367802575762
IRS1	AMPL27263920	3667	0.00390650705431303	3.97556730943226	0.974568917880226	0.330199143025572	0.742152702265111
SLC25A6	AMPL8095550	293	0.00563949178104522	8.10348024524328	0.960480514559388	0.333672818978446	0.744246550291363
CASR	AMPL3464377	846	-0.00428730370619372	7.3779655269911	0.941329531648689	0.338475669504578	0.748124669025567
PRKAR1A	AMPL21597831	5573	-0.00182323708996142	8.92261728511655	0.934571419835881	0.340193261154284	0.748690065945996
FAM179B	AMPL24454862	23116	0.00243538814138521	3.99871798591313	0.933181752861937	0.340547940069559	0.748690065945996
CNNM1	AMPL32234372	26507	-0.00297360736506459	4.36028275130113	0.912532553569322	0.345879028046831	0.74949660631236
ATP6V0B	AMPL30169117	533	-0.00365956697028749	5.90444970587751	0.897102367294932	0.349938705322602	0.750785566673771
SCARB2	AMPL26956822	950	0.00207558519891698	7.61010082017232	0.895597094715671	0.350338294369952	0.750866047097131
RIMKLA	AMPL18100956	284716	0.00335751956959518	2.48699784077328	0.877278953271873	0.355252619217167	0.754465582644095
UPF3A	AMPL35939852	65110	-0.00335929795287576	5.63604881853728	0.865786896575884	0.358385207774855	0.755280321229525
TGM2	AMPL29137842	7052	-0.00705885895379318	6.4731803700413	0.853957902377002	0.361650484756718	0.75753076676812
PRKCH	AMPL26982373	5583	0.00333440123643025	3.46814650404994	0.850704010114817	0.362556067116679	0.757894079433921
PSD3	AMPL24861147	23362	-0.00295656003572339	4.28189645625275	0.849611384025379	0.36286087364002	0.757894079433921
SMARCA2	AMPL7800647	6595	-0.00187326404091549	6.46977675343159	0.807475158785967	0.374899522636402	0.766006012528457
PDGFRA	AMPL27093990	5156	-0.00317208254260878	5.92817015933903	0.787281260816569	0.380872928402877	0.769891295483386
BEX1	AMPL34123974	55859	0.00192987273659355	8.17212607953685	0.780593458256377	0.382881552264834	0.771128977003845
CPD	AMPL8144864	1362	-0.00189667217500333	7.95387661759156	0.77038663837749	0.385976875105961	0.772894137833998
TXNDC9	AMPL28878172	10190	0.00289306628899686	1.99049802958146	0.764602904768819	0.387747059412325	0.773253209906653
WWTR1	AMPL7329900	25937	0.00271773669197987	5.44155919187228	0.757746166963439	0.389861060486106	0.773253209906653
PPM1E	AMPL24979232	22843	-0.00225479109725429	4.64867124692711	0.748579298411008	0.392713781297042	0.773648945711242
EPB41L3	AMPL13111774	23136	-0.00152728846191763	7.64752900817248	0.717191442476008	0.402718366021892	0.779984085747119
NOL4	AMPL9268757	8715	0.00498866348286877	1.56743532413565	0.704735394105479	0.406793799303614	0.782996027439197
PARK2	AMPL29146276	5071	0.00402211577504433	1.11882316558893	0.683444318060623	0.413904541862943	0.787809130700112
G6PC2	AMPL36802797	57818	-0.00418642357968454	9.2850917737631	0.666532702138577	0.419687350054997	0.792036609561894
NEBL	AMPL29385355	10529	-0.00235869597981005	4.09085016404075	0.649997028658358	0.425461501541113	0.795033150663032
DYNC1I1	AMPL28072980	1780	0.0021357929394279	5.07512380506341	0.640084587296406	0.428981513832402	0.797982209937955
AGTRAP	AMPL32908210	57085	-0.0034616728899651	4.96938409845211	0.628375013933062	0.433197973885996	0.800832624899323
UBE3C	AMPL24230854	9690	0.00344752650737383	5.2386055412503	0.627716533267638	0.433436989831613	0.800832624899323
NEK9	AMPL16868330	91754	-0.00394328557993911	3.86646840417207	0.613096681126252	0.438797078684918	0.80271596167487
MYT1L	AMPL26629942	23040	-0.00178782931812838	5.24099871461425	0.602943521294882	0.442580824033705	0.805256513436801
PTPN3	AMPL7312964	5774	-0.00243043488483329	4.98201202827625	0.598121461161578	0.444395851435315	0.806080459310207
RBP4	AMPL12248500	5950	-0.00430968125614957	10.1923596916095	0.584109572524221	0.449737278193825	0.809680968276981
SOD2	AMPL307139	100129518.7	0.00177022593756184	7.50524834000259	0.572781626669863	0.454130627150495	0.811330309801732
NCKAP5	AMPL21121215	344148	0.00528257238281845	3.20125858397787	0.564582717704886	0.457353465278486	0.812107339636305
NCK1	AMPL26987519	4690	-0.00178001500108427	5.88317387904225	0.512959800681709	0.478527888883853	0.819252124391373
ACVR1	AMPL4747801	90	-0.00167362616984908	5.81079889122649	0.512729537740263	0.478625933333449	0.819252124391373
PIKFYVE	AMPL24968862	200576	0.00140506433466656	6.58043561499065	0.501444053073997	0.483472652487989	0.820046914753011
ENTPD4	AMPL27881351	9583	-0.00273831778735138	5.12639133176972	0.499951043854799	0.484120004530831	0.820046914753011
AP5M1	AMPL32423628	55745	0.00189034757273314	5.51411689754744	0.493109409416224	0.487105206798162	0.821113524166623
DPF2	AMPL26861678	5977	-0.00158383533349334	6.06755181728553	0.48866959942951	0.489059092655878	0.822726136371392
SERPINB9	AMPL27360823	5272	0.00415257136637323	1.80592646423074	0.481105534614889	0.492418682563299	0.824611455617974
TSPYL5	AMPL17049136	85453	0.00182008910360253	6.8473488592425	0.477595771484814	0.493990921759617	0.825028414598304
STMN2	AMPL7030218	11075	-0.00227348706710059	7.96381812494711	0.46373822284748	0.500283454560281	0.826661346310127
KIRREL3	AMPL14146333	84623	0.00454384983973045	2.34139463066284	0.461498355643216	0.501313518976221	0.827080651247263
STX1A	AMPL30206102	6804	0.00247388353249683	7.52616204254418	0.438784899324229	0.51197111897733	0.832867905668641
MARCH6	AMPL29215174	10299	-0.00151503908239682	8.48767746067149	0.428781250665589	0.516792176002235	0.834623578858758
UBA52	AMPL7922207	7311	-0.00124888426913165	8.79845889013374	0.427239500176697	0.51754236518804	0.83500377236149
INO80C	AMPL1217069	125476	0.00195292141241478	2.70426113963094	0.404520732287169	0.528827715861334	0.841053238922014
SRPK2	AMPL20706653	6733	-0.00191713156242992	6.38892010871439	0.397167551664077	0.532576341274088	0.842666779979557
CX3CL1	AMPL11539440	6376	-0.0030682917323216	2.51604480154917	0.39165382523254	0.535419317679784	0.843556271113389
MARCH8	AMPL2716527	220972	-0.00115927896936055	6.55985200797135	0.390033828990752	0.536259936569733	0.843835367106794
RHOBTB3	AMPL24890540	22836	0.00191588473673346	7.7123656039746	0.359815334175345	0.552404210994603	0.851899082399057
ATP10D	AMPL30765845	57205	0.00160714580837749	5.02398518763622	0.35344162061719	0.555927396905983	0.853072664634996
GNS	AMPL11958444	2799	-0.00137967345442145	6.11044501235013	0.340723735175765	0.563088457954432	0.855445743168809
PLCXD3	AMPL2279847	345557	-0.00167061237495036	6.49940396357927	0.337713054686848	0.564810012686552	0.855549988009254
FRY	AMPL35493553	10129	0.00153998307918972	5.75912462863543	0.336489745557713	0.565512468201226	0.855549988009254
GLT8D1	AMPL16374572	55830	-0.00117240769485113	6.82999667801227	0.323411385432371	0.573131504107341	0.859319699175433
NAP1L3	AMPL27921517	4675	0.00180538733730117	5.10116219835419	0.321438049260957	0.574298842058151	0.859748295386281
CMTM6	AMPL33471845	54918	-0.00216976217489609	5.8622006406243	0.319541463789636	0.575425269164754	0.859905188087827
SPTLC1	AMPL28655823	10558	-0.00134676112390516	6.9529539419892	0.311480155899398	0.580263073448288	0.862408268896321
GRAMD3	AMPL6888942	65983	-0.00220618225319208	4.71744392737549	0.30951570585243	0.5814544813417	0.863168090470502
SMAD9	AMPL5021330	4093	0.00220392469816379	0.552732015531041	0.301843982389355	0.586155421145951	0.864160873195417
CPEB1	AMPL15429593	64506	0.00154598622340592	3.68001809775339	0.279795499446231	0.600114830551998	0.870419579251193
SPON1	AMPL30050554	10418	-0.00248290242463014	3.64275942664102	0.277840834786008	0.601386209213008	0.871050281877544
APC	AMPL1716059	324	-0.00203407146713121	5.36055455141323	0.265143406534418	0.609787740465011	0.874401457055285
SEC23B	AMPL17284830	10483	0.0014414724466085	6.22250549057911	0.255162356230427	0.616573272294256	0.87708076150959
SCGN	AMPL13661533	10590	0.00114912248510633	9.53888301139078	0.25292924917176	0.618114285380681	0.878078700070683
SRGAP3	AMPL25396566	9901	-0.00232889062188274	1.55805131286093	0.250597627845734	0.619732441964546	0.878425082527507
ATP2A2	AMPL17407313	488	-0.00197371833111434	6.62141928460081	0.246155200207865	0.62284185688862	0.879620453035011
SLC16A1	AMPL7807717	6566	0.00293230323940783	1.31317226167249	0.229786757732411	0.634610782760935	0.884199653434288
PCIF1	AMPL35636054	63935	0.00109730411306068	5.34952349708409	0.223245267608058	0.639459162905354	0.886031206578449
ATP6V1H	AMPL31049293	51606	0.00175873707110194	5.43408549875915	0.218713633520893	0.642869285426189	0.886542116174923
SLC25A32	AMPL14113483	81034	-0.00101247738702801	6.62322419996121	0.208439388436829	0.650764005468776	0.889541204025005
NRCAM	AMPL2510830	4897	-0.00279845125259513	0.477014512085505	0.188884398712179	0.666467239258251	0.894538883634125
EXPH5	AMPL25297923	23086	-0.00403612045282814	1.2759627922012	0.185918241566729	0.668932991493776	0.895285338473706
PDE8B	AMPL8734127	8622	0.00242918842178024	5.99396159277276	0.177511754138093	0.676050906330444	0.898057666000845
ATP5G2	AMPL27389631	517	-0.000904361511619863	9.04691633008608	0.17250165382315	0.680388235315505	0.899273806253966
BTBD3	AMPL24391346	22903	0.00163160659661378	6.07141763365921	0.172127847940243	0.68071480338873	0.899273806253966
DOCK3	AMPL27417255	1795	-0.00146765010720933	3.19498202039671	0.171921648243612	0.680895124159876	0.899273806253966
RIMS2	AMPL1201144	9699	0.0016370107019019	5.40577473046131	0.156287558547242	0.694954417693127	0.903455401923006
PAPOLA	AMPL15823253	10914	-0.00121979443409366	7.20195944967447	0.147692035306168	0.70303455882946	0.906839604354452
HS6ST3	AMPL18527568	266722	-0.00109053534781681	3.37441522957827	0.143276932922812	0.707290523821558	0.908382325672031
SARS	AMPL26847301	6301	0.000638908023650457	6.58385706854417	0.131156599653159	0.719374719942403	0.912136011230452
VPS11	AMPL35539201	55823	0.000798566930273442	5.69176822284456	0.129946303181146	0.720615728455536	0.912136011230452
PFKM	AMPL7652026	5213	-0.00209075984815319	0.0298876225392302	0.126786437176217	0.723886955083192	0.913570981859126
ADAMTS9	AMPL21267509	56999	-0.00218121965073646	2.52040180169504	0.12613127126485	0.724570961205391	0.913838111063629
ANXA2P2	AMPL20246020	304	-0.00183144753212057	1.45199277155827	0.124087969714505	0.726717180651874	0.91498331664373
CADPS	AMPL9090258	8618	-0.00125289397440984	3.17026582511304	0.121828547229967	0.72911372382809	0.91628231052579
PAICS	AMPL2870017	10606	0.00163349443828764	4.59478771844122	0.114187116381174	0.737409254334202	0.918672211252227
SERINC1	AMPL32564616	57515	0.000669428920577965	8.1688282081049	0.107452674124067	0.744981235290327	0.921741963082977
COPS2	AMPL4202348	9318	0.001068813699287	7.37203151518834	0.105956222696639	0.746699352409757	0.92283749462983
UBASH3B	AMPL16229993	84959	-0.00128740305385792	1.9949289955633	0.0888564013324625	0.767367196848079	0.93040280054882
PKD2	AMPL2717767	5311	-0.00064058733327336	6.02804574031829	0.0730055621369988	0.788568599514888	0.939189607413869
EIF4G2	AMPL9163967	1982	-0.000672743575601811	9.91574307592101	0.072846681861082	0.788793105933876	0.939189607413869
EPCAM	AMPL11286081	4072	-0.000535422763645937	9.65273865036106	0.0672678671929947	0.79684958237391	0.94088158242324
ROBO1	AMPL8294357	6091	-0.00068904794359461	6.28632760427149	0.0642266391648215	0.801392557386845	0.941404649628944
RBM39	AMPL21630088	9584	0.000455574997690136	8.4427393239791	0.0590792178153711	0.809350921723656	0.944657793765662
OTUD3	AMPL24517873	23252	0.00059971892969756	3.95722959888093	0.0563563897304572	0.81370991236368	0.946044933028623
CLGN	AMPL27808011	1047	0.000672779406666577	5.92032742000971	0.055552097761692	0.815018739759469	0.946521466595001
INPP5F	AMPL25570931	22876	0.000761098882920011	3.16857665136397	0.0530399875191977	0.819172454103151	0.948284503541293
FGF9	AMPL8228075	2254	0.000816226018848923	2.4233846615379	0.04385088691178	0.835323818854132	0.953974106540685
ISOC1	AMPL33900634	51015	-0.000436743960789747	5.06903242075929	0.0399632372235703	0.842688902536853	0.956551801130223
DIXDC1	AMPL17051599	85458	0.000560435485318495	4.2151152651614	0.0386258567917592	0.845308299866469	0.957091564807623
WDR17	AMPL16153326	116966	-0.000424689678101416	5.01249367098273	0.0382069241243037	0.846138494338662	0.957091564807623
ACAA2	AMPL27900686	10449	-0.000415247843200997	6.35836356948401	0.0378439422419835	0.846861644601501	0.957091564807623
PSMD5	AMPL28236782	5711	-0.00313245939875654	2.40547365394238	0.0327260159794863	0.857468405716901	0.961058387560321
RRAGD	AMPL36689053	58528	0.000339978065666395	7.28575795555788	0.030821827280598	0.861632284269277	0.961838672606049
REEP5	AMPL29968674	7905	-0.000371856006552472	8.20558285011457	0.0247762446676852	0.875814390404374	0.967665558058953
SYT13	AMPL35805230	57586	-0.000622266562143421	5.81175157955767	0.0247433037488891	0.875896274703761	0.967665558058953
SF3A2	AMPL12285268	8175	-0.000677967208079612	4.46205622938344	0.0179132648365096	0.894281758561562	0.97332385196129
REV3L	AMPL8304541	5980	-0.000275673469020216	4.62644142591671	0.0122593053352519	0.912458246096125	0.978962019925018
LINGO2	AMPL34436075	158038	0.000648128929451222	0.00930539746071974	0.0109527769098757	0.917235997830414	0.980820735805507
SNRPN	AMPL36945946	6638.8926000000001	0.000780041653113678	2.3817829706388	0.0083466568365465	0.927718145824974	0.983614635677287
AKAP9	AMPL29548032	10142	-0.000165545090093488	5.89015934755306	0.00641176309617513	0.93662681153976	0.986541974055478
GTF2H1	AMPL28402858	2965	0.000206413799925969	4.02519935914531	0.00405663272258558	0.94957164730079	0.988291510251057
DNAJC6	AMPL24809652	9829	-0.000117018046040946	6.01942999727171	0.00377956899078499	0.951321893071231	0.988291510251057
SEC24B	AMPL29390042	10427	-0.000123207213374923	5.67788523711106	0.00347589540041053	0.953315955324997	0.988652554113594
HOOK3	AMPL13920341	84376	-0.000144759233059667	5.65035096853745	0.00305219813449308	0.956250509378392	0.989883311129235
CXCL12	AMPL9979055	6387	0.000372046355250157	4.39083152614347	0.00277769755776235	0.958262201748201	0.990315125474192
PEBP1	AMPL10519397	5037	-0.000158136709463138	8.54898786648165	0.00226409241936861	0.962314668781438	0.991788003446997
CAPN7	AMPL25676149	23473	0.000152283815321669	6.04922816415412	0.00216675862262882	0.963133002575521	0.991788003446997
BEST3	AMPL17389459	144453	3.15530064464068e-06	0.99554576279024	4.7482955617103e-07	0.999454037834129	0.999892550953463
